# Supplementary material for: Metagenomic Data Utilization and Analysis (MEDUSA) and Construction of a Global Gut Microbial Gene Catalogue
Source: PLoS Comput Biol. 2014 Jul 10;10(7):e1003706. doi: 10.1371/journal.pcbi.1003706 (PMC4091689; doi:10.1371/journal.pcbi.1003706)
Supplement: Table S1 — List of species and genomes included in the species catalogue. (XLSX) [file pcbi.1003706.s012.xlsx]

## Sheet: ST1. List of genomes
List of species and genomes included in the species catalogue
NCBI Taxonomy ID	Species name	NCBI Gis
329726	Acaryochloris marina MBIC11017	158341503,158341621,158340643,158339871,158339488,158340917,158341140,158341329,158340280,158333233
509191	Acetivibrio cellulolyticus CD2	411116148,411116149,411116155,411116154,411116157,411116151,411116150,411116153,411116152,411116158
634452	Acetobacter pasteurianus IFO 3283-01	258513088,258513334,258513331,258541105,258512909,258513263,258513327
945681	Acetobacter pomorum DM001	329113300,329113895,329114020,329114478,329113603,329113778,329113771,329115534,329115530,329115531,329115532,329114697,329114712,329113746,329115509,329115504,329115507,329115500,329113666,329115428,329115422,329115423,329115421,329114832,329115553,329115550,329115551,329113235,329113237,329115695,329115694,329115696,329113550,329115523,329115522,329115521,329115526,329115525,329115524,329115529…
931626	Acetobacterium woodii DSM 1030	375300680
574087	Acetohalobium arabaticum DSM 5501	302390797
1009370	Acetonema longum DSM 6540	338811560,338813586,338813584,338813778,338814796,338813816,338813988,338814619,338814617,338814615,338811566,338811564,338811563,338812753,338811810,338813083,338813097,338814504,338813905,338814896,338812577,338811136,338811132,338814243,338814248,338813853,338814161,338813399,338814976,338813051,338814650,338813776,338810560,338810566,338814803,338814801,338814807,338814805,338814644,338812227…
441768	Acholeplasma laidlawii PG-8A	162446888
742159	Achromobacter piechaudii ATCC 43553	306477420,306477425,306477426,306477432,306477431,306477430,306477407,306477408,306477409,306477428,306477429,306477421,306477422,306477423,306477424,306477427,306477411,306477410,306477413,306477412,306477415,306477414,306477417,306477416,306477419,306477418
762376	Achromobacter xylosoxidans A8	311103224,311109789,311109684
1003200	Achromobacter xylosoxidans AXX-A	338778666,338781301,338779679,338781725,338779358,338780350,338780880,339120527,338784174,338784032,338780643,338781519,338778370,338781944,338781125,338779112,338783755,338778800,338781714,338779099,338779327,338779292,338783722,339120535,339120534,339120533,339120532,339120531,339120530,338782202,338778944,338780948,338778055,338779838,338779055,338780677,338777960,338777968,338779240,338781971…
591001	Acidaminococcus fermentans DSM 20731	284047386
568816	Acidaminococcus intestini RyC-MR95	352683411
933801	Acidianus hospitalis W1	332795693
666510	Acidilobus saccharovorans 345-15	302347802
525909	Acidimicrobium ferrooxidans DSM 10331	256370824
926570	Acidiphilium multivorum AIU301	325168242,325113277,325168262,325169001,325168277,325112992,325168931,326402148,325169046
990288	Acidithiobacillus caldus SM-1	340783881,340780744,340783892,340783921,340783625
743299	Acidithiobacillus ferrivorans SS3	344198243
243159	Acidithiobacillus ferrooxidans ATCC 23270	218665024
240015	Acidobacterium capsulatum ATCC 51196	225871699
351607	Acidothermus cellulolyticus 11B	117927211
643561	Acidovorax avenae subsp. avenae ATCC 19860	326314823
232721	Acidovorax sp. JS42	121582466,121592436,121582553
439481	Aciduliprofundum boonei T469	289595678
980514	Acinetobacter baumannii TCDC-AB0715	323519903,345447463,323519914
707232	Acinetobacter haemolyticus ATCC 19194	294652058,294652059,294652052,294652053,294652050,294652051,294652056,294652057,294652054,294652055,294652029,294652028,294652023,294652022,294652021,294652020,294652027,294652026,294652025,294652024,294652049,294652048,294652041,294652040,294652043,294652042,294652045,294652044,294652047,294652046,294652016,294652017,294652014,294652015,294652012,294652013,294652010,294652011,294652018,294652019…
575586	Acinetobacter johnsonii SH046	262371611,262369187,262371557,262371552,262371333,262371572,262371569,262371564,262371567,262371561,262370758,262371533,262371538,262371479,262371259,262371547,262371545,262371136,262371591,262371593,262371595,262371597,262371599,262371044,262371200,262371514,262369811,262370216,262371609,262371605,262371607,262371601,262371525,262371448,262370508,262371579,262371576,262371574,262371396,262370946…
575587	Acinetobacter junii SH205	262371614,262374817,262374815,262374813,262374811,262374600,262374339,262374679,262373886,262374790,262374793,262373430,262374758,262374752,262374819,262374796,262374834,262374836,262374830,262374832,262374788,262374805,262374807,262374803,262374809,262374800,262374773,262374777,262374779,262374172,262374838,262374828,262374822,262374821,262374826,262374824,262374798,262374473,262374765,262374840…
575588	Acinetobacter lwoffii SH145	262377883,262378052,262378053,262378050,262377932,262377874,262376575,262377768,262377793,262376113,262377985,262377987,262377981,262377983,262377989,262375212,262378029,262378027,262378025,262378023,262378021,262377907,262377829,262377632,262377950,262377955,262377240,262377851,262376785,262377551,262378044,262378047,262378040,262378042,262378048,262377926,262378019,262377718,262376940,262378012…
436717	Acinetobacter oleivorans DR1	299768250
596318	Acinetobacter radioresistens SK82	255318276,255318277,255319607,255320072,255321032,255320123,255318989,255318168,255318161,255318690,255318750,255320594,255320141,255319867,255319869,255320728,255321089,255318093,255318932,255320176,255319749,255320118,255320119,255320013,255318355,255319585,255320433,255320431,255319427,255318674,255321026,255318998,255320740,255319555,255318685,255320582,255318593,255318591,255321073,255321079…
62977	Acinetobacter sp. ADP1	50083297
575564	Acinetobacter sp. RUH2624	537943157,537941456,537946439,537943938,537940997,537944258,537944924,537944392,537942118,537945812,537945138,537943087,537945348,537944083,537942816,537942518,537945430,537946397,537941910,537941515,537946059,537945282,537946151,537943385,537941729,537941593,537946476,537944158,537945957,537944022,537942311,537944819,537940715,537944511,537941327,537946516,537946254,537940847,537942740,537942237…
575565	Acinetobacter sp. SH024	293611524,293611525,293611527,293611520,293611522,293611529,293611496,293609218,293611518,293611515,293611510,293611513,293611130,293610885,293609997,293611531,293611483,293611425,293610438,293611458,293611370,293611286,293607876,293611507,293611505,293611502
591023	Actinobacillus minor 202	223042168,223042163,223042162,223042161,223042160,223042167,223042166,223042165,223042164,223041792,223042259,223042258,223042255,223042257,223042256,223042251,223042250,223042253,223042252,223042040,223041999,223042169,223041588,223041621,223041866,223042202,223042203,223042200,223042201,223042206,223042207,223042204,223042205,223042208,223042209,223041742,223041946,223042106,223041832,223041837…
637911	Actinobacillus minor NM305	240950184,240948135,240948137,240948131,240948133,240948138,240950043,240947901,240947905,240947907,240950280,240948628,240949286,240947988,240947980,240947984,240949174,240949995,240950356,240949895,240949048,240949041,240949040,240950097,240950099,240947931,240947930,240947933,240947937,240950252,240948022,240948796,240948809,240948804,240948805,240948807,240948387,240948385,240948383,240950439…
754256	Actinobacillus pleuropneumoniae serovar 6 str. Femo	303249590,303251011,303249887,303250985,303251412,303250385,303251380,303249476,303249868,303250886,303251004,303251125,303250196,303249623,303250930,303250753,303249711,303250944,303250239,303251524,303249482,303250723,303251188,303251182,303251183,303251184,303251224,303250788,303250910,303251131,303251624,303250845,303250291,303250435,303251502,303251164
339671	Actinobacillus succinogenes 130Z	152977688
887324	Actinobacillus ureae ATCC 25976	323356382,323356386,323356387,323356388,323356389,323356383,323356380,323356381,323356384,323356385,323356405,323356404,323356406,323356401,323356400,323356403,323356402,323356391,323356390,323356393,323356392,323356395,323356394,323356397,323356396,323356399,323356398
525245	Actinomyces coleocanis DSM 15436	224460268,224460263,224460262,224460261,224460260,224460267,224460266,224460265,224460234,224460235,224460236,224460237,224460238,224460239,224460256,224460257,224460254,224460255,224460252,224460253,224460250,224460251,224460258,224460259,224460245,224460244,224460247,224460246,224460241,224460240,224460243,224460242,224460249,224460248,224460264
649742	Actinomyces odontolyticus F0309	298103482,298103483,298103480,298103481,298103484,298103479
762963	Actinomyces sp. oral taxon 170 str. F0386	329949293,329949489,329952564,329952565,329951323,329952729,329948503,329948504,329948996,329949029,329949431,329953442,329953071,329953070,329950205,329950991,329950108,329948694,329951977,329952056,329950919,329951527,329949112,329953577,329952629,329951549,329950825,329949518,329953114,329953620,329952055,329952058,329950380,329949548,329951411,329948539,329950516,329949010,329949011,329950533…
944560	Actinomyces sp. oral taxon 175 str. F0384	343523158,343523963,343523104,343522960,343521550,343523365,343523099
888052	Actinomyces sp. oral taxon 180 str. F0310	319438715,319438714,319438713,319438712,319438711,319438710
888056	Actinomyces sp. oral taxon 448 str. F0400	340536303,340536302,340536301,340536300,340536295,340536294,340536297,340536296,340536293,340536292,340536299,340536298
649743	Actinomyces sp. oral taxon 848 str. F0332	260447110,260447107,260447109,260447108
525246	Actinomyces urogenitalis DSM 15434	224485219,224485218,224485217,224485216,224485215,224485214,224485213,224485212,224485211,224485210,224485178,224485153,224485154,224485157,224485158,224485169,224485168,224485161,224485160,224485163,224485162,224485165,224485164,224485167,224485166,224485155,224485159,224485156,224485194,224485197,224485190,224485191,224485192,224485198,224485199,224485200,224485201,224485202,224485203,224485204…
134676	Actinoplanes sp. SE50/110	359832573
446462	Actinosynnema mirum DSM 43827	256374160
866775	Aerococcus urinae ACS-120-V-Col10a	326802614
655812	Aerococcus viridans ATCC 11563	295398604,295396973,295396975,295397315,295397316,295397152,295398682,295397790,295398760,295398763,295398765,295398060,295398065,295397874,295396831,295396839,295397906,295397202,295397293,295397222,295397228,295398495,295398849,295398844,295398846,295398268,295398260,295397407,295397728,295398751,295398755,295397905,295398791,295398350,295397451,295397455,295397214,295397822,295397571,295398067…
585531	Aeromicrobium marinum DSM 15272	312146949
878320	Aeromonas caviae Ae398	334363765,334363769,334363864,334363900,334363901,334363779,334363778,334363777,334363776,334363774,334363773,334363772,334363944,334363945,334363946,334363947,334363940,334363941,334363942,334363943,334363948,334363740,334363725,334363932,334363728,334363729,334363724,334363726,334363727,334363889,334363888,334363885,334363887,334363886,334363775,334363771,334363770,334363902,334363903,334363905…
380703	Aeromonas hydrophila subsp. hydrophila ATCC 7966	117617447
382245	Aeromonas salmonicida subsp. salmonicida A449	32453760,32453769,32453780,145301211,145297124,145301385
998088	Aeromonas veronii B565	330827700
272557	Aeropyrum pernix K1	118430835
666684	Afipia sp. 1NLS2	299131677,299135350,299133428,299134915,299135506,299135503,299135508,299133978,299134517,299135484
694569	Aggregatibacter actinomycetemcomitans D7S-1	387119833
634176	Aggregatibacter aphrophilus NJ8700	251791816
888057	Aggregatibacter segnis ATCC 33393	319430933,319430932,319430931,319430930,319430934
176299	Agrobacterium fabrum str. C58	159186452,159184118,159161952,159185562
311403	Agrobacterium radiobacter K84	222080781,222112705,222108940,222084201,222101962
861208	Agrobacterium sp. H13-3	332715374,325291453,325168279
1050720	Agrobacterium tumefaciens F2	338822318,338820916,338821081,338820483,338819929,338823741,338820459,338820328
311402	Agrobacterium vitis S4	222083145,222106127,222147015,222109117,222102412,222102329,222080117
744979	Ahrensia sp. R2A130	304392998,304394758,304392814,304391351,304394824,304394825,304394826,304394827,304394820,304394822,304394829,304394759,304394818,304394817,304392813,304392811,304394688,304394689,304393761,304392477,304394680,304394682,304394683,304394687,304394527,304394831,304394830,304393000,304394833,304392298,304394685,304393114,304392826,304392825,304394696,304394698,304393905,304394694,304394693,304394691…
349741	Akkermansia muciniphila ATCC BAA-835	187734516
393595	Alcanivorax borkumensis SK2	110832861
236097	Alcanivorax sp. DG881	254430108,254430106,254430107,254426770
388413	Algoriphagus sp. PR1	311748792
596154	Alicycliphilus denitrificans K601	330822653,330827325
521098	Alicyclobacillus acidocaldarius subsp. acidocaldarius DSM 446	257792943,258510020,257793135,257793042
1048834	Alicyclobacillus acidocaldarius subsp. acidocaldarius Tc-4-1	339287872
316275	Aliivibrio salmonicida LFI1238	209808847,209967944,209693634,215778350,215538592,209809832
445970	Alistipes putredinis DSM 17216	224021130,224021131,224021128,224021123,224021122,224021121,224021120,224021127,224021126,224021125,224021124,224021129
717959	Alistipes shahii WAL 8301	291513545
908612	Alistipes sp. HGB5	334366233,334364185,334364189,334365584,334365583,334364843,334364845,334366231,334365170,334366852,334366855,334366854,334364529,334364522,334365449,334364482,334366451,334364393,334365441,334365444,334365609,334364579,334364574,334364575,334365013,334366764,334364129,334366368,334366154,334365754,334364637,334365376,334366835,334366476,334364519,334366161,334364034,334364783,334366338,334366532…
187272	Alkalilimnicola ehrlichii MLHE-1	114319166
293826	Alkaliphilus metalliredigens QYMF	150387853
350688	Alkaliphilus oremlandii OhILAs	158319059
572477	Allochromatium vinosum DSM 180	288939764,288986931,288947674
331869	alpha proteobacterium BAL199	163798223,163793266,163798380,163798388,163797819,163792835,163796059,163798271,163797782,163798080,163797595,163798373,163798376,163795271,163798046,163798126,163798385,163796811,163796215,163798323,163798204,163798397,163798396,163798019,163794173,163797445,163798401,163798403,163794401,163794851,163795657,163798286,163797531,163798310,163797654,163798392,163798399,163797362,163795069,163797901…
684719	alpha proteobacterium HIMB114	460062307
156578	Alteromonadales bacterium TW-7	119472847,119471004,119469263,119473480,119471620,119473390,119470775,119469922,119472014,119470488,119473298,119471716,119472729,119472090,119473322,119470217,119473229,119472922,119472213,119473265,119473209,119472276,119469780,119473465,119473462,119473468,119470370,119469626,119472530,119471325,119471528,119469040,119472991,119473079,119470628,119473410,119472700,119473140,119472670,119472329…
314275	Alteromonas macleodii str. 'Deep ecotype'	543891911
715451	Alteromonas sp. SN2	333891490
572547	Aminobacterium colombiense DSM 12261	294101015
584708	Aminomonas paucivorans DSM 12260	312878752
429009	Ammonifex degensii KC4	260893985,260891930
713604	Amycolatopsis mediterranei S699	340523290
443218	Amycolicicoccus subflavus DQS3-9A1	333917679,333917557,333917529
240292	Anabaena variabilis ATCC 29413	75812661,75812284,75906225,75812629,292905252
592015	Anaerobaculum hydrogeniformans ATCC BAA-1850	268308471,268308470,268308473,268308472,268308475,268308474,268308477,268308476,268308479,268308478,268308505,268308428,268308429,268308426,268308427,268308424,268308425,268308422,268308423,268308420,268308421,268308395,268308397,268308391,268308392,268308398,268308399,268308439,268308431,268308430,268308433,268308457,268308456,268308455,268308454,268308453,268308452,268308451,268308450,268308459…
879306	Anaerococcus hydrogenalis ACS-025-V-Sch4	325849483,325846321,325846014,325849140,325846166,325848464,325846986,325845749,325849021,325849840,325847999,325849781,325849542,325846859,325849463,325849204,325847231,325849513,325847306,325849654,325846364,325847196,325845841,325848626,325849391,325846454,325849738,325847955,325846231,325849156,325846812,325847338,325849360,325846094,325847681,325848738,325847276,325849873,325849165,325847925…
525254	Anaerococcus lactolyticus ATCC 51172	237642180,237642181,237642182,237642184,237642185,237642186,237642187,237642188,237642189,237642183,237642344,237642345,237642342,237642343,237642393,237642308,237642302,237642304,237642209,237642229,237642228,237642225,237642224,237642227,237642226,237642221,237642220,237642223,237642396,237642264,237642268,237642339,237642338,237642337,237642336,237642335,237642333,237642332,237642331,237642330…
879305	Anaerococcus prevotii ACS-065-V-Col13	325478939,325478519,325479589,325479603,325479609,325479591,325479754,325478940,325478946,325478473,325479121,325479782,325478400,325478990,325478226,325478650,325479821,325478908,325478906,325478284,325478281,325478283,325479219,325478950,325478952,325479045,325478796,325479113,325478945,325479819,325479763,325479689,325479688,325479119,325478348
525919	Anaerococcus prevotii DSM 20548	256821123,257065520
525255	Anaerococcus tetradius ATCC 35098	237642429,237642428,237642423,237642422,237642421,237642420,237642427,237642425,237642424,237642487,237642482,237642508,237642509,237642504,237642505,237642506,237642507,237642500,237642501,237642502,237642503,237642479,237642470,237642471,237642472,237642473,237642474,237642475,237642476,237642477,237642478,237642430,237642433,237642449,237642448,237642442,237642444,237642447,237642446,237642498…
655811	Anaerococcus vaginalis ATCC 51170	257441022,257441023,257441020,257441021,257441024,257441025
445971	Anaerofustis stercorihominis DSM 17244	224021189,224021187,224021186,224021188,224021190
926569	Anaerolinea thermophila UNI-1	320159410
404589	Anaeromyxobacter sp. Fw109-5	153002879
447217	Anaeromyxobacter sp. K	197120421
411490	Anaerostipes caccae DSM 14662	224021138,224021139,224021134,224021135,224021136,224021137,224021132,224021133,224021152,224021153,224021150,224021151,224021156,224021157,224021154,224021155,224021149,224021148,224021141,224021140,224021143,224021142,224021145,224021144,224021147,224021146
445972	Anaerotruncus colihominis DSM 17241	224021158,224021170,224021175,224021179,224021185,224021184,224021181,224021180,224021183,224021182,224021159,224021172,224021174,224021176,224021177,224021171,224021173,224021178,224021169,224021168,224021167,224021166,224021165,224021164,224021163,224021162,224021161,224021160
574556	Anaplasma centrale str. Israel	269958255
320483	Anaplasma marginale str. Florida	222474741
212042	Anaplasma phagocytophilum str. HZ	88606690
491915	Anoxybacillus flavithermus WK1	212637849
224324	Aquifex aeolicus VF5	10957041,15282445
644284	Arcanobacterium haemolyticum DSM 20595	297570613
224325	Archaeoglobus fulgidus DSM 4304	11497621
572546	Archaeoglobus profundus DSM 5631	284162948,284161128
693661	Archaeoglobus veneficus SNP6	327399920
367737	Arcobacter butzleri RM4018	157736271
572480	Arcobacter nitrofigilis DSM 7299	296271545
944547	Arcobacter sp. L	345473271,345470425
76114	Aromatoleum aromaticum EbN1	58616422,56475432,58616149
861360	Arthrobacter arilaitensis Re117	308171843,308175814,308151709
290340	Arthrobacter aurescens TC1	119952551,119952258,119960487
452863	Arthrobacter chlorophenolicus A6	219883257,219882541,220910783
930171	Arthrobacter phenanthrenivorans Sphe3	325965294,325965484,325961450
290399	Arthrobacter sp. FB24	116668568,116662341,116662232,116662073
513049	Arthrospira maxima CS-328	209527945,209528080,209527334,209525744,209528160,209527272,209526635,209528362,209528360,209528365,209527753,209525145,209524781,209527429,209527993,209527654,209528294,209527915,209527305,209525235,209528215,209527895,209523326,209528399,209528391,209528395,209527494,209525652,209524167,209527814,209527226,209528314,209528318,209526956,209525486,209524640,209523497,209528061,209527683,209528268…
696747	Arthrospira platensis NIES-39	291565569
322098	Aster yellows witches'-broom phytoplasma AYWB	85057971,85057280,85057963,85057958,85057952
715226	Asticcacaulis biprosthecum C19	329851001,329846693,329849318,329851746,329847050,329850202
573065	Asticcacaulis excentricus CB 48	315500504,315497051,315500677,315499382
521095	Atopobium parvulum DSM 20469	257783814
553184	Atopobium rimae ATCC 49626	221195887,221194344,221195345,221195894,221195893,221195899,221195766,221195595,221194879
525256	Atopobium vaginae DSM 15829	328944360,328944558,328944171,328944375,328943310,328944491
866774	Atopobium vaginae PB189-T1-4	303232209,303233029,303233318,303232463,303232504,303232450,303232459,303232310,303233040,303232931,303232217,303232215,303233339,303233284,303232368,303232474,303233228,303232335,303232275,303232913,303233434,303232815,303232304,303232306,303232897,303233030,303233031,303232350,303233002,303232514,303232973,303233089,303233087,303232601
287752	Aurantimonas manganoxydans SI85-9A1	90421284,90421287,90421227,90421277,90421270,90421272,211593993,90421247,90421293,90421292,90421263,90421268,90421260,90421266,90421274,90421258,90421290,90421280,90421282,90421256,90421253,90421250
62928	Azoarcus sp. BH72	119896292
438753	Azorhizobium caulinodans ORS 571	158421624
1064539	Azospirillum brasilense Sp245	356881273,356878638,356882082,356880388,356882754,356875477,356882917
862719	Azospirillum lipoferum 4B	375006210,374999497,374998023,374290655,374293519,374294063,374998886
137722	Azospirillum sp. B510	288963025,288962075,288956841,288961527,288962595,288960867,288959735
322710	Azotobacter vinelandii DJ	226942170
1114958	Bacillus amyloliquefaciens subsp. plantarum CAU B946	375360690
720555	Bacillus atrophaeus 1942	311066968
649639	Bacillus cellulosilyticus DSM 2522	317126741
526988	Bacillus cereus Rock4-18	238801487
699184	Bacillus cereus SJ1	300118000,300118001,300118002,300118003,300118004,300118005,300119502,300119503,300119500,300119501,300119506,300119507,300119504,300119505,300118905,300119393,300119392,300119391,300119390,300119397,300119396,300119395,300119394,300119398,300117966,300119461,300119462,300119465,300119467,300119466,300119469,300119468,300117672,300118906,300119309,300119341,300119342,300119346,300119347,300119348…
66692	Bacillus clausii KSM-K16	56961782
345219	Bacillus coagulans 36D1	347750441
441769	Bacillus coahuilensis m4-4	170709919,170709918,170709915,170709914,170709917,170709916,170709911,170709910,170709913,170709912,170709821,170709823,170709825,170709824,170709827,170709826,170709828,311748883,311748882,311748885,311748884,311748887,311748886,311748889,311748888,170709878,170709879,170709876,170709877,170709874,170709875,170709872,170709873,170709870,170709871,170709836,170709930,170709889,170709888,170709887…
315749	Bacillus cytotoxicus NVH 391-98	152973842,152973854
272558	Bacillus halodurans C-125	57596592
545693	Bacillus megaterium QM B1551	294508916,294672655,294672678,294672670,294505704,294663009,294496875,294509091
398511	Bacillus pseudofirmus OF4	288557107,288561476,316994385
536229	Bacillus pumilus ATCC 7061	194015133,194018077,194018076,194018075,194017963,194018022,194014163,194015785,194017893,194016667,194017405,194017645,194017777,194016182,194017049,194018055
439292	Bacillus selenitireducens MLS10	297582338
665959	Bacillus sp. 2_A_57_CT2	319655156,319655157,319655154,319655155,319655152,319655153,319655150,319655151,319655158,319655159,319655129,319655128,319655127,319655126,319655125,319655165,319655145,319655144,319655147,319655146,319655141,319655140,319655143,319655142,319655149,319655163,319655162,319655161,319655160,319655167,319655166,319655164,319655130,319655131,319655132,319655133,319655134,319655135,319655136,319655137…
388400	Bacillus sp. B14905	126654113,126652642,126654096,126653039,126654445,126654449,126652723,126651532,126652347,126654383,126654148,126654303,126654418,126653347,126652503,126653808,126654029,126653842,126653268,126653182,126654271,126654452,126654330,126654338,126652276,126654190,126649348,126653430,126654427,126654075,126652877,126654247,126653713,126653907,126651695,126652098,126654169,126654369,126654360,126653985…
665958	Bacillus sp. BT1B_CT2	319649236,319649234,319649235,319649232,319649233,319649230,319649231,319649214,319649215,319649216,319649217,319649213,319649218,319649219,319649229,319649228,319649225,319649224,319649227,319649226,319649221,319649220,319649223,319649222
406124	Bacillus sp. m3-13	310776024,310776023,310776022,310776021,310776020,310775993,310775989,310775988,310775981,310775980,310775983,310775982,310775985,310775984,310775987,310775986,310776010,310776014,310776019,310776012,310776013,310776011,310776016,310776015,310776018,310775974,310775975,310775976,310775977,310775978,310775979,310776001,310776000,310776003,310776002,310776005,310776004,310776007,310776006,310776009…
313627	Bacillus sp. NRRL B-14911	89101271,89101078,89100650,89101339,89101336,89101333,89101332,89100528,89101346,89101343,89101349,89099510,89100862,89100983,211593990,89101212,89101309,89101290,89101296,89101315,89101312,89101318,89101120,89101242,89101329,89101326,89101322,89101323,211593976,211593974,211593975,211593973,211593978,211593979,89101233,89098448,89098288,211593987,211593986,211593985,211593984,211593983,211593982…
535026	Bacillus subtilis subsp. subtilis str. NCIB 3610	194373022,194373023,194373020,194373021,194373026,194373027,194373024,194373025,194373028,194373029,194372987,194372984,194372985,194372982,194372983,194372980,194372981,194372988,194372989,194372961,194372977,194372976,194372975,194372974,194372973,194372972,194372971,194372970,194372979,194372978,194372966,194373008,194373009,194373000,194373001,194373002,194373003,194373004,194373005,194373006…
527019	Bacillus thuringiensis IBL 200	238801510
315730	Bacillus weihenstephanensis KBAB4	163943459,163943169,163938013,163937941,163937865
862908	Bacteriovorax marinus SJ	374286830,412336930
411901	Bacteroides caccae ATCC 43185	134302811,134302810,134302813,134302812,134301166,134301167,134301160,134301161,134301162,134301163,134301164,134301165,134301168,134301159,134301158,134302807,134302808,134302806,134302804,134302805,134302809
762984	Bacteroides clarus YIT 12056	329958388,329959038,329959363,329958219,329959139,329958741,329958942,329958892,329958990,329959085,329959420,329958515,329959713,329959615,329958415,329959183,329959304,329959529,329959401,329959402,329959403,329958303
470145	Bacteroides coprocola DSM 17136	223954453,223954452,223954450,223954457,223954456,223954455,223954454,223954459,223954458,223954520,223954469,223954467,223954463,223954480,223954481,223954482,223954483,223954484,223954485,223954486,223954488,223954489,223954432,223954438,223954431,223954433,223954435,223954434,223954437,223954436,223954439,223954487,223954468,223954466,223954464,223954465,223954462,223954460,223954461,223954512…
547042	Bacteroides coprophilus DSM 18228 = JCM 13818	224485839,224485837,224485836,224485835,224485834,224485833,224485832,224485831,224485830,224485796,224485797,224485794,224485795,224485792,224485793,224485790,224485791,224485798,224485799,224485777,224485808,224485809,224485802,224485803,224485800,224485801,224485806,224485807,224485804,224485805,224485838,224485785,224485784,224485787,224485786,224485781,224485780,224485783,224485782,224485789…
679937	Bacteroides coprosuis DSM 18011	333029141
665953	Bacteroides eggerthii 1_2_48FAA	319430450,319430454,319430455,319430456,319430479,319430472,319430475,482849938,482849942,482849944,319430449,319430446,319430444,319430482,319430481,319430480,319430484,319430451,319430452,319430458,319430459,482849924,482849928,319430468,319430465,482849893,482849897,319430460,319430463,319430462,319430467,319430466,319430478,319430473,319430471,319430476,319430477,319430470,319430474,319430483…
483215	Bacteroides finegoldii DSM 17565	242353473,242353472,242353475,242353474,242353476,242353479,242353501,242353500,242353502,242353503,242353471,242353477,242353478,242353488,242353489,242353484,242353485,242353486,242353487,242353480,242353481,242353482,242353495,242353483,242353499,242353498,242353493,242353492,242353491,242353490,242353497,242353496,242353494
763034	Bacteroides fluxus YIT 12057	329972024,329970313,329971663,329970393,329968409,329969394,329969494,329967884,329968013,329968787,329970026,329971589,329970187,329971915,329971794,329970443,329970855,329965643,329971461,329970732,329965953,329965952,329966033,329967183,329971180,329968225,329966527,329967502,329971057,329969207,329967339,329965733,329966398,329967982,329967983,329967985,329967476,329966667,329965668,329966310…
457424	Bacteroides fragilis 3_1_12	224485509,224485508,224485507,224485505,224485504,224485503,224485502,224485501,224485500,224485506,224485484,224485488,224485489,224485486,224485487,224485485,224485482,224485483,224485480,224485481,224485479,224485478,224485510,224485499,224485498,224485495,224485494,224485497,224485496,224485491,224485490,224485493,224485492
693979	Bacteroides helcogenes P 36-108	319899888
471870	Bacteroides intestinalis DSM 17393	172085029,172085035,172085034,172085036,172085031,172085030,172085033,172085032
483218	Bacteroides pectinophilus ATCC 43243	223956448,223956449,223956455,223956454,223956451,223956450,223956453,223956452,223956447
484018	Bacteroides plebeius DSM 17135	223955894,223955895,223955896,223955897,223955892,223955893,223955886,320444482,223955885,223955890,223955891,223955898,223955899,223955887,223955889,223955902,223955903,223955900,223955901
667015	Bacteroides salanitronis DSM 18170	324959701,324976987,325297172,325300726
457387	Bacteroides sp. 1_1_30	336407426,336407448,336407449,336407442,336407443,336407444,336407445,336407446,336407447,336407458,336407441,336407471,336407470,336407473,336407472,336407475,336407477,336407476,336407479,336407478,336407424,336407425,336407422,336407423,336407420,336407421,336407457,336407456,336407459,336407455,336407454,336407453,336407452,336407451,336407450,336407417,336407415,336407488,336407484,336407485…
469586	Bacteroides sp. 1_1_6	384096986,384096974,384096973,384096975,384096977,384096976,384096979,384096983,384096984,384096985,384096987,384096980,384096981,384096982,384096978
665938	Bacteroides sp. 2_1_56FAA	336412536,336412532,336412530,336412538,336412537,336412534,336412533,336412531,336412518,336412519,336412514,336412516,336412517,336412499,336412498,336412493,336412494,336412497,336412496,336412524,336412526,336412523,336412525,336412527,336412521,336412520,336412522,336412529,336412528,336412535,336412509,336412508,336412505,336412515,336412510,336412511,336412512,336412513,336412492,336412495…
469590	Bacteroides sp. 2_2_4	224485587,224485586,224485584,224485583,224485582,224485581,224485589,224485588,224485591,224485612,224485610,224485617,224485616,224485614,224485619,224485618,224485601,224485569,224485575,224485592,224485585,224485613,224485611,224485615,224485628,224485629,224485626,224485627,224485624,224485625,224485622,224485620,224485621,224485577,224485573,224485570,224485579,224485598,224485599,224485590…
457395	Bacteroides sp. 9_1_42FAA	224485392,224485393,224485390,224485391,224485396,224485397,224485394,224485395,224485398,224485399,224485405,224485401,224485406,224485407,224485404,224485402,224485403,224485400,224485408,224485409,224485412,224485428,224485429,224485424,224485425,224485426,224485427,224485420,224485421,224485422,224485423,224485415,224485414,224485417,224485416,224485411,224485410,224485413,224485419,224485418…
449673	Bacteroides stercoris ATCC 43183	223955872,223955873,223955870,223955871,223955876,223955874,223955875,223955869,223955868,223955861,223955860,223955863,223955862,223955865,223955867,223955866,223955864
411479	Bacteroides uniformis ATCC 8492	223667767,223667768,223667769,223667797,223667796,223667795,223667794,223667793,223667792,223667791,223667790,223667799,223667798,223667775,223667774,223667777,223667776,223667771,223667770,223667773,223667772,223667779,223667778,223667788,223667789,223667780,223667781,223667782,223667783,223667784,223667785,223667786,223667787
575590	Bacteroidetes oral taxon 274 str. F0058	298373821,298373823,298373825,298373827,298373829,298371965,298373817,298373230,298373818,298373819
360095	Bartonella bacilliformis KC583	121601635
696125	Bartonella clarridgeiae 73	319898193
634504	Bartonella grahamii as4aup	240849682,240851420
283166	Bartonella henselae str. Houston-1	49474831
283165	Bartonella quintana str. Toulouse	49473688
382640	Bartonella tribocorum CIP 105476	163867306,163659859
374463	Baumannia cicadellinicola str. Hc (Homalodisca coagulata)	94676460
264462	Bdellovibrio bacteriovorus HD100	42521650
395963	Beijerinckia indica subsp. indica ATCC 9039	182676825,182677002,182676785
207949	Bermanella marisrubri	211594009,211594007,211594006,211594005,94502165,94501109,94502214,94501710,94501338,211594008,94501890,94500597,94502045,94501621,94501011,94502015,211594010,211594011,211594012,211594013,211594014,211594015,211594016,94502141,94501416,94500214
314607	beta proteobacterium KB13	254467776
471853	Beutenbergia cavernae DSM 12333	229818502
411481	Bifidobacterium adolescentis L2-32	223667618,223667619,223667612,223667613,223667610,223667611,223667616,223667617,223667614,223667615,223667630,223667631,223667632,223667633,223667634,223667635,223667636,223667637,223667638,223667639,223667609,223667608,223667601,223667600,223667603,223667602,223667605,223667604,223667607,223667606,223667629,223667628,223667627,223667626,223667625,223667624,223667623,223667622,223667621,223667620
518635	Bifidobacterium angulatum DSM 20098 = JCM 7096	226597604,226597602,226597603,226597601,226597606,226597605
573236	Bifidobacterium animalis subsp. lactis V9	295793053
398513	Bifidobacterium bifidum NCIMB 41171	482850037,223955931,223955930,223955928,223955929,223955923,223955924,223955925,223955926,223955927
326426	Bifidobacterium breve UCC2003	339478266
871562	Bifidobacterium dentium ATCC 27679	306824424,306824425,306824426,306824427,306824420,306824422,306824423,306824419,306824418,306824421
561180	Bifidobacterium gallicum DSM 20093	260881958,260881959,260881950,260881951,260881952,260881953,260881954,260881955,260881956,260881957,260881961,260881960,260881963,260881962,260881965,260881964,260881967,260881966,260881969,260881968,260881947,260881946,260881949,260881948,260881972,260881970,260881971
391904	Bifidobacterium longum subsp. infantis ATCC 15697 = JCM 1222	213690928
547043	Bifidobacterium pseudocatenulatum DSM 20438 = JCM 1200	222444353,222444357,222444356,222444355,222444354,222444359,222444358,222444380,222444381,222444382,222444383,222444384,222444385,222444386,222444387,222444388,222444368,222444369,222444366,222444367,222444364,222444362,222444363,222444360,222444361,222444365,222444379,222444378,222444375,222444374,222444377,222444376,222444371,222444373,222444372,222444370
563192	Bilophila wadsworthia 3_1_6	514340177,514340178,514340179,514340180
1046627	Bizionia argentinensis JUB59	344049497,344046709,344046707,344046705,344046703,344048932,344048214,344046831,344046833,344048872,344046650,344047011,344047198,344048631,344046419,344046418,344046994,344047932,344047808,344047806,344046774,344047815,344047818,344048286,344046815,344048624,344048629,344048995,344047156,344048227,344046354,344046782,344047693,344047699,344047135,344048193,344047631,344047088,344047085,344047083…
314230	Blastopirellula marina DSM 3645	211606472,211606473,87306787
331104	Blattabacterium sp. (Blattella germanica) str. Bge	336478154,262340793
1075399	Blattabacterium sp. (Cryptocercus punctulatus) str. Cpu	374290092,374290638
1074889	Blattabacterium sp. (Mastotermes darwiniensis) str. MADAR	357420702,357420708
600809	Blattabacterium sp. (Periplaneta americana) str. BPLAN	261599111,295656029
537007	Blautia hansenii DSM 20583	256402711,256402714,256402715,256402718,256402712,256402713,256402716,256402717
476272	Blautia hydrogenotrophica DSM 10507	224486132,224486159,224486158,224486151,224486150,224486153,224486152,224486155,224486154,224486157,224486156,224486149,224486148,224486142,224486143,224486140,224486141,224486146,224486147,224486144,224486145,224486139,224486138,224486133,224486131,224486130,224486137,224486136,224486135,224486134,224486160,224486161,224486162
360910	Bordetella avium 197N	187476514
257310	Bordetella bronchiseptica RB50	33598993
340100	Bordetella petrii DSM 12804	163854304
390236	Borrelia afzelii PKo	342851879,342852065,342851766,342851559,342851901,342851644,342851920,342851951,342851489,342851602,342851837,342852026,342851517,342851687,342856386,342851808,342851731,342851972
521010	Borrelia bissettii DN127	343126844,343126973,343127324,343127253,343127152,343127183,343127220,343127118,343126801,343126758,343128141,343127105,343126711,343127016,343126945,343127060,343128166
498736	Borrelia burgdorferi 80a	167346107,167346106,167346108,167346269,167346067,167346198,167346181,167346186,167346073,167346072,167346071,167346070,167346075,167346074,167346279,167346275,167346274,167346276,167346271,167346270,167346224,167346225,167346170,167346177,167346174,167346110,167346257,167346301,167346300,167346302,167346305,167346304,167346307,167346306,167346309,167346308,167346066,167346158,167346159,167346150…
412419	Borrelia duttonii Ly	203288661,203288832,203288506,203288469,203288797,203288867,203288641,203288730,203288888,203288701,203283903,203288911,203288751,203283926,203288819,203288682,203283912
498743	Borrelia garinii PBr	219684757,219872400,219872301,219723586,219723496,219869986,219684964,219872346,219872498,219684488,219684905,219718436,219872422,219723532,219684130,219723073
314723	Borrelia hermsii HS1	426202340,187917883,426202335,426202350,426202358,426202377,426202372,426202379,426202324,426202328,426202317
498742	Borrelia spielmanii A14S	224534830,224534834,224534835,224535090,224535094,224534123,224534974,224534970,224534978,224535114,224535118,224984542,224796457,224984345,224535123,224586545,224534648,224535036,224535031,224534180,224534187,224534953,224534956,224535008,224985557,224535066,224534983,224534985,224535105,224534611,224534442,224535087,224534963,224534960,224984452,224534609,224535071,224535075,224535002,224535100…
314724	Borrelia turicatae 91E135	119952806
445987	Borrelia valaisiana VS116	224586575,224796528,224796743,224984639,224531509,224985707,224984009,224586532,224984381,224586459,224586416,224586487
446465	Brachybacterium faecium DSM 4810	257067223
565034	Brachyspira hyodysenteriae WA1	225350699,225618950
1045858	Brachyspira intermedia PWS/A	343385146,343388016
526224	Brachyspira murdochii DSM 12563	296125058
759914	Brachyspira pilosicoli 95/1000	300869639
709797	Bradyrhizobiaceae bacterium SG-6C	339283864
224911	Bradyrhizobium diazoefficiens USDA 110	27375111
1037409	Bradyrhizobium japonicum USDA 6	354952622
288000	Bradyrhizobium sp. BTAi1	148251626,148240870
114615	Bradyrhizobium sp. ORS 278	146337175
358681	Brevibacillus brevis NBRC 100599	226309587
1042163	Brevibacillus laterosporus LMG 15441	339008297,339008927,339012080,339007524,339013117,339010734,339010135,339006291,339009619,339010956
321955	Brevibacterium linens BL2	62423353,62422624,62422988,62422723,62422746,62423581,62422655,62422582,62425490,62425382,62422673,62423311,62424768,62422686,62425604,62425097,62422606,62422600,62424937,62424481,62426208,62424400,62422766,62423175,62422890,62422919,62424695,62422593,62422598,62425018,62423673,62424188,62425739,62424064,62425898,62422864,62423024,62424551,62423532,62423266,62422665,62423785,62422784,62423622,624…
585530	Brevibacterium mcbrellneri ATCC 49030	295395263,295395260,295396320,295394683,295395457,295396680,295396726,295396724,295395736,295395739,295396651,295396654,295395014,295395013,295395361,295394328,295394329,295396754,295396752,295396234,295396227,295396526,295395870,295395878,295396385,295394839,295394837,295394978,295394435,295396146,295396300,295396305,295395620,295394700,295394299,295394294,295394297,295396623,295396622,295396647…
751586	Brevundimonas diminuta ATCC 11568	329887915,329889017,329887981,329891355,329891354,329891351,329888083,329888870
391600	Brevundimonas sp. BAL3	254421162,254421168,254421171,254421166,254421158,254417697
633149	Brevundimonas subvibrioides ATCC 15264	302381116
520463	Brucella pinnipedialis M163/99/10	224485297,224485296,224485295,224485293,224485292,224485291,224485290,224485299,224485308,224485301,224485303,224485369,224485363,224485361,224485360,224485367,224485366,224485365,224485289,224485283,224485285,224485349,224485330,224485331,224485332,224485333,224485334,224485335,224485336,224485337,224485338,224485339,224485309,224485300,224485302,224485305,224485304,224485307,224485306,224485294…
261318	Buchnera aphidicola (Cinara cedri)	219882535
261317	Buchnera aphidicola (Cinara tujafilina)	336233113
372461	Buchnera aphidicola BCc	116514950
1005090	Buchnera aphidicola str. Ak (Acyrthosiphon kondoi)	345538964,345538956,345538396
107806	Buchnera aphidicola str. APS (Acyrthosiphon pisum)	10957103,10957099,15616630
224915	Buchnera aphidicola str. Bp (Baizongia pistaciae)	27904513,28191365
198804	Buchnera aphidicola str. Sg (Schizaphis graminum)	21672294
1005057	Buchnera aphidicola str. Ua (Uroleucon ambrosiae)	345538968,345539498,345539506
679192	Bulleidia extructa W1219	283768883,283768682,283769287,283769285,283769075,283769410,283768955,283768957,283768953,283769455,283769288,283768197,283769291,283769128,283769322,283768277
398577	Burkholderia ambifaria MC40-6	172064525,172059067,172064800,172062142
350701	Burkholderia dolosa AUO158	254250842,254253531,254255128
999541	Burkholderia gladioli BSR3	330818808,330822093,330814453,330814956,330822218,330819133
626418	Burkholderia glumae BGR1	339717962,339717964,339717136,238025581,238023296,339905954
482957	Burkholderia lata	78060853,78064658,78059643
243160	Burkholderia mallei ATCC 23344	53723370,77358719
395019	Burkholderia multivorans ATCC 17616	189348761,189348893,189351978,189347993
391038	Burkholderia phymatum STM815	186474773,186474323,186470346,186471973
398527	Burkholderia phytofirmans PsJN	187921867,187922035,187918714
360118	Burkholderia pseudomallei 406e	254301987,254301986,254301985,254301984,254301983,254301982,254301981,254301980,254301989,254301988,254301860,254302036,254302037,254302034,254302035,254302032,254302033,254302030,254302031,254302038,254301958,254301959,254301955,254301952,254301665,254299933,254301965,254301964,254301967,254301966,254301961,254301960,254301963,254301962,254301969,254301968,254298167,254296838,254302018,254302019…
882378	Burkholderia rhizoxinica HKI 454	312794749,330399456,312602094
640510	Burkholderia sp. CCGE1001	323527923,323524377
640511	Burkholderia sp. CCGE1002	295698848,295680425,295701107,295675101
640512	Burkholderia sp. CCGE1003	307725550,307728076
1097668	Burkholderia sp. YI23	377810593,377812245,377807001,377822214,377819444,377807392
269482	Burkholderia vietnamiensis G4	134287794,134287902,134290884,134287530,134292031,134287418,134294128,134288152
266265	Burkholderia xenovorans LB400	91780071,91777110,91781384
245014	butyrate-producing bacterium SS3/4	291561105
511680	Butyrivibrio crossotus DSM 2876	226597574,226597575,226597576,226597577,226597570,226597589,226597582,226597578,226597598,226597599,226597592,226597593,226597590,226597591,226597596,226597597,226597594,226597595,226597600,226597581,226597580,226597583,226597585,226597587,226597586,226597571,226597572,226597573,226597579,226597588,226597584
657324	Butyrivibrio fibrisolvens 16/4	291517792
515622	Butyrivibrio proteoclasticus B316	302669374,302668698,302669123,302668499
986075	Caldalkalibacillus thermarum TA2.A1	335040939,335039717,335038407,335038403,335039322,335041341,335041347,335041345,335041348,335039426,335038779,335039284,335038488,335038480,335038385,335038520,335038528,335041449,335041444,335041441,335041440,335041443,335039044,335038318,335038398,335038453,335038451,335038298,335038290,335038291,335041413,335039917,335038642,335038644,335041499,335041490,335041495,335039534,335038375,335040937…
521460	Caldicellulosiruptor bescii DSM 6725	222528057,222530721,222530712
632292	Caldicellulosiruptor hydrothermalis 108	312126262
632335	Caldicellulosiruptor kristjanssonii I77R1B	312281360,312792283
608506	Caldicellulosiruptor obsidiansis OB47	302870731
632518	Caldicellulosiruptor owensensis OL	312134082
351627	Caldicellulosiruptor saccharolyticus DSM 8903	146295085
768670	Calditerrivibrio nitroreducens DSM 19672	313652020,313671969
397948	Caldivirga maquilingensis IC-167	159040592
391592	Caminibacter mediatlanticus TB-2	149194216,149195119,149194647,149195522,149195530,149195532,149195538,149193688,149195376,149195476,149195507,149194466,149195277,149195186,149195454,149195349,149195527,149195526,149195025,149195502,149195316,149195480,149195435,149195546,149195541,149195390,149195466,149194911,149195511,149195517,149195515,149195238,149194787,149195417,149195495
306254	Campylobacter coli RM2228	57168929,57504720,57505188,57505180,57505184,57167936,57504930,57505056,57168498,57504776,57168720,57505041,57504961,57168306,57169007,57505098,57168839,57505119,57505136,57505196,57505193,57505191,57504992,57505144,57505160,57505168,57504644,57168607,57505174,57505177,57167558,57169050,57505082,57505129,57505023,57504571,57505154,57504869
360104	Campylobacter concisus 13826	157149578,157163852,157149612
360105	Campylobacter curvus 525.92	154173617
983328	Campylobacter fetus subsp. venerealis NCTC 10354	342243416,342243417,342243411,342243412,342243418,342243438,342243439,342243437,342243434,342243435,342243433,342243430,342243431,342243447,342243446,342243445,342243444,342243443,342243442,342243441,342243440,342243449,342243448,342243414,342243415,342243410,342243413,342243419,342243436,342243451,342243452,342243429,342243428,342243425,342243424,342243427,342243426,342243421,342243420,342243423…
553220	Campylobacter gracilis RM3268	257459781,257460328,257460329,257459394,257459392,257459319,257461344,257459355,257460998,257460997,257459236,257458886,257458882,257460940,257460207,257459947,257458979,257458730,257459801,257458676,257458672,257459783,257461533,257459352,257458917,257459266,257459262,257459268,257461228,257458655,257459952,257459239,257458681
360107	Campylobacter hominis ATCC BAA-381	154147866,154147860
360109	Campylobacter jejuni subsp. doylei 269.97	153950938
683083	Campylobacter jejuni subsp. jejuni 414	284022355
306263	Campylobacter lari RM2100	222823046,222778487
553218	Campylobacter rectus RM3267	223038319,223041339,223041335,223041334,223041332,223041331,223041137,223040745,223041359,223039265,223041271,223041276,223039718,223039965,223040934,223041043,223040309,223038558,223039108,223041368,223041369,223041364,223041367,223041362,223041363,223041161,223040158,223041280,223041287,223040215,223040464,223040799,223038987,223040611,223039408,223041019,223041199,223041320,223041326,223041355…
553219	Campylobacter showae RM3277	255323537,255322617,255322833,255322760,255322763,255322037,255321458,255323285,255321791,255321794,255321799,255321326,255321327,255322894,255321293,255321796,255321622,255321670,255322934,255322932,255322152,255323362,255322942,255322946,255322088,255321460,255321788,255322035,255321668,255322413,255323130,255323364,255323361
306264	Campylobacter upsaliensis RM3195	57506277,57506274,57506206,57505199,57242183,57505784,57506247,57506138,57506014,57506232,57505510,57241879,57505892,57505371,57506084,57242578,57242391,57505649,57506283,57506173
522306	Candidatus Accumulibacter phosphatis clade IIA str. UW-1	257091663,257074491,257091505,257074450
452471	Candidatus Amoebophilus asiaticus 5a2	189501470
1029718	Candidatus Arthromitus sp. SFB-mouse-Japan	342731686
1041504	Candidatus Arthromitus sp. SFB-rat-Yit	347541852
511995	Candidatus Azobacteroides pseudotrichonymphae genomovar. CFP2	212550259,212550288,212550319,212550314,212550357
203907	Candidatus Blochmannia floridanus	33519483
291272	Candidatus Blochmannia pennsylvanicus str. BPEN	71891793
859654	Candidatus Blochmannia vafer str. BVAF	365823447
387662	Candidatus Carsonella ruddii PV	116334902
981222	Candidatus Chloracidobacterium thermophilum B	347755961,347753732
477974	Candidatus Desulforudis audaxviator MP104C	169830219
572265	Candidatus Hamiltonella defensa 5AT (Acyrthosiphon pisum)	238897251,238899346
573234	Candidatus Hodgkinia cicadicola Dsem	253795547
374847	Candidatus Korarchaeum cryptofilum OPF8	170289627
204669	Candidatus Koribacter versatilis Ellin345	94967031
537021	Candidatus Liberibacter asiaticus str. psy62	346722692
658172	Candidatus Liberibacter solanacearum CLso-ZC1	315121750
696127	Candidatus Midichloria mitochondrii IricVA	339319317
903503	Candidatus Moranella endobia PCIT	339477722
1001994	Candidatus Nitrosoarchaeum koreensis MY1	340343926
886738	Candidatus Nitrosoarchaeum limnia SFB1	329766772
330214	Candidatus Nitrospira defluvii	302035394
985867	Candidatus Odyssella thessalonicensis L13	343957501,343957500,343957486,343957487,343957484,343957485,343957483,343957488,343957489,343957490,343957502,343957494,343957497,343957496,343957491,343957493,343957492,343957499,343957498,343957495
439493	Candidatus Pelagibacter sp. HTCC7211	254455249
1002672	Candidatus Pelagibacter sp. IMCC9063	330812975
314261	Candidatus Pelagibacter ubique HTCC1002	211594022,91763338,91763343,91763342
59748	Candidatus Phytoplasma australiense	197294169
37692	Candidatus Phytoplasma mali	194246403
264201	Candidatus Protochlamydia amoebophila UWE25	46445634
488538	Candidatus Puniceispirillum marinum IMCC1322	294083570
663321	Candidatus Regiella insecticola LSR1	304415299,304415293,304415127,304415124,304415121,304414454,304415629,304415626,304415621,304415623,304415395,304415397,304415391,304415393,304415212,304415217,304414890,304415001,304414396,304414974,304415552,304415550,304415080,304415326,304415320,304415328,304415616,304415610,304415612,304415619,304415348,304415451,304415177,304415170,304415173,304414841,304415244,304415242,304415240,304415248…
515618	Candidatus Riesia pediculicola USDA	292493920,295698239
413404	Candidatus Ruthia magnifica str. Cm (Calyptogena magnifica)	118602060
234267	Candidatus Solibacter usitatus Ellin6076	116619145
706194	Candidatus Sulcia muelleri CARI	307128504
444179	Candidatus Sulcia muelleri GWSS	161833634
595499	Candidatus Sulcia muelleri SMDSEM	256370581
1053648	Candidatus Tremblaya princeps PCVAL	340536387
412965	Candidatus Vesicomyosocius okutanii HA	148244169
871271	Candidatus Zinderia insecticola CARI	307069503
860228	Capnocytophaga canimorsus Cc5	340620779
553178	Capnocytophaga gingivalis ATCC 33624	228471922,228472711,228473420,228472413,228472704,228472494,228473544,228471959,228472841,228473649,228473903,228471511,228473694,228473695,228471877,228474134,228471843,228471846,228473170,228473177,228473736,228473803,228472346,228473720,228472489,228473253,228473654,228474128,228472435,228472088,228473802,228473807,228471663,228471585,228473730,228472075,228472444
521097	Capnocytophaga ochracea DSM 7271	256818848
873517	Capnocytophaga ochracea F0287	315225728,315225729,315225722,315225723,315225727,315225724,315225725,315225726,315225730
706436	Capnocytophaga sp. oral taxon 329 str. F0087	332886521,332886523,332886535,332886533,332886532,332886531,332886530,332886483,332886482,332886481,332886480,332886487,332886486,332886485,332886484,332886489,332886488,332885349,332882981,332882987,332882989,332886534,332882961,332882968,332882969,332882964,332882965,332882966,332882967,332882960,332882962,332882963,332883583,332886467,332886466,332885881,332882955,332882957,332882956,332882959…
888059	Capnocytophaga sp. oral taxon 338 str. F0234	326367336,326367337,326367334,326367335,326367332,326367333,326367330,326367331,326367338,326367339,326367349,326367348,326367347,326367346,326367345,326367344,326367343,326367342,326367341,326367340,326367325,326367324,326367327,326367326,326367329,326367328,326367350,326367351,326367352
553177	Capnocytophaga sputigena ATCC 33612	213964311,213964186,213964391,213963904,213963577,213964294,213964293,213962937,213963863,213964368,213964362,213964360,213964366,213963449,213964242,213963194,213962432,213963301,213964081,213964336,213964392,213964304,213963652,213963388,213964050,213964213,213964025,213964348,213964381,213964383,213964384,213964386,213964388,213963079,213964225,213964141,213964389,213964204,213963814,213964356…
246194	Carboxydothermus hydrogenoformans Z-2901	78042616
638300	Cardiobacterium hominis ATCC 15826	253584480,253584481,253584468,253584469,253584466,253584467,253584464,253584465,253584479,253584478,253584475,253584477,253584476,253584471,253584470,253584473,253584474,253584472,253584482,253584486,253584483,253584484,253584485,253584487,253584488,253584489
208596	Carnobacterium sp. 17-4	328956382,328958803
333990	Carnobacterium sp. AT7	163791538,163791311,163791495,163790748,163791187,163791394,163791213,163789963,163791065,163790172,163791584,163791664,163791367,163790284,163791762,163791794,163791798,163791248,163790601,163791712,163791695,163790682,163791613,163790068,163791279,163791768,163791569,163791813,163791771,163791775,163789518,163791637,163789359,163791629,163791149,163791803,163791801,163791806,163791785,163791733…
479433	Catenulispora acidiphila DSM 44928	256389232
565050	Caulobacter crescentus NA1000	221232939
509190	Caulobacter segnis ATCC 21756	295687459
366602	Caulobacter sp. K31	167621728,167621562,167643973
590998	Cellulomonas fimi ATCC 484	332668532
446466	Cellulomonas flavigena DSM 20109	296127869
688270	Cellulophaga algicola DSM 14237	319951593
867900	Cellulophaga lytica DSM 7489	325284916
593907	Cellvibrio gilvus ATCC 13127	336319134
498211	Cellvibrio japonicus Ueda107	192358779
888060	Centipeda periodontii DSM 2778	334129211,334129188,334129189,334129186,334129187,334129190,334129210,334129184,334129185,334129183
266779	Chelativorans sp. BNC1	110347349,110347235,110346917,110632362
485918	Chitinophaga pinensis DSM 2588	256419057
658600	Chlamydia muridarum MopnTet14	311788820
331636	Chlamydia psittaci 6BC	328914189,328915192
658599	Chlamydia trachomatis L2tet1	301334996
1003238	Chlamydophila abortus LLG	333199911,333409797,333199922,333199924
227941	Chlamydophila caviae GPIC	29839220,29839769
264202	Chlamydophila felis Fe/C-56	89897807,89898813
331635	Chlamydophila pecorum E58	330443755
406984	Chlamydophila pneumoniae LPCoLN	269302384,269303482
517417	Chlorobaculum parvum NCIB 8327	193211676
340177	Chlorobium chlorochromatii CaD3	78187984
377431	Chlorobium ferrooxidans DSM 13031	110598833,110598867,110598558,110598003,110597500,110598091,110598623,110598316,110597938,110598807,110598881,110597877,110598920,110597581,110598857,110596718,110597210,110598731,110598891,110598682,110598821,110597792,110598037,110598844,110597005,110598209,110598593,110598906,110598902,110598650,110597697,110598162,110598751,110598446,110598709,110598788,110598261,110598405,110598489,110598847…
290315	Chlorobium limicola DSM 245	189345558
319225	Chlorobium luteolum DSM 273	78185892
331678	Chlorobium phaeobacteroides BS1	189499000
290317	Chlorobium phaeobacteroides DSM 266	119355857
290318	Chlorobium phaeovibrioides DSM 265	145218822
194439	Chlorobium tepidum TLS	21672841
326427	Chloroflexus aggregans DSM 9485	219846956
480224	Chloroflexus sp. Y-400-fl	222523302
517418	Chloroherpeton thalassium ATCC 35110	193213720
243365	Chromobacterium violaceum ATCC 12472	34495455
290398	Chromohalobacter salexigens DSM 3043	92112136
525257	Chryseobacterium gleum ATCC 35910	313150988,313150987,313150989,313150990,313150991
497964	Chthoniobacter flavus Ellin428	196227969,196233586,196234583,196233742,196234212,196234675,196233026,196234741,196234317,196233104,196234120,196234625,196234689,196233189,196229997,196232503,196234392,196233442,196232805,196233681,196233277,196233499,196234721,196234726,196232933,196231807,196232362,196229091,196234266,196234068,196234463,196231175,196230343,196232672,196233833,196233978,196234700,196234708,196230932,196232008…
501479	Citreicella sp. SE45	235343898,235340855,235343036,235342304,235341912,235343218,235340560,235341383,235342387,235341147,235343175,235341999,235341465,235341657,235340888,235341752,235342704,235342097,235342976,235343257,235343492,235341175,260430321,235343355,235343620,235343126,235340471,235343787,235341784,235340789,235344076,235342363,235343708,235343938,235341324,235342499,235343198,235340752,235342862,235342415…
290338	Citrobacter koseri ATCC BAA-895	157149316,157149300,157144296
637910	Citrobacter rodentium ICC168	283488383,283454955,283777746,283783779
469595	Citrobacter sp. 30_2	538026945,538025005,538024146,538024597,538024024,538026399,538024704,538024671,538025307,538023461,538024364,538022845,538023120,538027355,538023868,538023087,538023958,538023429,538023488,538024104,538029305,538023661,538023022,538025502,538022461,538028260,538024200,538023245,538022485,538025931
500640	Citrobacter youngae ATCC 29220	283767228,283767223,283767220,283767226,283767227,283767224,283767225,283767222,283767219,283767221
685035	Citromicrobium bathyomarinum JL354	296120254,296120259,296120252,296120228,296120227,296120226,296120223,296120222,296120221,296120264,296120232,296120233,296120235,296120236,296120250,296120270,296120271,296120272,296120245,296120244,296120247,296120246,296120241,296120240,296120243,296120249,296120248,296120225,296120224,296120217,296120218,296120219,296120212,296120213,296120216,296120214,296120215,296120211,296120242,296120210…
517722	Citromicrobium sp. JLT1363	341575933,341575929,341575928,341575926,341575925,341575924,341575923,341575920,341575938,341575941,341575940,341575927,341575922,341575921,341575918,341575919,341575916,341575917,341575930,341575931,341575932,341575934,341575935,341575936,341575937,341575939
31964	Clavibacter michiganensis subsp. sepedonicus	189016631,170780462,189016698
457421	Clostridiales bacterium 1_7_47FAA	223955999,223955998,223955991,223955990,223955993,223955992,223955995,223955994,223955997,223955996,223955989,223956061,223956028,223956029,223956024,223956025,223956026,223956020,223956021,223956022,223956023,223955970,223956027,223956015,223956014,223956017,223956016,223956011,223956010,223956013,223956012,223956019,223956018,223956048,223956049,223956042,223956043,223956040,223956041,223956046…
699246	Clostridiales genomosp. BVAB3 str. UPII9-5	308513210
991791	Clostridium acetobutylicum DSM 1731	337738947,337735209,337735032
445973	Clostridium bartlettii DSM 16795	224104276,224104222,224104207,224104202,224104286,224104281,224104236,224104231,224104260,224104267,224104210,224104215,224104293,224104296,224104299,224104251,224104243,224104248
290402	Clostridium beijerinckii NCIMB 8052	150014892
411902	Clostridium bolteae ATCC BAA-613	224514770,224514772,224514774,224514762,224514763,224514760,224514761,224514766,224514767,224514764,224514713,224514712,224514711,224514710,224514717,224514716,224514714,224514719,224514726,224514756,224514750,224514775,224514777,224514778,224514779,224514749,224514699,224514728,224514729,224514727,224514724,224514725,224514723,224514720,224514721,224514782,224514748,224514740,224514742,224514743…
498214	Clostridium botulinum A3 str. Loch Maree	169834729,170758191
929506	Clostridium botulinum BKT015925	331268188,331270761,331268174,331270865,331271088,331270707
445337	Clostridium botulinum C str. Eklund	153883227,153883220,153883179,153883178,153883175,153883177,153883176,153883171,153883170,153883173,153883241,153883238,153883239,153883236,153883237,153883234,153883232,153883233,153883230,153883231,153883244,153883243,153883242,153883240,153883214,153883215,153883216,153883217,153883210,153883211,153883212,153883213,153883218,153883219,153883174,153883172,153883182,153883184,153883188,153883180…
592027	Clostridium botulinum D str. 1873	253680773,253681360,253682750,253681185,253681188,253681197,253682847,253682846,253681173,253681174,253771310,253771260,253682723
536233	Clostridium botulinum E1 str. 'BoNT E Beluga'	251777588,251777587,251781187,251781195,251781197,251781199
632245	Clostridium butyricum E4 str. BoNT E BL5262	237666310,237669755,237669595,237666101,237665451,237669449,237669588,237669467,237666990,237666308,237669670,237669161,237669163
536227	Clostridium carboxidivorans P7	255528574,255527378,255528687,255528683,255528680,255528307,255528723,255528112,255525341,255527456,255528733,255528731,255528737,255528735,255524739,255526677,255528433,255527826,255528192,255527982,255526114,255525053,255528011,255528390,255528678,255528674,255528670,255527690,255524280,255525889,255528541,255528547,255524675,255525102,255528352,255526828,255527611,255526779,255527421,255527320…
394503	Clostridium cellulolyticum H10	220927459
573061	Clostridium cellulovorans 743B	302872922
720554	Clostridium clariflavum DSM 19732	374294493
479831	Clostridium difficile QCD-63q42	219723362,219723363,219723360,219723361,219723366,219723364,219723365,219723348,219723349,219723340,219723341,219723342,219723343,219723344,219723345,219723346,219723347,219723357,219723356,219723355,219723354,219723353,219723352,219723351,219723350,219723359,219723358,224514674
500633	Clostridium hiranonis DSM 13275	224515101,224515100,224515248,224515249,224515243,224515246,224515247,224515244,224515245,224515259,224515258,224515251,224515250,224515253,224515252,224515255,224515254,224515257,224515256,224515099,224515098,224515093,224515097,224515096,224515095,224515094
553973	Clostridium hylemonae DSM 15053	224515530,224515531,224515532,224515536,224515537,224515533,224515534,224515535,224515539,224515475,224515474,224515476,224515470,224515473,224515472,224515479,224515478,224515465,224515462,224515463,224515538,224515509,224515508,224515501,224515500,224515503,224515502,224515504,224515507,224515506,224515557,224515555,224515550,224515527,224515526,224515524,224515523,224515522,224515521,224515520…
431943	Clostridium kluyveri DSM 555	153952670,148245107
642492	Clostridium lentocellum DSM 5427	326789139
428125	Clostridium leptum DSM 753	224223436,224223428,224223429,224223426,224223425,223667820,223667825,223667824,224223439,224223438,224223431,224223430,224223433,224223432,224223435,224223434,224223437,224223427,223667821,223667823,223667822
748727	Clostridium ljungdahlii DSM 13528	300853232
537013	Clostridium methylpentosum DSM 5476	224515374,224515390,224515376,224515377,224515375,224515378,224515379,224515387,224515386,224515385,224515384,224515383,224515382,224515381,224515380,224515389,224515388
386415	Clostridium novyi NT	118442852
588581	Clostridium papyrosolvens DSM 2782	326205041,326203972,326204228,326204585,326205037,326203399,326202504,326201422,326205045,326205048,326204346,326204697,326202761,326204856,326204471,326204110,326203011,326204976,326204781,326200859,326203192,326203630,326204944,326201827,326203779,326205007,326202227,326205054,326205057,326205050,326205059
451756	Clostridium perfringens CPE str. F4969	153883801,153883800,153883802,153883805,153883804,153883807,153883806,153883791,153883809,153883808,153883849,153883856,153883857,153883854,153883855,153883852,153883853,153883850,153883851,153883859,153883827,153883826,153883825,153883824,153883823,153883821,153883820,153883788,153883789,153883830,153883839,153883845,153883844,153883847,153883846,153883841,153883840,153883843,153883842,153883848…
451755	Clostridium perfringens E str. JGS1987	153883726,153883692,153883768,153883769,153883760,153883761,153883762,153883763,153883764,153883765,153883766,153883767,153883708,153883754,153883759,153883758,153883751,153883750,153883753,153883752,153883755,153883757,153883756,153883738,153883786,153883784,153883785,153883782,153883783,153883780,153883781,153883709,153883706,153883707,153883704,153883705,153883702,153883703,153883700,153883701…
658056	Clostridium phage D-1873	253682852,253682869,253682974,253682848,253682895,253682992,253682872,253682886
357809	Clostridium phytofermentans ISDg	160878162
610130	Clostridium saccharolyticum WM1	302384444
411468	Clostridium scindens ATCC 35704	224515013,224515012,224515011,224515016,224515015,224515014,224514968,224514969,224514966,224514961,224514959,224514983,224514981,224514986,224514987,224514984,224514985,224514988,224514989,224514979,224514978,224514972,224514971,224514977,224514976,224514975,224514974,224515004,224515000,224515008,224515009,224514958,224514991,224514990,224514993,224514992,224514995,224514998,224515006,224515007…
457396	Clostridium sp. 7_2_43FAA	405795785,405795786,405795787,405795788,405795789
755731	Clostridium sp. BNL1100	376259380
556261	Clostridium sp. D5	325262659,325265501,325263360,325263008,325264031,325265576,325265577,325265574,325265575,325265570,325265579,325262270,325265338,325265519,325264958,325265581,325265580,325265244,325265558,325265555,325265551,325265553,325264444,325265572,325265422,325265566,325265561,325265563,325265568,325264655,325265549,325265481,325265544,325265530,325265537,325265535,325264814,325265543,325265546,325265113…
908340	Clostridium sp. HGF2	313900210,313899231,313899960,313898868,313901348,313898907,313898909,313899649,313897169,313900996,313899939,313897937,313899095,313899164,313899161,313900748,313898563,313898566,313897520,313899588,313898181,313900208,313899508,313899956,313900191,313897994,313897731,313901247,313899334,313898896,313900261,313900260,313899343,313899115,313899229,313898258,313898871,313898875,313899647,313899645…
411489	Clostridium sp. L2-50	223667800,223667818,223667819,223667810,223667811,223667813,223667814,223667815,223667816,223667817,223667807,223667808,223667806,223667805,223667804,223667803,223667802,223667801,223667809,223667812
411486	Clostridium sp. M62/1	283767248,283767249,283767244,283767245,283767246,283767240,283767241,283767242,283767243,283767247,283767259,283767258,283767253,283767252,283767251,283767250,283767257,283767256,283767255,283767254,283767239,283767238,283767235,283767237,283767236,283767260
411484	Clostridium sp. SS2/1	224515017,224515019,224515052,224515048,224515049,224515041,224515043,224515044,224515045,224515046,224515047,224515028,224515029,224515025,224515023,224515021,224515056,224515055,224515054,224515053,224515051,224515050,224515030,224515033,224515039,224515038,224515035,224515034,224515037,224515036,224515031,224515032,224515040,224515042
1042156	Clostridium sp. SY8519	339441064
428126	Clostridium spiroforme DSM 1552	224515057,224515059,224515061,224515067,224515064,224515068,224515058,224515060,224515062,224515063,224515066,224515065
1511	Clostridium sticklandii	310657316
742740	Clostridium symbiosum WAL-14163	324035758,324035759,324035750,324035751,324035752,324035753,324035754,324035755,324035756,324035757,324035761,324035760,324035762,324035765,324035764,324035767,324035766,324035768,324035789,324035784,324035797,324035793,324035746,324035749,324035748,324035794,324035795,324035791,324035792,324035763,324035769,324035747,324035772,324035773,324035770,324035771,324035776,324035777,324035774,324035775…
212717	Clostridium tetani E88	28209834,28373131
203119	Clostridium thermocellum ATCC 27405	125972525
118168	Coleofasciculus chthonoplastes PCC 7420	254415115,254414942,254416198,254413930,254409861,254413677,254410691,254417575,254417636,254415446,254415577,254414583,254415283,254417243,254409346,254416966,254413420,254417662,254415821,254416784,254416073,254417650,254417411,254411158,254416442,254417308,254414391,254411937,254414138,254417682,254417687,254417684,254417358,254410307,254417531,254415677,254417679,254417672,254417071,254412593…
1005048	Collimonas fungivorans Ter331	340785197
411903	Collinsella aerofaciens ATCC 25986	139439345,139439214,139440090,139437954,139439942,139438357,139436870,139439795,139439993,139438644,139439895,139440108,139440029,139439849,139439468,139439702,139440122,139439590,139438840,146334934,146334935,146334936,139440075,139440140,139439021
521003	Collinsella intestinalis DSM 13280	242362074,242362073,242362072
445975	Collinsella stercoris DSM 13279	224515134,224515135,224515136,224515137,224515130,224515131,224515132,224515133,224515138,224515139,224515150,224515151,224515123,224515122,224515121,224515120,224515127,224515126,224515125,224515124,224515129,224515128,224515141,224515140,224515143,224515142,224515145,224515144,224515147,224515146,224515149,224515148,224515118,224515119,224515117
167879	Colwellia psychrerythraea 34H	71277742
399795	Comamonas testosteroni KF-1	221064663
469383	Conexibacter woesei DSM 14684	284041471
314285	Congregibacter litoralis KT71	211606478,211606479,88707238
469596	Coprobacillus sp. 29_1	320099578,320099579,320099576,320099577,320099574,320099575,320099573,320099570,320099571,320099572,320099582,320099581,320099580,320099563,320099554,320099555,320099556,320099557,320099550,320099551,320099552,320099553,320099558,320099559,320099569,320099568,320099565,320099564,320099567,320099566,320099561,320099560,320099562,320099547,320099545,320099549,320099548,320099546
556270	Coprobacillus sp. D7	537991340,537990034,537991639,537993095,537994840,537990242,537994112,537996260,537989669,537996921,537994269,537992699,537996492,537997330,537994018,537994014,537989876,537992954,537996642,537990406,537994877,537996568,537992452,537995485,537994449,537997200,537989550,537994160,537993810,537991520,537997657,537995405,537989707,537993769,537998142,537996890,537991031,537990302,537994536,537993916…
717962	Coprococcus catus GD/7	291520697
470146	Coprococcus comes ATCC 27758	225594907,225594906,225594905,225594904,225594903,225594902,225594901,225594900,225594909,225594908,225594899,225594898,225594897
411474	Coprococcus eutactus ATCC 27759	224514871,224514875,224514858,224514850,224514851,224514852,224514853,224514854,224514856,224514857,224514861,224514860,224514863,224514862,224514865,224514864,224514866,224514868,224514847,224514846,224514845,224514849,224514873
309798	Coprothermobacter proteolyticus DSM 5265	206895078
583355	Coraliomargarita akajimensis DSM 45221	294053541
700015	Coriobacterium glomerans PW2	328954613
862512	Corynebacterium accolens ATCC 49726	306837191,306837192,306837195,306837196,306837198,306837199,306837194,306837197,306837193,306837204,306837205,306837206,306837207,306837200,306837202,306837203,306837208,306837209,306837178,306837179,306837183,306837182,306837186,306837184,306837212,306837211,306837210,306837190,306837201,306837187,306837185,306837189,306837188,306837181,306837180
649754	Corynebacterium ammoniagenes DSM 20306	296920164,296920165,296920146,296920144,296920142,296920143,296920141,296920148,296920149,296920166,296920160,296920161,296920162,296920163,296920155,296920154,296920157,296920156,296920151,296920153,296920152,296920159,296920158,296920145,296920147,296920150
553204	Corynebacterium amycolatum SK46	213965428,213964394,213966514,213966513,213966519,213966411,213966491,213964770,213965192,213966369,213965934,213966449,213966272,213965845,213966189,213965653,213966538,213966535,213966536,213966537,213966531,213966533,213966339,213965753,213966472,213966106,213966507,213966500,213966426,213965545,213966153,213966053,213966391,213966312,213966459,213965051,213966009,213966529,213966522,213966527…
548476	Corynebacterium aurimucosum ATCC 700975	189458505,227831830
698962	Corynebacterium diphtheriae 31A	376283503
196164	Corynebacterium efficiens YS-314	23577986,25026556,23577970
585529	Corynebacterium genitalium ATCC 33030	306516817
548478	Corynebacterium glucuronolyticum ATCC 51866	237642691,237642692,237642693,237642694,237642695,237642696,237642697,237642698,237642618,237642619,237642614,237642615,237642616,237642617,237642707,237642690,237642699,237642621,237642620,237642623,237642622,237642625,237642624,237642627,237642626,237642629,237642628,237642678,237642679,237642676,237642674,237642675,237642672,237642673,237642670,237642671,237642686,237642688,237642687,237642685…
340322	Corynebacterium glutamicum R	145297095,145294042
525262	Corynebacterium jeikeium ATCC 43734	260579811,260579810,260579813,260579812,260579796,260579797,260579795,260579793,260579798,260579799,260579808,260579809,260579802,260579803,260579800,260579801,260579806,260579807,260579804,260579805,260579794
645127	Corynebacterium kroppenstedtii DSM 44385	237784637
525263	Corynebacterium lipophiloflavum DSM 44291	237754081,237754104,237754105,237754106,237754107,237754100,237754101,237754102,237754103,237754108,237754109,237754144,237754078,237754079,237754139,237754138,237754135,237754134,237754137,237754136,237754130,237754132,237754112,237754117,237754096,237754097,237754094,237754095,237754092,237754093,237754090,237754091,237754098,237754099,237754113,237754111,237754110,237754116,237754115,237754114…
566549	Corynebacterium matruchotii ATCC 33806	224515364,224515367,224515366,224515369,224515368,224515373,224515365,224515372,224515370,224515371
525264	Corynebacterium pseudogenitalium ATCC 33035	311741741,311741740,311741743,311741742,311741745,311741744,311741746,311741739,311741738
1087452	Corynebacterium pseudotuberculosis 3/99-5	375287586
662755	Corynebacterium resistens DSM 45100	336324561
525268	Corynebacterium striatum ATCC 6940	237753958,237753956,237753954,237753952,237753953,237753950,237753900,237753924,237753927,237753926,237753925,237753923,237753922,237753921,237753920,237753929,237753928,237753881,237753884,237753885,237753886,237753897,237753896,237753894,237753893,237753892,237753891,237753890,237753913,237753911,237753917,237753915,237753948,237753945,237753944,237753947,237753941,237753940,237753943,237753942…
945712	Corynebacterium ulcerans BR-AD22	337289620
504474	Corynebacterium urealyticum DSM 7109	172039680
858619	Corynebacterium variabile DSM 44702	340792956
434922	Coxiella burnetii Dugway 5J108-111	154688247,154705721
216432	Croceibacter atlanticus HTCC2559	298206591
693216	Cronobacter turicensis z3032	260600006,260424375,325295716,260585138
469378	Cryptobacterium curtum DSM 15641	256826460
266264	Cupriavidus metallidurans CH34	291481467,94308945,291464753,291434858
1042878	Cupriavidus necator N-1	339324158,339327781,339321330,339323774
977880	Cupriavidus taiwanensis LMG 19424	188591847,188590795,188591327
713887	cyanobacterium UCYN-A	284928601
180281	Cyanobium sp. PCC 7001	254432882,254430111
43989	Cyanothece sp. ATCC 51142	172034917,172054853,172034905,172034820,172034859,172034885
391612	Cyanothece sp. CCY0110	126661637,126661630,126661633,126659182,126660798,126657681,126658920,126659806,126660383,126661475,126661129,126657017,126660157,126661685,126661682,126661534,126660723,126658997,126661607,126661603,126661019,126658597,126660573,126661198,126659345,126660359,126657578,126660438,126661096,126660256,126660647,126661110,126661482,126656629,126661303,126661252,126661563,126661567,126661653,126661657…
65393	Cyanothece sp. PCC 7424	218442305,218442325,218442435,218442342,218442611,218437013,218442241
395961	Cyanothece sp. PCC 7425	219883409,220910610,220905643,219883096
497965	Cyanothece sp. PCC 7822	307149708,307591243,307149645,307149945,307591289,307591951,307149679
395962	Cyanothece sp. PCC 8802	257062240,256818682,257057919,256823891,256823861
880070	Cyclobacterium marinum DSM 745	343082721
533240	Cylindrospermopsis raciborskii CS-505	282901954,282900927,282899196,282900444,282901786,282901785,282902053,282901827,282901822,282901711,282899724,282900843,282901332,282898719,282898525,282901584,282898923,282901877,282900051,282900212,282899287,282901119,282899201,282900157,282901285,282901094,282899496,282901842,282900225,282899161,282900245,282901960,282900768,282900760,282899256,282900552,282901602,282899172,282900870,282899356…
269798	Cytophaga hutchinsonii ATCC 33406	110636427
159087	Dechloromonas aromatica RCB	71905642
640081	Dechlorosoma suillum PS	372486701
639282	Deferribacter desulfuricans SSM1	291280551,291278433
243164	Dehalococcoides ethenogenes 195	57233530
255470	Dehalococcoides sp. CBDB1	73747956
311424	Dehalococcoides sp. VS	270307451
552811	Dehalogenimonas lykanthroporepellens BL-DC-9	300087139
546414	Deinococcus deserti VCD115	226357666,226357404,226354810,226358014
319795	Deinococcus geothermalis DSM 11300	158421418,113706807,94984109
709986	Deinococcus maricopensis DSM 21211	320332618
693977	Deinococcus proteolyticus MRP	325282255,325284231,325284806,325284551,325284457
243230	Deinococcus radiodurans R1	15805042,15807672,10957398,10957530
398578	Delftia acidovorans SPH-1	160895450
522772	Denitrovibrio acetiphilus DSM 12809	291285947
188626	Dermacoccus sp. Ellin185	309812832,309812790,309810797,309810795,309810799,309812044,309812046,309812043,309810556,309812566,309812565,309810922,309811193,309811192,309810451,309810456,309811931,309811930,309811933,309811936,309811938,309811686,309810330,309812853,309811764,309811765,309810278,309813064,309813067,309810569,309810764,309811143,309811265,309811266,309812475,309812476,309810640,309813286,309813288,309811897…
997346	Desmospora sp. 8437	333374455,333374454,333374457,333374456,333374451,333374453,333374452,333374459,333374458,333374450,333374446,333374447,333374444,333374445,333374448,333374449
644282	Desulfarculus baarsii DSM 2075	302341444
439235	Desulfatibacillum alkenivorans AK-01	218777860
138119	Desulfitobacterium hafniense Y51	89892746
880072	Desulfobacca acetoxidans DSM 11109	328951746
177437	Desulfobacterium autotrophicum HRM2	224371993,224367124
577650	Desulfobulbus propionicus DSM 2032	320352146
96561	Desulfococcus oleovorans Hxd3	158520017
485915	Desulfohalobium retbaense DSM 5692	258404138,258406618
525897	Desulfomicrobium baculatum DSM 4028	256827818
555779	Desulfonatronospira thiodismutans ASO3-1	298528828,298530890,298531202,298529851,298527635
768706	Desulfosporosinus orientis DSM 765	374992780
177439	Desulfotalea psychrophila LSv54	51247073,51246971,51243852
485916	Desulfotomaculum acetoxidans DSM 771	258513366
760568	Desulfotomaculum kuznetsovii DSM 6115	333977506
696369	Desulfotomaculum nigrificans DSM 574	323701323,323703221,323701113,323702407,323704029,323704021,323701456,323703918,323702572,323704110,323704111,323704113,323704115,323704117,323704119,323703994,323703772,323704014,323703826,323704099,323704095,323704097,323704090,323704093,323701692,323703946,323704121,323704120,323704123,323704125,323704124,323704127,323704126,323703363,323703497,323704040,323704047,323703550,323703620,323703708…
349161	Desulfotomaculum reducens MI-1	134297881
643562	Desulfovibrio aespoeensis Aspo-2	317151727
690850	Desulfovibrio africanus str. Walvis Bay	374298386
207559	Desulfovibrio alaskensis G20	78355047
641491	Desulfovibrio desulfuricans ND132	376294792
525146	Desulfovibrio desulfuricans subsp. desulfuricans str. ATCC 27774	220903286
596151	Desulfovibrio fructosivorans JJ	303249365,303249234,303248991,303249412,303248700,303249303,303249149,303248815,303246361,303249384,303248207,303248470,303246561,303249199,303249449,303249444,303249356,303247163,303249253,303249082,303245241,303246883,303248267,303249471,303249473,303247810,303247302,303248962,303247408,303248886,303249288,303249422,303245550,303249339,303245825,303249270,303247623,303248740,303249450,303249456…
573370	Desulfovibrio magneticus RS-1	239828745,239835334,239904639
411464	Desulfovibrio piger ATCC 29098	224515288,224515289,224515287,224515284,224515285,224515282,224515283,224515280,224515281,224515299,224515291,224515262,224515263,224515267,224515269,224515279,224515278,224515277,224515276,224515275,224515274,224515273,224515272,224515271,224515270,224515298,224515295,224515294,224515297,224515296,224515290,224515293,224515292,224515306,224515305,224515304,224515303,224515302,224515301,224515300…
526222	Desulfovibrio salexigens DSM 2638	242277482
457398	Desulfovibrio sp. 3_1_syn3	537865999,537867296,537867119
644968	Desulfovibrio sp. FW1012B	357635765,357632130,357635844
882	Desulfovibrio vulgaris str. Hildenborough	46562128,46562129
883	Desulfovibrio vulgaris str. 'Miyazaki F'	218885109
653733	Desulfurispirillum indicum S5	317050199
589865	Desulfurivibrio alkaliphilus AHT2	297567992
868864	Desulfurobacterium thermolithotrophum DSM 11699	325294206
490899	Desulfurococcus kamchatkensis 1221n	218883314
765177	Desulfurococcus mucosus DSM 2162	320100209
281689	Desulfuromonas acetoxidans DSM 684	95928686,95931315,95930939,95929913,95931433,95931244,95931464,95931141,95931372,95929738,95931301,95931116,95930296,95931267,95930399,95929512,95928916,95931446,95931359,95931475,95931472,95930691,95930188,95930065,95931203,95928471,95931086,95931420,95931479,95931331,95930999,95931182,95930776,95930508,95930823,95931455,95929319,95931159,95928205,95931345,95930604,95929130,95931052,95931225,959…
555088	Dethiobacter alkaliphilus AHT 1	225182029,225175881,225182084,225182126,225181632,225181789,225174146,225181913,225182151,225181415,225181492,225181565,225175476,225182102,225174565,225181120,225181843,225182136,225175052,225175691,225175268,225181309,225181878,225180988,225181216,225181742,225180836,225182116,225181991,225181952,225174804,225182063,225181692,225182140
469381	Dethiosulfovibrio peptidovorans DSM 11002	288575193,288575183,288572734
592028	Dialister invisus DSM 15470	256402719
910314	Dialister microaerophilus UPII 345-E	313891330,313892322,313892398,313892420,313892106,313892477,313891525,313891523,313891522,313892076,313891480,313892047,313892654,313892119,313892118,313891703,313891702,313891596,313891595,313891599,313892665,313891884,313891886,313891882,313892523,313892528,313891474,313891477,313892081,313892018,313892051,313891918
246195	Dichelobacter nodosus VCS1703A	146328629
198628	Dickeya dadantii 3937	307128764
590409	Dickeya dadantii Ech586	271498578
579405	Dickeya dadantii Ech703	242237460
561229	Dickeya zeae Ech1591	251787652
309799	Dictyoglomus thermophilum H-6-12	206900094
515635	Dictyoglomus turgidum DSM 6724	217966449
398580	Dinoroseobacter shibae DFL 12	159046469,159046135,159046331,159046605,159046676,159042556
411461	Dorea formicigenerans ATCC 27755	163816874,163816864,163816865,163816866,163816867,163816862,163816863,163816868,163816869,163816873,163816872,163816871,163816870,163816877,163816876,163816875
411462	Dorea longicatena DSM 13814	223667564,223667565,223667566,223667567,223667569,223667583,223667588,223667589,223667582,223667580,223667581,223667586,223667587,223667584,223667585,223667568,223667573,223667572,223667571,223667570,223667577,223667576,223667575,223667574,223667579,223667578,223667599,223667598,223667591,223667590,223667593,223667592,223667595,223667597,223667596,223667594
471854	Dyadobacter fermentans DSM 18053	255033817
742766	Dysgonomonas gadei ATCC BAA-286	333463471,333463465,333463467,333463460,333463474,333463473,333463469,333463468,333463464,333463466,333463461,333463463,333463462,333463472,333463470,333463452,333463459,333463454,333463450,333463451,333463458,333463455,333463456,333463457,333463453
742767	Dysgonomonas mossii DSM 22836	333463430,333463431,333463439,333463423,333463425,333463440,333463447,333463445,333463433,333463437,333463438,333463432,333463436,333463434,333463443,333463442,333463446,333463444,333463421,333463424,333463426,333463429,333463428,333463419,333463422,333463427,333463441,333463420
634503	Edwardsiella ictaluri 93-146	417358931
479437	Eggerthella lenta DSM 2243	257789778
502558	Eggerthella sp. YY7918	339443684
269484	Ehrlichia canis str. Jake	73666633
205920	Ehrlichia chaffeensis str. Arkansas	88657561
254945	Ehrlichia ruminantium str. Welgevonden	57238731
546274	Eikenella corrodens ATCC 23834	224515361,224515360,224515362,224515363,224515355,224515358,224515359,224515354,224515356,224515357,224515352,224515353
445932	Elusimicrobium minutum Pei191	187250423
553217	Enhydrobacter aerosaccus SK60	257453354,257454992,257454998,257454380,257455852,257454774,257455071,257454996,257455030,257453493,257453496,257453497,257455175,257455173,257455828,257455716,257455501,257455081,257455087,257453893,257455474,257453780,257454252,257454250,257453673,257455530,257455533,257454585,257454118,257453735,257453731,257453733,257454714,257455057,257455981,257453649,257453645,257455845,257455841,257455848…
1028307	Enterobacter aerogenes KCTC 2190	336246508
640513	Enterobacter asburiae LF7a	345297184,345301597,345301759
500639	Enterobacter cancerogenus ATCC 35316	260881938,260881936,260881937,260881935,260881944,260881943,260881942,260881941,260881940,260881939
1045856	Enterobacter cloacae EcWSU1	365968300,365972835
716541	Enterobacter cloacae subsp. cloacae ATCC 13047	295698114,296100371,295697839
718254	Enterobacter cloacae subsp. cloacae NCTC 9394	295095013
701347	Enterobacter lignolyticus SCF1	311277332
399742	Enterobacter sp. 638	146284526,146309667
565654	Enterococcus casseliflavus EC10	242364178,242364179,240950908,240950909,240950904,240950905,240950906,240950907,240950901,240950902,240950903,240950924,240950925,240950923,240950878,240950879,240950898,240950899,240950893,242364177,242364191,242364192,242364193,242364194,240950897,240950895,240950892,240950890,240950891,240950919,240950912,240950911,240950910,240950917,240950915,240950914,240950896,240950894,240950918,240950913…
565637	Enterococcus faecalis T2	242364199,239835285,239835284,239835287,239835281,239835280,239835283,239835282,242364215,239835328,239835329,239835326,239835327,239835324,239835325,239835322,239835323,239835320,239835243,239835257,239835252,239835253,239835250,239835251,239835256,239835254,239835255,239835258,239835259,239835286,242364198,239835294,239835308,239835309,239835223,239835222,239835221,239835220,239835227,239835226…
565656	Enterococcus faecium 1,230,933	239926369,239926368,239926365,239926364,239926366,239926361,239926360,239926363,239926277,239926275,239926273,242361959,242361958,239926189,239926187,239926287,239926284,239926285,239926282,239926280,239926281,239926288,239926289,239926176,242360929,242360928,242360927,242360926,239926367,239926362,239926208,239926209,239926206,239926207,239926204,239926205,239926202,239926201,239926397,239926198…
565653	Enterococcus gallinarum EG2	237859950,237859902,237859903,237859907,237859904,237859905,237859908,237859909,239633765,237859947,237859942,237859943,237859940,237859941,237859949,237859906,239633766,237859910,237859917,239633768,239633769,239633767,239633764,237859920,237859921,237859922,237859923,237859925,237859926,237859928,237859929,237859919,237859918,237859911,237859913,237859912,237859915,237859914,237859916,237859927…
888064	Enterococcus italicus DSM 15952	319430765,319430769,319430767,319430764,319430763,319430766,319430762,319430760,319430761,319430768,319430801,319430800,319430797,319430795,319430794,319430792,319430748,319430747,319430793,319430775,319430774,319430777,319430776,319430771,319430770,319430773,319430772,319430779,319430778,319430749,319430796,319430758,319430753,319430751,319430757,319430756,319430755,319430754,319430759,319430752…
420336	Epulopiscium sp. 'N.t. morphotype B'	311748809,311748808,311748801,311748800,311748803,311748802,311748805,311748804,311748807,311748806,311748881,311748880,311748863,311748856,311748857,311748854,311748855,311748852,311748853,311748850,311748851,311748858,311748859,311748819,311748813,311748829,311748828,311748827,311748826,311748825,311748824,311748823,311748822,311748821,311748820,311748879,311748874,311748875,311748876,311748877…
908337	Eremococcus coleocola ACS-139-V-Col8	313884773,313885791,313884281,313884666,313885749,313884374,313884796,313884799,313884615,313884614,313884610,313885384,313884643,313884316,313884051,313884299,313885654,313884734,313885750,313885278,313884270
716540	Erwinia amylovora ATCC 49946	293386373,293386419,292897734
634500	Erwinia billingiae Eb661	300714588,300713132,300781822
634499	Erwinia pyrifoliae Ep1/96	259647811,259647806,291575210,259910328,259906682
465817	Erwinia tasmaniensis Et1/99	189017121,188535954,188535863,188535903,188532165,188535911
650150	Erysipelothrix rhusiopathiae str. Fujisawa	336065242
658659	Erysipelotrichaceae bacterium 3_1_53	309778617,309778611,309778584,309778568,309778569,309778567,309778564,309778565,309778562,309778563,309778560,309778561,309778609,309778608,309778597,309778596,309778595,309778594,309778628,309778625,309778624,309778623,309778622,309778632,309778579,309778578,309778575,309778574,309778577,309778571,309778573,309778592,309778615,309778613,309778619,309778643,309778642,309778641,309778640,309778576…
552396	Erysipelotrichaceae bacterium 5_2_54FAA	537879058,537876662,537875948,537877529,537875423,537874557,537878108,537875834,537877073,537878599
314225	Erythrobacter litoralis HTCC2594	85372828
237727	Erythrobacter sp. NAP1	209401214,85710749
161528	Erythrobacter sp. SD-21	149186035,149186646,149187007,149187085,149185376,149186887,149187054,149186284,149184863,149185754,149186477,149187124,149187121,149187114,149187117,149187113,149184167,149186954,149186796
502347	Escherichia albertii TW07627	223666302,223666268,223666269,223666264,223666265,223666261,223666262,223666263,223666284,223666303,223666301,223666300,223666291,223666294,223666283,223666280,223666281,223666286,223666287,223666285,223666288,223666289,223666279,223666278,223666273,223666272,223666271,223666270,223666277,223666276,223666275,223666274,223666282,223666266,223666267,223666290,223666293,223666292,223666295,223666297…
656449	Escherichia coli TW10509	323976477,323976271,323976276,325161266,325161265,325161264,325161263,325161262,325161261,325161260,323974634,323974587,323974054,323974056,323974051,323974058,323975176,323974639,325161234,325161230,325161233,325161239,323974120,323974129,323978736,323975370,325161236,325161237,325161231,325161232,325161238,323974069,323974067,323974066,323974060,323974063,323974062,323974437,323978507,323974107…
663278	Ethanoligenens harbinense YUAN-3	317131008
518637	Eubacterium biforme DSM 3989	224515333,224515331,224515338,224515339,224515332,224515330,224515337,224515334,224515335,224515311,224515349,224515348,224515343,224515342,224515341,224515340,224515347,224515346,224515345,224515344,224515321,224515310,224515312,224515313,224515314,224515315,224515316,224515317,224515318,224515319,224515329,224515328,224515320,224515323,224515322,224515325,224515324,224515327,224515326,224515309…
633697	Eubacterium cellulosolvens 6	389575461
717960	Eubacterium cylindroides T2-87	295098739
428127	Eubacterium dolichum DSM 3991	224514792,224514796,224514794,224514807,224514803,224514802,224514801,224514800,224514805,224514804,224514783,224514784,224514785,224514787,224514799,224514791,224514790,224514797,224514788
515620	Eubacterium eligens ATCC 27750	238909104,238915976,238921767
411469	Eubacterium hallii DSM 3353	223045067,223045066,223045065,223045064,223045063,223045062,223045061,223045060,223045069,223045068,223045148,223045149,223045140,223045141,223045142,223045143,223045144,223045146,223045147,223045072,223045074,223045077,223045171,223045170,223045173,223045172,223045175,223045174,223045177,223045179,223045178,223045085,223045084,223045087,223045086,223045081,223045080,223045083,223045082,223045089…
903814	Eubacterium limosum KIST612	365823354
657317	Eubacterium rectale M104/1	291526582
592031	Eubacterium saphenum ATCC 49989	242355575
657319	Eubacterium siraeum 70/3	291529795
411463	Eubacterium ventriosum ATCC 27560	211596827,211596826,211596825,211596824,211596823,211596822,211596821,211596820,211596829,211596828,211596812,211596813,211596810,211596811,211596816,211596817,211596814,211596815,211596818,211596819,211596809,211596834,211596830,211596831,211596832,211596833,211596808
864565	Eubacterium yurii subsp. margaretiae ATCC 43715	306821877,306821893,306822056,306822055,306822054,306822051,306821866,306821865,306821864,306822008,306821887,306821922,306821923,306821906
262543	Exiguobacterium sibiricum 255-15	172056045,172059053,172059059
360911	Exiguobacterium sp. AT1b	229915734
748224	Faecalibacterium cf. prausnitzii KLE1255	313116103,313116101,313116108,313116208,313116205,313116206,313116201,313116203,313116107,313116106,313116109,313116121,313116120,313116123,313116122,313116124,313116127,313116126,313116129,313116128,313116229,313116118,313116111,313116235,313116230,313116233,313116232,313116196,313116209,313116202,313116176,313116177,313116174,313116172,313116173,313116169,313116166,313116133,313116131,313116136…
411483	Faecalibacterium prausnitzii A2-165	254692777,254692776,254692775,254692790,254692780,254692786,254692788,254692789,254692783,254692781,254692787,254692784,254692785,254692773,254692772,254692771,254692774,254692779,254692778,254692782
718252	Faecalibacterium prausnitzii L2-6	295100182
657322	Faecalibacterium prausnitzii SL3/3	295102939
550540	Ferrimonas balearica DSM 9799	308047722
589924	Ferroglobus placidus DSM 10642	288930407
333146	Ferroplasma acidarmanus fer1	518651360
381764	Fervidobacterium nodosum Rt17-B1	154248705
59374	Fibrobacter succinogenes subsp. succinogenes S85	302325342
546269	Filifactor alocis ATCC 35896	374307319
525282	Finegoldia magna ATCC 53516	298527633
866779	Finegoldia magna SY403409CC001050417	341590184,341589979,341591502,341589193,341589655,341588726,341589441,341590274,341590496,341588854,341592616,341589999,341590751,341589510,341591560,341589912,341589705,341588591,341586190,341588921,341591942,341588709,341591538,341589642,341590432,341591997,341589002,341590808,341590926,341588681,341589421,341591463,341589862,341588422,341591729,341590691,341590900,341592108,341591038
391598	Flavobacteria bacterium BAL38	126663775,126661689,126664179,126663410,126664272,126663944,126664308,126664090,126664291,126664299,126662915,126663625,126664314,126664313
156586	Flavobacteria bacterium BBFL7	89891895,211593991,211593992,89891899,89891893,89891897,89891901
487796	Flavobacteria bacterium MS024-2A	225012312,225013121,225013163,225012968,225013134,225012572,225011364,225012922,225012756,225012831,225013158,225013051,225013008,225011994,225013148,225013143,225013096
487797	Flavobacteria bacterium MS024-3C	225013168,225011160,225010601,225011088,225011003,225011132,225010700,225011256,225010863,225011329,225010944,225011209,225011288,225009951,225011231,225010783,225011046,225011342,225011310,225010424,225011184
531844	Flavobacteriaceae bacterium 3519-10	255534169
391603	Flavobacteriales bacterium ALC-1	163786966,163789107,163788534,163789211,163785905,163789305,163788960,163787877
1034807	Flavobacterium branchiophilum FL-15	409183164,347534971
1041826	Flavobacterium columnare ATCC 49512	386262266
376686	Flavobacterium johnsoniae UW101	146297766
402612	Flavobacterium psychrophilum JIP02/86	511542232
717231	Flexistipes sinusarabici DSM 4947	336322299
755732	Fluviicola taffensis DSM 16823	327402011
676032	Francisella cf. novicida 3523	328675182
984129	Francisella cf. novicida Fx1	328676078
484022	Francisella philomiragia subsp. philomiragia ATCC 25017	167626225,167626220
573569	Francisella sp. TX077308	337754017
326424	Frankia alni ACN14a	111219505
106370	Frankia sp. CcI3	86738724
298653	Frankia sp. EAN1pec	158311867
298654	Frankia sp. EuI1c	312193897
656024	Frankia symbiont of Datisca glomerata	336176139,336176136,336176124
930946	Fructobacillus fructosus KCTC 3544	339434005,339434007,339434006,339434009,339434008,339434058,339434059,339434053,339434050,339434051,339434056,339434057,339434054,339434055,339434029,339434028,339434023,339434020,339434027,339434026,339434025,339434034,339434049,339434048,339434041,339434040,339434043,339434042,339434045,339434047,339434046,339434022,339434021,339434024,339434016,339434017,339434014,339434015,339434012,339434013…
314231	Fulvimarina pelagi HTCC2506	211594574,211594573,211594572,211594571
469605	Fusobacterium gonidiaformans 3-1-5R	224581187,224581199,224581198,224581193,224581192,224581191,224581190,224581197,224581196,224581195,224581194,224581173,224581172,224581175,224581174,224581177,224581176,224581179,224581178,224581188,224581189,224581184,224581185,224581186,224581180,224581181,224581182,224581183
469616	Fusobacterium mortiferum ATCC 9817	343177611,343177613,343177612,343177615,343177614,343177617,343177616,343177618
556263	Fusobacterium necrophorum D12	343197978,343197979,343197976,343197977,343197974,343197975,343197972,343197973,343197971,343197987,343197986,343197985,343197984,343197983,343197982,343197981,343197980
457405	Fusobacterium nucleatum subsp. animalis 7_1	224581216,482849843,482849845,482849847,224581212,224581213,224581214,224581215,224581217,224581218,224581219,224581220,224581222,482849850,224581229,224581228,224581221,224581223,224581225,224581224,224581227,224581226
525283	Fusobacterium nucleatum subsp. nucleatum ATCC 23726	296328327,296327276,296327274,296327279,296327736,296328814,296327688,296329411,296329413,296329417,296327842,296327356,296329144,296329021,296328374,296328087,296327456,296328125,296327629,296327397,296329115,296327907,296328712,296328837,296327827,296328505,296329415,296328020,296328925,296328922,296328920,296328733,296327371,296328445,296328444,296327800,296329106,296328568,296327709,296327354…
393480	Fusobacterium nucleatum subsp. polymorphum ATCC 10953	110592366,110592367,110592364,110592365,110592362,110592363,110592360,110592361,110592368,110592369,254302039,148557803,110592374,110592371,110592370,110592373,110592372
469606	Fusobacterium nucleatum subsp. vincentii 4_1_13	224581209,224581208,224581207,224581206,224581205,224581204,224581203,224581202,224581201,224581200,224581210,224581211
546275	Fusobacterium periodonticum ATCC 33693	237753507,237753501,237753503,237753523,237753522,237753521,237753520,237753527,237753526,237753525,237753524,237753529,237753528,237753541,237753540,237753543,237753542,237753518,237753519,237753516,237753517,237753514,237753512,237753513,237753510,237753511,237753499,237753498,237753493,237753492,237753491,237753497,237753496,237753495,237753494,237753534,237753535,237753536,237753537,237753530…
469617	Fusobacterium ulcerans ATCC 49185	406351918,406351919,406351916,406351917,406351914,406351915,406351913,406351920
469618	Fusobacterium varium ATCC 27725	343197989,343197988,343197990,343197991,343197992,343197993,343197994,343197995,343197996,343197997,343197998
1005058	Gallibacterium anatis UMN179	332290580,332288085
395494	Gallionella capsiferriformans ES-2	302877245
83406	gamma proteobacterium HdN1	304309652
314287	gamma proteobacterium HTCC2207	211593998,211593994,211593995,211593996,211593997,90417608
391615	gamma proteobacterium HTCC5015	254448968,254447337,254449257,254449369,254449155,254449402,254449193,254448889,254448738,254449125,254448200,254447714,254448454,254446918,254449282,254449032,254448557,254449399,254449390,254448815,254449303,254447900,254448648,254449358,254449379,254449224,254448327,254449332,254449077,254448068
876044	gamma proteobacterium IMCC3088	329897528,329899351,329895828,329898787,329898783,329899148,329895328,329894793,329893741,329897913,329893537,329895659,329895601,329898515,329894711,329895945,329897456,329895687,329898599,329896015,329898163,329898991,329894976,329898200,329896802,329899064,329897946,329897116,329898285,329894295,329898895,329895096,329899103,329897616,329896776,329899274,329894570,329898136,329896442,329896870…
566466	gamma proteobacterium NOR5-3	254517187,254516269,254517422,254513748,254516755,254515456
682148	Gardnerella vaginalis 5-1	298253725,298253724,298253729,298253728,298253600,298253601,298253602,298253603,298253604,298253605,298253606,298253839,298253837,298253774,298253775,298253776,298253777,298253770,298253771,298253772,298253773,298253778,298253779,298253727,298253726,298253749,298253745,298253744,298253747,298253746,298253741,298253740,298253743,298253742,298253760,298253768,298253589,298253588,298253790,298253763…
1009464	Gardnerella vaginalis HMP9231	333392846
546270	Gemella haemolysans ATCC 10379	241888500,241888451,241888488,241889475,241889168,241888564,241888914,241888744,241889460,241889549,241890160,241888911,241888438,241889326,241889328
562981	Gemella haemolysans M341	329768804,329768789,329768788,329768785,329768784,329768787,329768786,329768781,329768780,329768783,329768782,329768802,329768803,329768800,329768801,329768778,329768779,329768798,329768799,329768796,329768797,329768794,329768795,329768792,329768793,329768790,329768791
562982	Gemella morbillorum M424	319430589,319430586,319430587,319430584,319430585,319430601,319430600,319430599,319430598,319430591,319430590,319430593,319430592,319430595,319430594,319430597,319430596,319430588
562983	Gemella sanguinis M325	511537563,511537587,511537485,511537590,511537531
379066	Gemmatimonas aurantiaca T-27	226225406
471223	Geobacillus sp. WCH70	239812973,239828713,239825584
550542	Geobacillus sp. Y412MC52	319768578,319765157
420246	Geobacillus thermodenitrificans NG80-2	138898339,138893679
634956	Geobacillus thermoglucosidasius C56-YS93	336233546,336233474,336237224
404380	Geobacter bemidjiensis Bem	197116402
316067	Geobacter daltonii FRC-32	222053117
398767	Geobacter lovleyi SZ	189423082,189426689
269799	Geobacter metallireducens GS-15	78214253,78221228
443143	Geobacter sp. M18	322417545
443144	Geobacter sp. M21	253698656
243231	Geobacter sulfurreducens PCA	400756305
351605	Geobacter uraniireducens Rf4	148262085
526225	Geodermatophilus obscurus DSM 43160	284988629
1085623	Glaciecola nitratireducens FR1064	348027467
983545	Glaciecola sp. 4H-3-7+YE-5	332308620,332304386
455436	Glaciecola sp. HTCC2999	194323095,194323093,194323098,223955882,223955878,223955879,223955877,223955881,223955884,223955880,223955883
251221	Gloeobacter violaceus PCC 7421	37519569
272568	Gluconacetobacter diazotrophicus PAl 5	161986673,162145846,161986651
714995	Gluconacetobacter hansenii ATCC 23769	296163921
1004836	Gluconacetobacter sp. SXCC-1	330990364,330990368,330992973,330994078,330990562,330990068,330994348,330991793,330990353,330990264,330990382,330990419,330990415,330990413,330990960,330990300,330992994,330991149,330993769,330993761,330992627,330992621,330990666,330990465,330990236,330993156,330994115,330992116,330995003,330990347,330990326,330993004,330993595,330992649,330990217,330990390,330993893,330994387,330992803,330994563…
634177	Gluconacetobacter xylinus NBRC 3288	347762033,347759221,347822692,377643906,347626537,347662274,347626458,347662280
290633	Gluconobacter oxydans 621H	58038254,58038448,58038418,58038491,58038467,58038486
1027371	Gordonia alkanivorans NBRC 16433	343925007,343926952,343926954,343925297,343927276,343927274,343928787,343928785,343927580,343928800,343928803,343927109,343925463,343927337,343928231,343928509,343924298,343924618,343924611,343928768,343927868,343928806,343928263,343925196,343925193,343924622,343928789,343924620,343926125,343928093,343928099,343928571,343926330,343926334,343926336,343926571,343928105,343928102,343926514,343924859…
526226	Gordonia bronchialis DSM 43247	262118100,262200046
644548	Gordonia neofelifaecis NRRL B-59395	326384914,326384696,326382717,326384401,326384842,326384612,326384134,326383835,326385309,326385306,326385314,326385310,326385312,326385299,326385298,326385290,326385295,326385294,326383981,326385219,326383171,326384971,326385084,326382106,326385174,326384771,326384276,326381743,326382439,326383354,326383515,326385237,326385303,326385301,326383676,326385197,326385013,326382968,326381285,326385254…
1112204	Gordonia polyisoprenivorans VH2	375755245,375750259
411154	Gramella forsetii KT0803	120434372
391165	Granulibacter bethesdensis CGDNIH1	114326664
638301	Granulicatella adiacens ATCC 49175	253584462,253584463,253584460,253584461,253584457,253584456,253584455,253584454,253584459,253584458
626369	Granulicatella elegans ATCC 700633	537923568,537924452,537924169,537923993,537925283,537924348,537925657,537926496,537926178,537924596,537923637,537923866,537926370,537925558,537924671,537924478,537924221,537924404
682795	Granulicella mallensis MP5ACTX8	374308961
1198114	Granulicella tundricola MP5ACTX9	322836736,322433659,322433342,322437479,322433172,322432858
675812	Grimontia hollisae CIP 101886	262273915,262273245,262274245,262273352,262273067,262273039,262273019,262273147,262273021,262273020,262273640,262275563,262275162
233412	Haemophilus ducreyi 35000HP	33151282
1028803	Haemophilus haemolyticus M19501	341948493,341949925,341947281,341949216,341948761,341948546,341947259,341947250,341950854,341949718,341950085,341948606,341947407,341947246,341951142,341948028,341947313,341950537,341948212,341947726,341948123,341947242
1028806	Haemophilus haemolyticus M21639	341954466,341951937,341954870,341953327,341952769,341953857,341952398,341956933,341956932,341954987,341954324,341956191,341956228,341952701,341951916,341954241,341953797,341953659,341956020,341952168,341952477,341951995,341955190,341954638,341952224,341956367,341952805,341954224,341956083,341952109,341956004,341955890,341952115,341953134,341955816,341955291,341956754,341952073,341955681,341956484…
935897	Haemophilus influenzae F3047	319774951
888828	Haemophilus parainfluenzae ATCC 33392	325580446,325579880,325580263,325580572,325580662,325580065,325580169,325580776,325580357,325579980
557723	Haemophilus parasuis SH0165	219870279
1035188	Haemophilus pittmaniae HK 85	343518485,343518368,343519685,343519800,343518476,343518835,343517613,343518736,343518732,343518084,343517698,343519776,343519600,343519422,343519044,343519456,343519344,343518817,343517591,343518125,343519729,343517510,343518273,343519322,343519907,343519462
228400	Haemophilus somnus 2336	170717206
349521	Hahella chejuensis KCTC 2396	83642913
797209	Haladaptatus paucihalophilus DX253	322369552,322370832,322371073,322371365,322371616,322371615,322370278,322370280,322371502,322371501,322372291,322372290,322367893,322367817,322369804,322369061,322370277,322369695,322370627,322370429,322371655,322371511,322369133,322370909,322370908,322371354,322368508,322371877,322368625,322372118,322371384,322370571
795797	Halalkalicoccus jeotgali B3	299883474,300712769,300709370,299883390,299883432,300712406,299883499
656519	Halanaerobium hydrogeniformans	312142408
572479	Halanaerobium praevalens DSM 2228	309388281
502025	Haliangium ochraceum DSM 14365	262193326
760192	Haliscomenobacter hydrossis DSM 1100	332661890,332661999,332661768,332668451
634497	Haloarcula hispanica ATCC 33960	344209485,344209942,344210305
272569	Haloarcula marismortui ATCC 43049	55376228,55376412,55376144,55380074,55376187,55376107,55376280,55376579,55376942
478009	Halobacterium salinarum R1	169237602,169237313,169235049,169237353,169237160
309800	Haloferax volcanii DS2	292657124,292493938,292654178,292494315,292653566
469382	Halogeometricum borinquense DSM 11551	313116827,313122739,313117184,313122549,313122369,313124788
485914	Halomicrobium mukohataei DSM 12286	257372908,257386085
768066	Halomonas elongata DSM 2581	307543589
999141	Halomonas sp. TD01	339002288,339002289,339002286,339002287,339002284,339002283,339002280,339002281,339002276,339002275,339002274,339002273,339002272,339002271,339002270,339002279,339002278,339002290,339002268,339002267,339002285,339002282,339002269,339002266,339002277
756883	halophilic archaeon DL31	345004010,345133531,345006827
797210	Halopiger xanaduensis SH-6	336252096,336251560,336251750,336251460
1033810	Haloplasma contractile SSD-17B	543937757,543937824,543937816,543937810,543937828,543937684,543937843,543937846,543937847,543937849,543937776,543937632,543937743,543937715,543937833,543937831,543937830,543937836,543937839,543937784,543937660,543937862,543937790,543937794,543937852,543937857,543937859,543937858,543937769,543937854,543937731,543937801,543937701,543937596
768065	Haloquadratum walsbyi C23	334353262,334353263,334353260,334353261
1033806	Halorhabdus tiamatea SARL4B	543936409,543936406,543936224,543936149,543935928,543936347,543935803,543936039,543936173,543935972,543936276,543936270,543936278,543936084,543936332,543936335,543935944,543936207,543936203,543936124,543936341,543936287,543936283,543936360,543936052,543936047,543935996,543936159,543935912,543936253,543935893,543935891,543936351,543936356,543935958,543936187,543936180,543936266,543936101,543936308…
519442	Halorhabdus utahensis DSM 12940	257051090
349124	Halorhodospira halophila SL1	121996810
416348	Halorubrum lacusprofundi ATCC 49239	222475682,222481151,222478439
543526	Haloterrigena turkmenica DSM 5511	284172854,284176293,284176391,284176133,284163295,284167035,284172524
373903	Halothermothrix orenii H 168	220930850
555778	Halothiobacillus neapolitanus c2	261854630
382638	Helicobacter acinonychis str. Sheeba	109946640,109948253
613026	Helicobacter bilis ATCC 43879	538016284,538016820,538019949,538015760,538016238,538017721,538019293,538014039,538019769,538019212,538017182,538019156,538016349,538015717,538018865,538017135,538016574,538019711,538016776,538015164,538015820,538016848,538014997,538015665,538016312,538017424,538016430,538017748,538016635,538017583,538018282,538015551,538016399,538019069,538018894,538015466,538013663,538015587,538015509,538017901…
1002804	Helicobacter bizzozeronii CIII-1	336452232,336319056
537970	Helicobacter canadensis MIT 98-5491	223956079,223956078,223956077,223956076,223956075,223956072,223956071,223956070,223956073,223956063,223956065,223956066,223956067,223956069,223956074,223956062,223956064,223956068,223956082,223956084,223956083,223956080,223956081
537971	Helicobacter cinaedi CCUG 18818	223956130,223956131,223956134,223956132,223956133,223956110,223956111,223956113,223956114,223956115,223956116,223956117,223956118,223956099,223956098,223956095,223956094,223956097,223956096,223956091,223956090,223956093,223956092,223956120,223956127,223956129,223956128,223956121,223956123,223956122,223956125,223956124,223956126,223956108,223956107,223956106,223956105,223956104,223956103,223956102…
936155	Helicobacter felis ATCC 49179	332309247
235279	Helicobacter hepaticus ATCC 51449	32265499
679897	Helicobacter mustelae 12198	291276243
537972	Helicobacter pullorum MIT 98-5489	223956138,223956139,223956136,223956137,223956135,223956148,223956149,223956143,223956142,223956141,223956140,223956147,223956146,223956145,223956144,223956176,223956177,223956174,223956175,223956172,223956173,223956170,223956171,223956178,223956158,223956159,223956154,223956155,223956156,223956150,223956151,223956152,223956153,223956157,223956165,223956164,223956167,223956166,223956161,223956160…
907240	Helicobacter pylori Gambia94/24	317013424,317015029
570508	Helicobacter pylori P12	210135770,210134201
907239	Helicobacter pylori SouthAfrica7	317011827,317010283
710393	Helicobacter suis HS1	322379530,322378979,322378977,322378970,322378971,322378972,322379625,322379624,322379623,322379622,322379621,322379620,322379356,322378839,322378837,322379321,322379495,322378544,322379358,322378976,322378860,322378600,322379548,322379549,322379546,322379544,322379545,322379542,322379543,322379540,322379541,322378709,322378514,322378515,322379471,322378975,322378599,322378978,322378812,322378810…
556267	Helicobacter winghamensis ATCC BAA-430	225074872,225074873,225074870,225074871,225074876,225074877,225074874,225074875,225074878,225074879,225074859,225074861,225074860,225074863,225074862,225074865,225074864,225074867,225074866,225074869,225074868
498761	Heliobacterium modesticaldum Ice1	255961476
757424	Herbaspirillum seropedicae SmR1	300309346
204773	Herminiimonas arsenicoxydans	134093294
316274	Herpetosiphon aurantiacus DSM 785	159901742,159901510,159896533
760142	Hippea maritima DSM 10411	327398173
582402	Hirschia baltica ATCC 49814	254292376,254295496
411684	Hoeflea phototrophica DFL-43	224580146
545696	Holdemania filiformis DSM 12042	224581041,224581043,224581044,224581047,224581046,224581049,224581048,224581042,224581053,224581054,224581055,224581052,224581050,224581056,224581060,224581040,224581045,224581034,224581035,224581036,224581037,224581030,224581031,224581032,224581033,224581038,224581039,224581051,224581057,224581058,224581059,224581027,224581026,224581029,224581028
608538	Hydrogenobacter thermophilus TK-6	288817321
380749	Hydrogenobaculum sp. Y04AAS1	195952380
887062	Hylemonella gracilis ATCC 19624	332528378,332528373,332528371,332528376,332531008,332529550,332530903,332531667,332529680,332530532,332531050,332528404,332528406,332528233,332530198,332529896,332531331,332531335,332528578,332528570,332528576,332531656,332528307,332528305,332530561,332531094,332528382,332528380,332530465,332528971,332530849,332531306,332530651,332531678,332528663,332528466,332528464,332528468,332530515,332531070…
415426	Hyperthermus butylicus DSM 5456	124026906
582899	Hyphomicrobium denitrificans ATCC 51888	300021538
717785	Hyphomicrobium sp. MC1	338736863
228405	Hyphomonas neptunium ATCC 15444	114797051
314276	Idiomarina baltica OS145	85713400,209401216,209401217,209401218,209401219,209401225,209401221,209401220,209401223,209401222,209401224,85713424,85713168,85710751,85713304
283942	Idiomarina loihiensis L2TR	56459112
1036674	Idiomarina sp. A28L	336452122,336450815,336451276,336451219,336451240,336450241,336451950,336452181,336452189,336449904,336451833,336451836,336451834,336450247,336450244,336451282,336450519,336451081,336450111,336450250,336450259,336451221,336450516,336450512,336450510,336451473,336451222,336451225
453591	Ignicoccus hospitalis KIN4/I	156936795
583356	Ignisphaera aggregans DSM 17230	305662445
572544	Ilyobacter polytropus DSM 2926	310777805,310780578,310779695
710696	Intrasporangium calvum DSM 43043	317123177
743718	Isoptericola variabilis 225	334335560
575540	Isosphaera pallida ATCC 43644	320101555,320041922
313589	Janibacter sp. HTCC2649	209401226,84498747,84498732,84498727,84498737,84498707,84498742
290400	Jannaschia sp. CCS1	89052491,89057699
375286	Janthinobacterium sp. Marseille	152979768
471856	Jonesia denitrificans DSM 20603	256831255
645512	Jonquetella anthropi E3_33 E1	254692770,254692769
523791	Kangiella koreensis DSM 16069	256821228
880591	Ketogulonicigenium vulgare Y25	310830141,310814533,310639221
266940	Kineococcus radiotolerans SRS30216	152963954,157283828,255961475
888741	Kingella denitrificans ATCC 33394	325672518,325672519,325672513,325672514,325672515,325672517,325672510,325672512,325672516,325672521,325672520,325672511
887327	Kingella kingae ATCC 23330	333376664,333376665,333376666,333376660,333376661,333376663,333376658,333376654,333376651,333376650,333376653,333376652,333376667,333376662,333376668,333376656,333376649,333376659,333376655,333376657
629741	Kingella oralis ATCC 51147	228583544,228583545,228583542,228583543,228583541
452652	Kitasatospora setae KM-6054	357386972
1006551	Klebsiella oxytoca KCTC 1686	375256816
507522	Klebsiella pneumoniae 342	206575481,206575367,206575712
378753	Kocuria rhizophila DC2201	184199646
391587	Kordia algicida OT-1	224580130
521045	Kosmotoga olearia TBF 19.5.1	239616411
479435	Kribbella flavida DSM 17836	284027999
983548	Krokinobacter sp. 4H-3-7-5	332290650
485913	Ktedonobacter racemifer DSM 44963	298252372,298251200,298252427,298246545,298248889,298240972,298244067,298252433,298252405,298252301
562970	Kyrpidia tusciae DSM 2912	295694686
478801	Kytococcus sedentarius DSM 20547	256823905
384765	Labrenzia aggregata IAM 12614	118591792,118593962,118591616,118590090,118593303,118592985,118594000,118590826,118592290,118590339,118591457,118590599,118591053,118593987,118593906,118593671,118593823,118592453,118587627,118593502,118592749,118589200,118593623,118589501,118593423,118593207,118593850,118593564,118593109,118591272,118593928,118593888,118588872,118593794,118588152,118592601,118591966,118593978,118593971,118593729…
244592	Labrenzia alexandrii DFL-11	254505299,254505297,254499962,254500070,254505302,254500131
887325	Lachnoanaerobaculum saburreum DSM 3986	319430739,319430738,319430731,319430730,319430732,319430735,319430734,319430737,319430733,319430736,319430718,319430717,319430716,319430715,319430713,319430710,319430744,319430745,319430746,319430741,319430742,319430743,319430740,319430728,319430729,319430722,319430723,319430720,319430721,319430726,319430727,319430724,319430725,319430719,319430714,319430712,319430711
658655	Lachnospiraceae bacterium 1_4_56FAA	336437945,336437936,336437953,336437942,336437943,336437940,336437941,336437946,336437947,336437944,336437948,336437949,336437933,336437932,336437931,336437930,336437937,336437935,336437934,336437939,336437960,336437961,336437951,336437950,336437952,336437955,336437954,336437957,336437956,336437959,336437958,336437938
742723	Lachnospiraceae bacterium 2_1_46FAA	514340182
665950	Lachnospiraceae bacterium 3_1_46FAA	331640253,331640233,331640237,331640234,331640239,331640229,331640232,331640231,331640230,331640236,331640238,331640252,331640251,331640235,331640240,331640249,331640228,331640226,331640227,331640241,331640246,331640247,331640248,331640242,331640243,331640244,331640245,331640250
658086	Lachnospiraceae bacterium 3_1_57FAA_CT1	514340175,514340172,514340176,514340174,514340173,514340170,514340171
552395	Lachnospiraceae bacterium 4_1_37FAA	326205069,326205068,326205065,326205064,326205067,326205066,326205063,326205070,326205076,326205077,326205074,326205075,326205072,326205073,326205071
575593	Lachnospiraceae oral taxon 107 str. F0167	331640304,331640307,331640306,331640305,331640303,331640302,331640301,331640300,331640309,331640308,331640269,331640262,331640263,331640265,331640266,331640268,331640260,331640261,331640264,331640267,331640259,331640286,331640287,331640284,331640285,331640283,331640280,331640281,331640289,331640322,331640276,331640278,331640277,331640275,331640274,331640273,331640272,331640271,331640270,331640279…
983544	Lacinutrix sp. 5H-3-7-4	336171143
525306	Lactobacillus acidophilus ATCC 4796	238694184,238694185,238694186,238694187,238694180,238694181,238694182,238694183,238694188,238694189,238694168,238694169,238694163,238694166,238694167,238694164,238694165,238694200,238694193,238694192,238694191,238694190,238694197,238694196,238694195,238694194,238694199,238694198,238694179,238694178,238694171,238694170,238694173,238694172,238694175,238694174,238694176,238694177
585524	Lactobacillus amylolyticus DSM 11664	295426025,295424976,295425365,295426312,295425715,295425025,295425020,295425791,295425881,295425888,295426342,295426340,295426175,295425970,295425363,295425395,295426041,295425573,295425773,295426337,295426599,295426597,295426591,295425089,295425541,295426206,295425827,295424844,295425469,295426364,295426090,295425370,295426118,295426112,295425172,295425517,295426196,295426194,295425787,295425789…
695560	Lactobacillus amylovorus GRL 1112	327399879,327399851,315037230
930942	Lactobacillus animalis KCTC 3501	335230030,335230031,335230029,335230028,335230025,335230027,335230026
525309	Lactobacillus antri DSM 16041	259048324,259048320,259048321,259048322,259048323,259048325,259048319,259048318,259048315,259048314,259048317,259048311,259048310,259048313,259048312,259048316,259048308,259048309,259048306,259048307
387344	Lactobacillus brevis ATCC 367	116334879,116334867,116332681
525310	Lactobacillus brevis subsp. gravesensis ATCC 27305	238694218,238694219,238694210,238694211,238694214,238694215,238694216,238694217,238694212,238694213,238694221,238694220,238694223,238694222,238694225,238694224,238694227,238694226,238694229,238694228,238694206,238694209,238694278,238694279,238694276,238694274,238694275,238694272,238694273,238694270,238694271,238694289,238694288,238694287,238694286,238694285,238694284,238694283,238694282,238694281…
511437	Lactobacillus buchneri NRRL B-30929	331700395,330370681,330818917,330370666
998820	Lactobacillus casei BD-II	327387167,327384027
575594	Lactobacillus coleohominis 101-4-CHN	256847931,256846956,256847565,256848194,256848608,256848609,256848525,256848393,256848616,256848614,256848618,256848612
913848	Lactobacillus coryniformis subsp. coryniformis KCTC 3167	333070739,333070738,333070762,333070763,333070760,333070761,333070766,333070767,333070764,333070765,333070768,333070769,333070785,333070792,333070791,333070790,333070748,333070749,333070740,333070741,333070742,333070743,333070744,333070745,333070746,333070747,333070771,333070770,333070773,333070772,333070775,333070774,333070777,333070776,333070779,333070778,333070757,333070756,333070755,333070754…
575597	Lactobacillus crispatus MV-3A-US	262046508,262048033,262048030,262048036,262048038,262047949,262046975,262048042,262048040,262048046,262048044,262048048,262047917,262047998,262047995,262048090,262048092,262048094,262048096,262047307,262048011,262048013,262047929,262047419,262048021,262048023,262048025,262047511,262047728,262047687,262047975,262047979,262047839,262048078,262048076,262048074,262048072,262048070,262047904,262047148…
888027	Lactobacillus delbrueckii subsp. lactis DSM 20072	325685399,325685391,325685393,325684440,325684182,325684187,325684608,325685003,325685053,325684229,325685437,325685784,325684857,325685332,325684833,325684301,325684305,325685216,325684171,325684174,325686287,325686283,325685089,325685386,325684820,325685635,325685631,326337069,326337068,326337067,326337066,326337065,326337064,326337063,326337062,326337061,326337060,325684848,325684597,325684330…
936140	Lactobacillus farciminis KCTC 3681	336232849,336232851,336232850,336232853,336232852
712938	Lactobacillus fermentum CECT 5716	299782685
941770	Lactobacillus fructivorans KCTC 3543	339300331,339300333,339300332,339300335,339300334
525326	Lactobacillus gasseri JV-V03	313151007,313151005,313151003,313151002,313151000,313150996,313150997,313150998
767462	Lactobacillus helveticus H10	323467511,323465557
879301	Lactobacillus iners LEAF 2053A-b	312875714,312874496,312875218,312875779,312875771,312875118,312875066,312875236,312875230,312874692,312875438,312875370,312875373,312874505,312875525,312875529,312875768,312874576,312874705,312874668,312875693,312874716,312875121,312875700,312875013,312875274,312875147,312875149,312875709,312875237,312874507,312874679,312875692,312875691,312874477,312875369,312875366
440497	Lactobacillus jensenii 1153	315585791
575606	Lactobacillus jensenii 27-2-CHN	547472807,547472688,547472754,547472526,256851602,256850816,547472774,547472776,547472873,256852286,256852288,547472575,547472741,547472826,547472719,547472713,547472711,547472793,547472693,256852303,256852301,547472551,547472557,256852148,256851920,547472765,547472456,547472451,547472845,547472848,547472568,547472486,547472730,547472674,547472677,547472835,547472784,547472533,547472868,547472860…
257314	Lactobacillus johnsonii NCC 533	42518084
1033837	Lactobacillus kefiranofaciens ZW3	336053279,336053510,336055419
944562	Lactobacillus oris F0423	341596788,341595255,341596099,341596119,341595196,341597008,341593547,341595845,341593705,341596630,341594099,341594603,341593934,341596371,341592696,341594386,341592889,341593420,341595142,341596320
220668	Lactobacillus plantarum WCFS1	54307184,380031102,54307228,54307232
927703	Lactobacillus reuteri ATCC 53608	332795593,332837155,332806711,332795630,332795632,332795635,332795634,332795637,332795639,332795638,332795561,332795560,332795563,332795562,332795572,332795570,332795571,332795576,332795574,332795575,332795578,332795579,332795616,332837128,332837129,332795668,332795669,332795666,332795662,332795663,332795660,332795661,332795589,332795583,332795582,332795581,332795580,332795587,332795586,332795585…
525361	Lactobacillus rhamnosus LMS2-1	242364338,242364339,242364334,242364335,242364336,242364337,242364330,242364331,242364332,242366358,242366359,242366354,242366355,242366356,242366357,242366350,242366351,242366352,242366353,242364333,242366365,242366364,242366367,242366366,242366361,242366360,242366363,242366362,242366369,242366368,242364329,242364328,242364322,242364327,242364326,242364324,242364323,242364325,242366349,242366348…
1040964	Lactobacillus ruminis SPM0211	335998614,335998453,335998036,335997214,335998639,335998638,335997047,335997360,335997600,335996302,335996413,335998583
314315	Lactobacillus sakei subsp. sakei 23K	81427616
712961	Lactobacillus salivarius CECT 5713	300213939,300215319,300215290,300215333
714313	Lactobacillus sanfranciscensis TMW 1.1304	347533684,347533700,347533753
525365	Lactobacillus ultunensis DSM 16047	242366474,242366471,242366510,242366497,242366496,242366495,242366494,242366493,242366492,242366491,242366490,242366499,242366498,242366475,242366477,242366476,242366470,242366473,242366472,242366479,242366478,242366508,242366501,242366503,242366502,242366505,242366504,242366507,242366506,242366509,242366500,242366485,242366488,242366489,242366480,242366481,242366482,242366483,242366484,242366486…
525366	Lactobacillus vaginalis ATCC 49540	251833133,251833132,251833131,251833130,251833137,251833136,251833135,251833134,251833139,251833089,251833088,251833087,251833086,251833085,251833084,251833082,251833081,251833080,257195081,251833160,251833161,251833162,251833163,251833164,251833140,251833144,251833151,251833055,251833056,251833057,251833058,251833059,251833150,251833153,251833152,251833155,251833154,251833157,251833156,251833159…
420890	Lactococcus garvieae Lg2	343181122
272622	Lactococcus lactis subsp. cremoris SK11	116510843,116326529,116326645,116326547,116326540,116326609
684738	Lactococcus lactis subsp. lactis KF147	281490498,281427968
557598	Laribacter hongkongensis HLHK9	226938934
887898	Lautropia mirabilis ATCC 51599	320117074,320117072,320117073,320117070,320117071,320117067,320117069,320117068
363253	Lawsonia intracellularis PHE/MN1-00	94972343,94972398,94972373,94986445
649349	Leadbetterella byssophila DSM 17132	312128809
398720	Leeuwenhoekiella blandensis MED217	209401215
658187	Legionella drancourtii LLAP12	374262989,374262270,374262741,374260972,374262536,374260581,374263051,374262939,374261618,374263000,374262446,374260848,374260846,374261641,374262354,374261851,374260611,374263279,374263277,374263273,374262597,374261435,374262992,374262991,374260948,374260941,374263930,374261589,374260626,374260877,374261256,374261252,374262831,374261943,374261514,374260229,374260424,374261997,374261994,374262247…
661367	Legionella longbeachae NSW150	289163353,308051505
297246	Legionella pneumophila str. Paris	54295983,54295843
281090	Leifsonia xyli subsp. xyli str. CTCB07	50953925
313628	Lentisphaera araneosa HTCC2155	149198907,149199449,149200697,149200693,149200690,149197926,149196170,149200610,149200551,149198236,149198378,149199841,149200712,149200715,149200107,149200379,149198526,149199588,149200463,149200662,149200668,149200502,149200289,149200589,149200324,149199008,149200433,149200045,149200635,149200576,149195893,149200257,149199781,149197577,149200686,149200680,149200350,149197049,149199526,149195555…
355278	Leptospira biflexa serovar Patoc strain 'Patoc 1 (Ames)'	189909570,189913115,189912848
355276	Leptospira borgpetersenii serovar Hardjo-bovis str. L550	116326852,116329556
573825	Leptospira interrogans serovar Lai str. IPAV	353456277,353459699
395495	Leptothrix cholodnii SP-6	171056692
523794	Leptotrichia buccalis C-1013-b	257124814
596323	Leptotrichia goodfellowii F0264	262039632,262039633,262037938,262037936,262037931,262037214,262037629,262037628,262037625,262037623,262039573,262039571,262039577,262038953,262037317,262037311,262037841,262037844,262038647,262039065,262038484,262038852,262039437,262039435,262037895,262037891,262038407,262038403,262038409,262037960,262037221,262038062,262039520,262039526,262039529,262038920,262038771,262038913,262037340,262038308…
634994	Leptotrichia hofstadii F0254	258614049,258614050,258614047,258614046,258614045,258614044,258614043,258614042,258614041,258614048
886872	Leuconostoc argentinum KCTC 3773	326579414,326579474,326579475,326579477,326579470,326579492,326579490,326579491,326579496,326579494,326579495,326579406,326579431,326579432,326579435,326579441,326579440,326579409,326579408,326579401,326579400,326579403,326579402,326579405,326579404,326579407,326579480,326579483,326579485,326579484,326579487,326579433,326579436,326579481,326579482,326579486,326579489,326579488,326579493,326579454…
349519	Leuconostoc citreum KM20	170016294,170016308,170016358,170016236,170016273
907931	Leuconostoc fallax KCTC 3537	330399444,330399445,330399447,330399440,330399441,330399442,330399443,330399448,330399449,330399423,330399426,330399427,330399424,330399425,330399428,330399429,330399452,330399451,330399450,330399446,330399431,330399430,330399433,330399432,330399435,330399434,330399437,330399436,330399439,330399438
762550	Leuconostoc gasicomitatum LMG 18811	300172302
927691	Leuconostoc gelidum KCTC 3527	333038133,333038132,333038131,333038130,333038137,333038136,333038135,333038134,333038138,333038122,333038108,333038109,333038106,333038107,333038104,333038105,333038102,333038103,333038100,333038101,333038117,333038124,333038125,333038126,333038127,333038120,333038121,333038123,333038128,333038129,333038139,333038119,333038118,333038115,333038114,333038116,333038111,333038110,333038113,333038112…
762051	Leuconostoc kimchii IMSNU 11154	296100146,295987464,296100281,296110131,296100303,296005657
203120	Leuconostoc mesenteroides subsp. mesenteroides ATCC 8293	116617174,116326493
391597	Limnobacter sp. MED105	149927967,149928294,149927558,149928124,149928545,149926954,149928466,149927339,149928175,149926578,149928516,149925297,149928384,149928260,149927675,149928563,149928567,149928555,149927115,149928363,149928505,149928580,149928583,149928586,149928425,149927879,149928334,149928074,149928550,149926785,149927785,149927236,149926352,149928450,149928497,149928217,149928526,149928022,149928537,149925882…
525367	Listeria grayi DSM 20601	311744852,311744853,311744850,311744851
702456	Listeria innocua FSL S4-378	313620296,313620294,313620878,313620876,313620875,313620874,313620873,313620872,313620870,313617614,313617617,313617611,313617610,313617619,313617618,313616457,313619860,313619861,313619862,313619863,313619865,313619869,313621289,313621286,313621283,313621282,313621281,313621280,313620482,313620483,313620481,313620487,313620489,313616414,313616415,313616417,313616410,313616412,313616419,313619120…
881621	Listeria ivanovii subsp. ivanovii PAM 55	347547510
1027396	Listeria monocytogenes str. Scott A	332310333,332188985,332188984,332188983,332188982,332188981
702453	Listeria seeligeri FSL N1-067	313633452,313633455,313634115,313634637,313633691,313633697,313632871,313631750,313631758,313635326,313631168,313633868,313634837,313634833,313634831,313632931,313632933,313634306,313632680,313633087,313633085,313633330,313633338,313631650,313631653,313631657,313631997,313633986,313631852,313631857,313632762,313632766,313631440,313631441,313631442,313631443,313631445,313631448,313631449,313633613…
386043	Listeria welshimeri serovar 6b str. SLCC5334	116871422
314232	Loktanella vestfoldensis SKA53	209401227,84517397,84517398
565045	Luminiphilus syltensis NOR5-1B	254281511
313612	Lyngbya sp. PCC 8106	119493540,119493897,119492922,119487835,119490432,119487488,119494602,119494606,119492637,119492402,119489554,119494680,119492858,119493845,119494576,119494037,119492340,119494655,119494652,119493681,119493975,119488392,119486739,119494528,119493064,119494758,119494750,119490611,119492556,119490189,119489471,119494595,119494627,119492283,119486102,119494120,119484275,119490511,119485303,119493862…
714961	Lysinibacillus fusiformis ZC1	299534681,299536391,299541594,299541591,299541650,299541652,299537440,299535486,299534368,299536695,299541755,299541757,299541750,299541752,299537904,299541548,299541544,299541546,299537677,299536102,299536795,299536183,299541979,299541978,299541975,299537281,299538309,299541635,299541633,299541631,299541638,299541639,299542060,299537559,299542062,299542063,299537929,299537928,299534385,299534382…
444177	Lysinibacillus sphaericus C3-41	169825618,169825414
458233	Macrococcus caseolyticus JCSC5402	222143522,222143325,222142576,222150250,222143330,222142648,222143513,222142561,222142646
156889	Magnetococcus marinus MC-1	117923318
342108	Magnetospirillum magneticum AMB-1	83309099
697281	Mahella australiensis 50-1 BON	332980605
272629	Mannheimia haemolytica PHL213	254362024,254361703,254363118,254362081,254362554,254361124,254362005,254363252,254362618,254362614,254362611,254363099,254363094,254363093,254362127,254362692,254362711,254361433,254363129,254363123,254363126,254362838,254362500,254362502,254360800,254362054,254362585,254363046,254360885,254362622,254362292,254362805,254362803,254363004,254362536,254360703,254362888,254361373,254361515,254361236…
221988	Mannheimia succiniciproducens MBEL55E	52424055
313603	Maribacter sp. HTCC2170	305664376
394221	Maricaulis maris MCS10	114568554
765910	Marichromatium purpuratum 984	343802801,343803495,343802851,343803382,343802949,343805652,343803978,343803094,343802810,343802813,343802819,343802870,343805031,343803735,343805318,343803045,343802792,343802796,343802803,343804810,343803293,343802808,343803847,343804110,343802794,343803617,343803153,343804265,343803216,343802780,343804592,343802784,343802785,343802787,343802782,343802822,343804437,343802824,343802835,343802912…
312284	marine actinobacterium PHSC20C1	211606480
247639	marine gamma proteobacterium HTCC2080	119505747,119505171,119505899,119505906,119505909,119502701,119503955,119505814,119505645,119503401,119504206,119505302,119505407,119503117,119505479,119505707,119505783,119503701,119505852,119504450,119505884,119504867,119505576,119505011,119504692
247633	marine gamma proteobacterium HTCC2143	119478761,119478347,119478724,119475790,119478659,119477563,119478790,119478420,119478691,119478904,119477927,119478589,119477329,119478156,119476593,119476205,119478815,119478893,119477086,119478046,119478868,119476841,119478543,119478492,119478830,119478267,119474629,119478630,119477778,119478882
247634	marine gamma proteobacterium HTCC2148	254479819,254483600,254483555,254480798,254482608,254482123,254483647,254483406,254483295,254483633,254481929,254481149,254482984,254483224,254483675,254483073,254482775,254483580,254482294,254483530,254481430,254480361,254481684,254483352,254483491,254483147,254482443,254483662,254483669,254483462,254482886
869210	Marinithermus hydrothermalis DSM 14884	328949540
443254	Marinitoga piezophila KA3	374339022,373231418
225937	Marinobacter adhaerens HP15	311692891,311697072,311697125
443152	Marinobacter algicola DG893	149378460,149378284,149377843,149377786,149378204,149378508,149378506,149378504,149378501,149378465,149377923,149378125,149375252,149378323,149375860,149376826,149378437,149378496,149378045,149377758,149377289,149376484,149377120,149378252,149377374,149378355,149377239,149377457,149376311,149376103,149378016,149376767,149377178,149378222,149378380,149378387,149377903,149378493,149378498,149378146…
351348	Marinobacter aquaeolei VT8	120552944,120536823,120537037
270374	Marinobacter sp. ELB17	126668968,126669240,126668388,126668657,126669167,126669085,126664894,126669003,126665272,126669212,126669218,126665966,126669158,126668764,126666990,126668164,126669241,126668984,126668043,126667595,126667429,126668586,126669188,126668287,126668735,126669061,126669231,126669234,126669237,126668620,126667827,126667983,126667672,126668332,126666661,126669177,126668102,126667893,126666248,126669203…
717774	Marinomonas mediterranea MMB-1	326793322
491952	Marinomonas posidonica IVIA-Po-181	333906402
314277	Marinomonas sp. MED121	211606490,211606484,211606488,211606482,87123024,87123027,211606486,211606483,211606485,211606487,211606489,87122954,87123018
400668	Marinomonas sp. MWYL1	152994043
314345	Mariprofundus ferrooxydans PV-1	211594583,211594586,211594584,211594585
314271	Maritimibacter alkaliphilus HTCC2654	84686719,209401261,209401260,209401263,209401262,84687061,84688111
643867	Marivirga tractuosa DSM 4126	313674129,313652076
478749	Marvinbryantia formatexigens DSM 14469	241911868,241911862,241911890,241911891,241911892,241911893,241911884,241911878,241911872,241911870,241911871,241911876,241911877,241911881,241911883,241911882,241911880,241911887,241911885,241911889,241911888,241911857,241911850,241911851,241911852,241911853,241911854,241911855,241911856,241911858,241911859,241911840,241911861,241911860,241911863,241911865,241911867,241911866,241911869,241911864…
1064535	Megasphaera elsdenii DSM 20460	348025247
699218	Megasphaera genomosp. type_1 str. 28L	290968929,290968183,290968100,290968101,290968103,290968279,290967957,290968413,290968202,290967852,290967694,290967697,290967696,290968363,290968756,290969088,290969086,290969080,290969133,290969131,290969324,290969078,290969112,290967867,290968911,290968105,290967856,290969114,290968554,290967750,290967752,290969091,290968325,290969129
706434	Megasphaera micronuciformis F0359	312899172,312899188,312899179,312899178,312899175,312899174,312899177,312899176,312899171,312899170,312899173,312899153,312899157,312899156,312899155,312899159,312899158,312899180,312899181,312899182,312899183,312899184,312899185,312899186,312899187,312899189,312899154,312899168,312899169,312899166,312899167,312899165,312899162,312899163,312899161,312899190,312899164,312899160
1000569	Megasphaera sp. UPII 135-E	342218459,342218450,342218452,342218911,342218260,342217980,342218053,342218346,342217572,342218578,342218920,342218922,342217584,342218100,342218728,342218913,342218031,342218206,342218208,342217619,342218324,342217935,342218258,342218256,342217921,342218358,342217461,342218098,342218013,342218192,342218119,342218029,342217900,342218274,342218276,342217479,342217470,342218641,342218640,342218951…
504728	Meiothermus ruber DSM 1279	291294404
526227	Meiothermus silvanus DSM 9946	297567864,297564484,297567557
940190	Melissococcus plutonius ATCC 35311	332685534,332687277
265311	Mesoplasma florum L1	50364815
765698	Mesorhizobium ciceri biovar biserrulae WSM1271	319777789,319779749
266835	Mesorhizobium loti MAFF303099	57165207,13488050,13195732
536019	Mesorhizobium opportunistum WSM2075	337264537
660470	Mesotoga prima MesG1.Ag.4.2	389842920,389842917
1006006	Metallosphaera cuprina Ar-4	330833867
399549	Metallosphaera sedula DSM 5348	146302785
868132	Methanobacterium sp. AL-21	325957759
868131	Methanobacterium sp. SWAN-1	333986242
634498	Methanobrevibacter ruminantium M1	288559258
420247	Methanobrevibacter smithii ATCC 35061	148642060
573064	Methanocaldococcus fervens AG86	256811520,256809973
573063	Methanocaldococcus infernus ME	296108688
243232	Methanocaldococcus jannaschii DSM 2661	10954488,15668172,10954532
644281	Methanocaldococcus sp. FS406-22	289193301,289191496
579137	Methanocaldococcus vulcanius M7	261403873,261403859,261402131
351160	Methanocella arvoryzae MRE50	147918682
304371	Methanocella paludicola SANAE	282162670
259564	Methanococcoides burtonii DSM 6242	91772082
419665	Methanococcus aeolicus Nankai-3	150400439
402880	Methanococcus maripaludis C5	134045046,134046898
444158	Methanococcus maripaludis C6	159904396
426368	Methanococcus maripaludis C7	150401930
1053692	Methanococcus maripaludis X1	340623184
406327	Methanococcus vannielii SB	150398760
456320	Methanococcus voltae A3	297618528
410358	Methanocorpusculum labreanum Z	124484829
368407	Methanoculleus marisnigri JR1	126177952
644295	Methanohalobium evestigatum Z-7303	298673978,298676127
547558	Methanohalophilus mahii DSM 5219	294494690
679926	Methanoplanus petrolearius DSM 11571	307352168
190192	Methanopyrus kandleri AV19	20093440
456442	Methanoregula boonei 6A8	154149549
990316	Methanosaeta concilii GP6	330506028,330506319
1110509	Methanosaeta harundinacea 6Ac	357208773,357211127
349307	Methanosaeta thermophila PT	116753325
679901	Methanosalsum zhilinae DSM 4017	336475959
188937	Methanosarcina acetivorans C2A	20088899
269797	Methanosarcina barkeri str. Fusaro	73663826,73667559
192952	Methanosarcina mazei Go1	21226102
339860	Methanosphaera stadtmanae DSM 3091	84488831
521011	Methanosphaerula palustris E1-9c	219850687
323259	Methanospirillum hungatei JF-1	88601322
79929	Methanothermobacter marburgensis str. Marburg	304315532,304313778
187420	Methanothermobacter thermautotrophicus str. Delta H	15678031
647113	Methanothermococcus okinawensis IH1	336121001,336120990
523846	Methanothermus fervidus DSM 2088	312136230
880724	Methanotorris igneus Kol 5	333909894
481448	Methylacidiphilum infernorum V4	189218017
420662	Methylibium petroleiphilum PM1	124262546,124265193
265072	Methylobacillus flagellatus KT	91774356
697282	Methylobacter tundripaludum SV96	344942396,344943686,344939781
272630	Methylobacterium extorquens AM1	240141776,240111940,240114607,240136783,240141741
460265	Methylobacterium nodulans ORS 2060	220915079,220914669,220919597,220915101,220915115,220920054,220920000,220927410
441620	Methylobacterium populi BJ001	188579286,188579259,188584601
426355	Methylobacterium radiotolerans JCM 2831	170752179,170745058,170746450,170745610,170745566,170745634,170744977,170752137,170745005
426117	Methylobacterium sp. 4-46	169825329,169825392,170738367
395965	Methylocella silvestris BL2	217976200
243233	Methylococcus capsulatus str. Bath	77128441
857087	Methylomonas methanica MC09	333981747
1026882	Methylophaga aminisulfidivorans MP	335043685,335041512,335043876
637616	Methylophaga thiooxydans DMS010	254490712,254490629,254490424,254490046,254491291,254492580,254492300,254490730,254492060,254489719,254492172,254490261,254489669,254490895,254492040,254490993,254492325,254490087,254490122,254490189,254489993,254490407,254490403,254491377,254491942,254492073
383631	Methylophilales bacterium HTCC2181	118594004,118595338,118595341
595536	Methylosinus trichosporium OB3b	296446266,296446840,296448870,296448877,296448874,296448755,296447087,296448948,296448946,296448944,296448941,296448543,296448650,296448426,296446936,296448168,296445722,296448828,296448823,296446533,296445950,296446605,296448510,296448491,296448726,296448918,296448913,296444978,296448407,296448279,296448899,296448891,296448893,296448895,296447978,296447576,296447060,296448606,296448389,296448817…
583345	Methylotenera mobilis JLW8	253995374
666681	Methylotenera versatilis 301	297537197
1000565	Methyloversatilis universalis FAM5	334130524,334130525,334129218,334129219,334129212,334129213,334129214,334129216,334129217,334130282,334130514,334129221,334129220,334129223,334129225,334129224,334129226,334129229,334129228,334131425,334130831,334131078,334131080,334132042,334133216,334132286,334131243,334130114,334130534,334130722,334129465,334132642,334131438,334132265,334132345,334132827,334129215,334130217,334131046,334131361…
582744	Methylovorus glucosetrophus SIP3-4	254003128,253997713,254028270
856793	Micavibrio aeruginosavorus ARL-13	347756788
979556	Microbacterium testaceum StLB037	323356448
596312	Micrococcus luteus SK58	289704767,289706725,289706726,289706721,289706189,289704483,289705678,289704699,289704690,289704695,289706107,289705156,289706614,289704795,289704794,289706305,289705220,289705227,289704717,289706710,289707066,289707067,289706333,289705314,289706137,289705622,289705210,289705909,289705081,289705084,289705086,289705328,289705825,289705457,289705455,289706160,289706449,289705177,289705038,289705434…
756067	Microcoleus vaginatus FGP-2	334120278,334121632,334121409,334118346,334121523,334118645,334121647,334121643,334120814,334121453,334121271,334120925,334121551,334121612,334119772,334121500,334119972,334121367,334117936,334121627,334120432,334121678,334121674,334121023,334121106,334120696,334119265,334117363,334121686,334120567,334121593,334120118,334119538,334121327,334121663,334121667,334118977,334121196,334116516,334121573
449447	Microcystis aeruginosa NIES-843	166362741
1032480	Microlunatus phosphovorus NM-1	336115651
644283	Micromonospora aurantiaca ATCC 27029	302864508
219305	Micromonospora sp. ATCC 39149	224581090,224581091,224581089,224581088
313606	Microscilla marina ATCC 23134	124008650,124006562,124008978,124010501,124010507,124009133,124010591,124009902,124010580,124010584,124010588,124008238,124009642,124006446,124010260,124005451,124004124,124010516,124010059,124008316,124010346,124005242,124002291,124008857,124010632,124010636,124009821,124008392,124010571,124010576,124009936,124008739,124009287,124008904,124010110,124005616,124001978,124010379,124010371,124010600…
500635	Mitsuokella multacida DSM 20544	254692766,254692767,254692763,254692768,254692764,254692765
585198	Mobiluncus curtisii subsp. curtisii ATCC 35241	305433272,305433273,305433270,305433271,305433267,305433266,305433269,305433268
871571	Mobiluncus mulieris ATCC 35239	306819628,306819629,306819622,306819623,306819620,306819621,306819626,306819627,306819625,306819639,306819638,306819633,306819632,306819635,306819637,306819636,306819624,306819634,306819640,306819641,306819642,306819643,306819631,306819630
489825	Moorea producens 3L	332710664,332710081,332710084,332710782,332705091,332710005,332712096,332709273,332710704,332707322,332709401,332708441,332707694,332707522,332708961,332707834,332707837,332707832,332711250,332707504,332707976,332712428,332705306,332707053,332707581,332707848,332706284,332705883,332707624,332707626,332709569,332708184,332708186,332710777,332707313,332707151,332710523,332709853,332707474,332707470…
264732	Moorella thermoacetica ATCC 39073	83588874
857579	Moraxella catarrhalis 103P14B1	326563979,326561996,326560647,326565066,326560069,326565565,326560531,326561563,326566998,326566993,326563459,326565195,326565191,326565119,326562740,326559824,326559821,326559190,326563340,326563569,326564261,326563600,326562557,326562841,326562843,326561475,326562965,326561225,326562760,326565425,326566979,326564807,326562910,326566586,326561585,326565890,326565554,326565550,326565558,326561394…
58051	Moritella sp. PE36	149910996,149911849,149910262,149911430,149910145,149911145,149912073,149910912,149910002,149912131,149909573,149911641,149910462,149912345,149909928,149912279,149912273,149911778,149912422,149911872,149911467,149911114,149912338,149912041,149909851,149912389,149910958,149911257,149912334,149909035,149911904,149910211,149907846,149911986,149910632,149911824,149910319,149912205,149910871,149911662…
714943	Mucilaginibacter paludis DSM 18603	373951708
886377	Muricauda ruestringensis DSM 13258	344201337
36809	Mycobacterium abscessus	169786809,169627108
243243	Mycobacterium avium 104	118462219
1041522	Mycobacterium colombiense CECT 3035	400532725,400536420,400537496,400536082,400535459,400534767,400537498,400537501,400537500,400537503,400537502,400537504,400537507,400537509,400537508,400533515,400537151
350054	Mycobacterium gilvum PYR-GCK	145226197,145225871,145220606,145226172
272631	Mycobacterium leprae TN	15826865
216594	Mycobacterium marinum M	183980035,184152625
710685	Mycobacterium rhodesiae NBB3	375137218
246196	Mycobacterium smegmatis str. MC2 155	118467340
875328	Mycobacterium sp. JDM601	333988640
189918	Mycobacterium sp. KMS	119854889,119866057,119855174
659019	Mycobacterium tuberculosis W-148	326902163,326590488,326590484,326590485,326590486,326590487,326590480,326590482,326590552,326590553,326590555,326590515,326590510,326590534,326590535,326590530,326590531,326590518,326590514,326590511,326590481,326590483,326590509,326590508,326590505,326590504,326590507,326590506,326590501,326590500,326590503,326590492,326590539,326590474,326590479,326590550,326590556,326590557,326590554,326590558…
350058	Mycobacterium vanbaalenii PYR-1	120401028
2110	Mycoplasma agalactiae	291319937
747682	Mycoplasma alligatoris A21JP2	293363624,293363718,293363654,293363836,293363749,293362999,293363804,293363766,293363395,293363632,293363186,293364132,293363648,293364102,293364109,293363827,293363331,293363617,293363706,293363704,293363622,293363842,293363844,293363470,293364126,293364129,293363722,293363675,293363446,293363302,293363688,293363683,293364140
1034808	Mycoplasma anatis 1340	342210951,342210753,342210416,342210498,342210981,342210566,342211158,342211156,342211210,342210786,342211050,342211220,342211221,342211225,342210836,342211127,342210634,342210549,342210979,342211008,342210537,342210732,342210485,342210794,342210820,342210551,342211208,342211017,342210391,342210580,342210871,342211206,342210938,342210439,342211041,342210600,342210728,342210726,342210573,342210961…
243272	Mycoplasma arthritidis 158L3-1	193082772
289397	Mycoplasma bovis PG45	313678134
1037410	Mycoplasma columbinum SF7	343492013,343492016,343491764,343491765,343491481,343492038,343491669,343491507,343491438,343491571,343491577,343491574,343491412,343491493,343492020
572263	Mycoplasma conjunctivae HRC/581	240047135
512564	Mycoplasma crocodyli MP145	294155300
943945	Mycoplasma fermentans M64	319776738
710127	Mycoplasma gallisepticum str. R(low)	294660180
243273	Mycoplasma genitalium G37	108885074
1111676	Mycoplasma haemocanis str. Illinois	374317610
859194	Mycoplasma haemofelis Ohio2	334192594
347256	Mycoplasma hominis ATCC 23114	269114774
907287	Mycoplasma hyopneumoniae 168	312600973
872331	Mycoplasma hyorhinis HUB-1	304372805
866629	Mycoplasma leachii 99/014/6	339276163
267748	Mycoplasma mobile 163K	47458835
272632	Mycoplasma mycoides subsp. mycoides SC str. PG1	127763381
272633	Mycoplasma penetrans HF-2	26553452
1112856	Mycoplasma pneumoniae 309	377822306
272635	Mycoplasma pulmonis UAB CTIP	15828471
743965	Mycoplasma putrefaciens KS1	344204770
768700	Mycoplasma suis str. Illinois	325972867
262723	Mycoplasma synoviae 53	71894025
483219	Myxococcus fulvus HW-1	338529680
246197	Myxococcus xanthus DK 1622	108756767
479431	Nakamurella multipartita DSM 44233	258650271
228908	Nanoarchaeum equitans Kin4-M	38349555
457570	Natranaerobius thermophilus JW/NM-WN-LF	188584627,188584642,188587525
547559	Natrialba magadii ATCC 43099	289937459,289594273,289583311,289579696
348780	Natronomonas pharaonis DSM 2160	76800655,76803367,76803317
598659	Nautilia profundicola AmH	224372070
888742	Neisseria bacilliformis ATCC BAA-1200	329120901,329120900,329120903,329120902,329120905,329120904,329120906,329120898,329120899,329120897,329120896,329120895,329120894
546262	Neisseria cinerea ATCC 14685	259414704,259414709,259414732,259414730,259414731,259414710,259414711,259414712,259414713,259414714,259414715,259414716,259414699,259414698,259414721,259414720,259414723,259414722,259414725,259414724,259414727,259414726,259414729,259414728,259414707,259414706,259414705,259414703,259414702,259414701,259414700,259414708,259414718,259414719,259414717
546263	Neisseria elongata subsp. glycolytica ATCC 29315	294669449,294669997,294669993,294671466,294670204,294669173,294670018,294670012,294670016,294670014,294670015,294670189,294670738,294670538,294670286,294669990,294670091,294669943,294669945,294670104,294670109,294671454,294669885,294668469,294668865,294671462,294671464,294671467,294670763,294670765,294670068,294670067,294668901,294669931,294669937,294669934,294670770,294668860,294668284,294669425…
546264	Neisseria flavescens NRL30031/H210	223045369,223045409,223045401,223045400,223045403,223045402,223045405,223045407,223045406,223045306,223045307,223045304,223045305,223045302,223045303,223045308,223045309,223045388,223045389,223045386,223045387,223045384,223045385,223045382,223045383,223045380,223045381,223045324,223045327,223045379,223045378,223045377,223045376,223045375,223045374,223045373,223045372,223045371,223045370,223045328…
596320	Neisseria flavescens SK114	241758465,241759118,241759367,241760448,241760197,241759600,241760253,241758616,241758903,241758567,241758560,241760418,241759386,241758485,241759517,241760173,241758535,241759668,241758473,241759129,241758542,241760575,241759053,241759216,241759103,241759189,241758685,241759967,241760748,241759584,241759950
528354	Neisseria gonorrhoeae MS11	538320713,538323496,482850114,482850116,482850110,482850112,482850118,482850124,482850120,482850122
528357	Neisseria gonorrhoeae PID24-1	223959057,223959065,223959064,223959061,223959060,223959062,223959017,223959044,223959038,223959039,223959033,223959030,223959031,223959036,223959037,223959034,223959035,223959049,223959043,223959042,223959041,223959047,223959046,223959045,223959048,223959040,223959021,223959025,223959029,223959020,223959023,223959022,223959024,223959027,223959026,223959063,223959014,223959028,223959012,223959013…
489653	Neisseria lactamica 020-06	313667359
935595	Neisseria meningitidis M01-240013	325143613,325143793,325144336,325143907,325143905,325144753,325144751,325145400,325143453,325144423,325144650,325145236,325144495,325144722,325144723,325143460,325145459,325144803,325144689,325143468,325145321,325144092,325144324,325143726,325144883,325144814,325143429,325143442,325144940,325144917,325144231,325144819,325145213,325145446,325144899,325145278,325143458,325144061,325144064,325144764…
546266	Neisseria mucosa ATCC 25996	257423119,257423113,257423110,257423111,257423116,257423117,257423114,257423115,257423097,257423096,257423099,257423098,257423162,257423161,257423160,257423118,257423112,257423130,257423131,257423132,257423133,257423134,257423135,257423136,257423137,257423138,257423139,257423157,257423155,257423153,257423109,257423108,257423101,257423100,257423103,257423102,257423105,257423104,257423107,257423106…
435832	Neisseria mucosa C102	319639666,319639667,319639664,319639665,319639662,319639663,319639661
546267	Neisseria polysaccharea ATCC 43768	296042134,296042135,296042136,296042137,296042130,296042131,296042132,296042138,296042139,296042071,296042070,296042073,296042072,296042077,296042076,296042133,296042074,296042079,296042078,296042109,296042108,296042105,296042104,296042101,296042100,296042167,296042166,296042165,296042162,296042038,296042150,296042151,296042156,296042157,296042126,296042128,296042098,296042057,296042056,296042055…
547045	Neisseria sicca ATCC 29256	234152305,234151733,234151942,234151644,234152069,234151472,234152525,234151761,234151534,234152258,234150947,234151407,234151619,234152327,234152284,234151106,234151346,234152373,234152506,234151239,234152130,234152237,234152587,234151959,234151173,234152348,234151209,234151986,234151503,234152091,234152450,234152396,234150877,234151839,234152566,234151571,234152112,234150980,234152217,234152153…
641149	Neisseria sp. oral taxon 014 str. F0314	298370547,298369450,298370635,298370637,298370639,298368339,298369785,298370641,298370642,298370644,298370646
546268	Neisseria subflava NJ9703	260590326,260590327,260590324,260590325,260590323,260590252,260590253,260590250,260590251,260590256,260590257,260590254,260590255,260590258,260590259,260590305,260590306,260590309,260590273,260590278,260590279,260590270,260590271,260590272,260590274,260590275,260590276,260590277,260590328,260590329,260590339,260590338,260590335,260590334,260590337,260590336,260590331,260590330,260590333,260590332…
434131	Neorickettsia risticii str. Illinois	254796400
222891	Neorickettsia sennetsu str. Miyayama	88607955
207954	Neptuniibacter caesariensis	211594021,89095562,211594017,211594019,211594020,211594018
700598	Niastella koreensis GR20-10	375143366
749222	Nitratifractor salsuginis DSM 16511	319955760
387092	Nitratiruptor sp. SB155-2	152989753
323097	Nitrobacter hamburgensis X14	92115633,92109250,92109663,92109490
314253	Nitrobacter sp. Nb-311A	85716699,85715688,85717686,85715839,85716763,209401229,209401228,85714770,85715207,85717653,85717540,85717253,85716810,85717578,85717481,85717635,85717400,85717721,85715059,85717729,85717523,85713847,85717453,85717559,85717051,85717697,85717618,85717425,209401238,209401232,209401233,209401230,209401231,209401236,209401237,209401234,209401235,85717747,85717743,85717213,85715328,85715432,85717739,8…
323098	Nitrobacter winogradskyi Nb-255	75674199
314278	Nitrococcus mobilis Nb-231	88813741,88813747,88813749,211606481,88813735,88813738,88813752,88813755,88813758
472759	Nitrosococcus halophilus Nc 4	291615453,292490170
323261	Nitrosococcus oceani ATCC 19707	77163517,77163561
105559	Nitrosococcus watsonii C-113	300067537,300112745,300115607
228410	Nitrosomonas europaea ATCC 19718	30248031
335283	Nitrosomonas eutropha C91	114330036,114326555,114326611
153948	Nitrosomonas sp. AL212	325980881,325983714,325980815
261292	Nitrosomonas sp. Is79A3	339481522
436308	Nitrosopumilus maritimus SCM1	161527512
323848	Nitrosospira multiformis ATCC 25196	82701135,82703928,82703893,82703911
1127134	Nocardia cyriacigeorgica GUH-2	374843763
247156	Nocardia farcinica IFM 10152	54027809,54021964,54027648
408672	Nocardioidaceae bacterium Broad-1	326367316,326367306,326367304,326367318,326367319,326367317,326367310,326367311,326367312,326367313,326367321,326367320,326367309,326367308,326367307,326367305
196162	Nocardioides sp. JS614	119714272,119714007
446468	Nocardiopsis dassonvillei subsp. dassonvillei DSM 43111	297558985,297563784
313624	Nodularia spumigena CCY9414	119512264,119513134,119511211,119511983,119513586,119512393,119513625,119513863,119513867,119511298,119511833,119513478,119513273,119511662,119513741,119513746,119513246,119513536,119512936,119509531,119513045,119510765,119510565,119509182,119512210,119508819,119511462,119508999,119510819,119513360,119513832,119513837,119513443,119513286,119511343,119513675,119513097,119512871,119512799,119513201…
551115	'Nostoc azollae' 0708	298501435,298501383,298489614
63737	Nostoc punctiforme PCC 73102	186686638,186686664,186686999,186686738,186680550,186687048
103690	Nostoc sp. PCC 7120	17158061,17232874,17233017,17227465,17227374,17227497,17158637
279238	Novosphingobium aromaticivorans DSM 12444	87198026,146275626,146275443
983920	Novosphingobium nitrogenifigens DSM 19370	326439147,326439146,326439145,326439144,326439143,326439142,326439141,326439140,326439126,326439116,326439117,326439118,326439119,326439129,326439128,326439125,326439124,326439127,326439121,326439120,326439123,326439122,326439135,326439131,326439138,326439139,326439136,326439137,326439134,326439132,326439133,326439130
702113	Novosphingobium sp. PP1Y	334144765,334133217,334143044,334139601
391624	Oceanibulbus indolifex HEL-45	163745763,163747782,163748306,163748301,163748122,163748135,163748266,163748196,163748091,163748099,163748164,163748354,163748357,163748352,163747838,163748253,163748257,163747640,163748113,163747721,163748348,163747887,163748360,163748363,163747802,163748009,163748286,163747973,163747915,163748203,163747929,163747690,163748333,163747466,163748317,163748338,163747585,163748108,163748128,163748263…
314254	Oceanicaulis sp. HTCC2633	83945832,83945831,209401239
252305	Oceanicola batsensis HTCC2597	84502093,84502357,84501795,84503255,209401241,209401240,84503611
314256	Oceanicola granulosus HTCC2516	211594004,211594003,211594002,211594001,211594000,211593999,89071360,89071367,89071373
511062	Oceanimonas sp. GK1	374337029,374337039,374333820
670487	Oceanithermus profundus DSM 14977	313678900,313667214
221109	Oceanobacillus iheyensis HTE831	23097455
439375	Ochrobactrum anthropi ATCC 49188	153011934,153011772,153010078,153007346,153012113,153012026
641118	Ochrobactrum intermedium LMG 3301	239835170,239835048,239833246,239830844
391626	Octadecabacter antarcticus 307	478181348,478176604
391616	Octadecabacter arcticus 238	478176662,478181083,478181206
709991	Odoribacter splanchnicus DSM 220712	325278757
655225	Oenococcus oeni AWRIB429	290891575,290891689,290890332,290891091,290891632,290890909,290890582,290891700,290891703,290889639,290891684,290891611,290890748,290891711,290890180,290891529,290891650,290890739,290889520,290890735,290891696,290890567,290890565,290889721,290889935,290890340,290890239,290890231,290890133,290891640,290891436,290890869,290891731,290891734,290891736,290891737,290891409,290891674,290891707,290889812…
504832	Oligotropha carboxidovorans OM5	337738957,337739247,337739122
633147	Olsenella uli DSM 7084	302334808
262768	Onion yellows phytoplasma OY-M	255961248
452637	Opitutus terrae PB90-1	182411826
585501	Oribacterium sinus F0268	237754564,237754562,237754563,237754560,237754561,237754548,237754549,237754544,237754546,237754547,237754540,237754541,237754542,237754543,237754528,237754529,237754522,237754523,237754526,237754527,237754524,237754525,237754559,237754558,237754553,237754552,237754551,237754550,237754557,237754556,237754555,237754554,237754545,237754539,237754538,237754531,237754530,237754533,237754532,237754535…
608534	Oribacterium sp. oral taxon 078 str. F0262	269215350,269215352,269215354,269215344,269215351,269215353,269215355,269215349,269215347,269215346,269215348,269215345
904296	Oribacterium sp. oral taxon 108 str. F0425	335044690
357244	Orientia tsutsugamushi str. Boryong	148283997
981383	Ornithinibacillus scapharcae TW25	343957583,343957582,343957581,343957580,343957509,343957554,343957555,343957556,343957557,343957550,343957551,343957552,343957553,343957558,343957559,343957569,343957568,343957565,343957564,343957567,343957566,343957561,343957560,343957563,343957562,343957532,343957533,343957530,343957531,343957536,343957537,343957535,343957538,343957539,343957543,343957542,343957541,343957540,343957547,343957546…
693746	Oscillibacter valericigenes Sjm18-20	348593238,348597895
765420	Oscillochloris trichoides DG-6	309792849,309792848,309792845,309792847,309792846,309792850,309792851
926562	Owenweeksia hongkongensis DSM 17368	375010684
556268	Oxalobacter formigenes HOxBLS	538009908,538008189,538007296,538009617,538007597,538008104,538007496,538007955,538006723,538008490,538006572,538007993,538005956,538008326,538006860,538008295,538006356,538010764,538008223,538007627,538009494,538008035,538009594,538009845,538008794,538010072,538008717,538008366,538007770
556269	Oxalobacter formigenes OXCC13	224581377,224581375,224581374,224581373,224581371,224581370,224581378,224581376,224581372
717606	Paenibacillus curdlanolyticus YK9	304408530,304408536,304408534,304408538,304408542,304408219,304408474,304408540,304407649,304408332,304408518,304408513,304408516,304408495,304408520,304408523,304408524,304408527,304408528,304407888,304405690,304403679,304406349,304404850,304408436,304408113,304408504,304408500,304408509,304408461,304406087,304404363,304408487,304408488,304407159,304406613,304405291,304406874,304407420,304408399
1036673	Paenibacillus mucilaginosus KNP414	337744364
349520	Paenibacillus polymyxa E681	308066838
1052684	Paenibacillus polymyxa M1	343097942,343094728
886882	Paenibacillus polymyxa SC2	310639471,310830362
944559	Paenibacillus sp. HGF7	334135202,334137101,334138567,334137570,334138799,334136879,334135694,334138822,334136957,334135455,334133883,334133886,334133884,334139469,334134188,334135139,334138554,334136535,334138943,334134857,334136741,334137906,334137904,334139258,334134556,334136848,334133791,334135426,334139514,334139513,334136182,334138693,334133478,334138878,334135215,334136269,334138316,334138504,334135241,334135741…
324057	Paenibacillus sp. JDR-2	251794036
621372	Paenibacillus sp. oral taxon 786 str. D14	253577221,253577759,253577757,253577755,253577753,253577751,253576911,253577651,253573236,253577144,253577512,253577726,253577724,253577722,253577720,253577728,253576287,253576543,253577608,253575207,253575405,253576831,253577431,253574617,253577631,253584495,253584494,253584493,253576747,253577378,253575557,253575963,253574287,253577749,253577744,253577747,253577740,253577718,253577742,253575714…
481743	Paenibacillus sp. Y412MC10	261403876
985665	Paenibacillus terrae HPL-003	374319880
715225	Paenibacillus vortex V453	315645764,315647408,315649127,315647405,315647403,315649465,315646074,315648547,315649157,315644315,315649228,315646735,315647655,315646672,315647395,315649864,315647013,315645782,315645203,315646343,315648756,315645774,315644711,315649131,315648581,315648647,315644337,315649042,315649441,315649440,315644412,315644761,315646616,315649750,315648366,315644997,315644992,315644919,315647512,315647515…
694427	Paludibacter propionicigenes WB4	313202490
1123863	Pantoea ananatis LMG 5342	365188784,365184443
517433	Pantoea sp. aB	304399332,304399168,304397768,304399362,304398554,304397530,304399358,304399351,304396675,304396999,304396286,304399363,304397322,304399372,304399371,304399376,304399374,304398705,304394856,304395815,304397991,304398193,304399378,304395361,304398411,304398948,304399296,304399318,304399248,304398818,304399062,304399346,304399340
592316	Pantoea sp. At-9b	317053479,317052773,317046238,317052891,317053186,317053820
712898	Pantoea vagans C9-1	308185378,308189206,298717099,308185541
411477	Parabacteroides merdae ATCC 43184	223667668,223667664,223667645,223667644,223667647,223667646,223667641,223667640,223667642,223667649,223667648,223667713,223667706,223667692,223667693,223667690,223667691,223667696,223667697,223667719,223667665,223667680,223667669,223667663,223667662,223667661,223667660,223667667,223667666,223667694,223667695,223667698,223667699,223667688,223667671,223667717,223667716,223667715,223667711,223667710…
469591	Parabacteroides sp. 20_3	301312487,301312373,301307949,301310813,301308909,301312520,301312521,301312108,301308866,301312220,301310819,301310810,301310815,301310817,301309647,301310794,301310793,301310792,301308918,301310791,301309650,301312504,301312506,301312502,301312509,301312217,301307594,301307925,301309624,301312119,301311308,301308625,301310805,301311653,301311133,301312523,301309268,301312497,301312494,301312499…
765952	Parachlamydia acanthamoebae UV-7	338173994
318586	Paracoccus denitrificans PD1222	119382757,119387240,119385557
1051075	Paracoccus denitrificans SD1	379694976,379693909,379693908,379693905,379693907,379693901,379693900,379693903,379693902,379696049,379693716,379694158,379696585,379694845,379694844,379694847,379694846,379694841,379694840,379694843,379694842,379694849,379694848,379696143,379696146,379696147,379696144,379696145,379696148,379696149,379695492,379695499,379695498,379695634,379695632,379695723,379695722,379695721,379695720,379694459…
412597	Paracoccus sp. TRP	339959183,339959180,339959439,339959437,339959434,339959430,339959479,339959395,339959398,339959520,339959521,339959522,339959523,339959524,339959525,339959526,339959527,339959528,339959529,339959176,339959170,339959447,339959445,339959443,339959448,339959177,339959175,339959173,339959172,339959171,339959179,339959178,339959486,339959519,339959518,339959511,339959510,339959513,339959512,339959515…
762982	Paraprevotella xylaniphila YIT 11841	330998600,330998597,330998632,330998633,330998630,330998631,330998634,330998635,330998638,330998639,330998601,330998594,330998599,330998643,330998641,330998647,330998646,330998644,330998649,330998648,330998592,330998595,330998585,330998586,330998587,330998580,330998582,330998618,330998619,330998610,330998611,330998612,330998614,330998615,330998616,330998620,330998623,330998622,330998627,330998626…
641144	Parascardovia denticolens F0305	294787129,294786138,294787624,294787626,294787621,294787622,294787618,294787615,294787616
762966	Parasutterella excrementihominis YIT 11859	331001531,331001530,331001533,331001532,331001535,331001534,331001537,331001536,331001539,331001538,331001551,331001550,331001554,331001580,331001568,331001565,331001563,331001561,331001603,331001602,331001600,331001607,331001606,331001605,331001604,331001609,331001599,331001598,331001597,331001596,331001595,331001594,331001593,331001592,331001590,331001569,331001567,331001564,331001560,331001545…
402881	Parvibaculum lavamentivorans DS-1	154250456
411465	Parvimonas micra ATCC 33270	224580114,224580115,224580116,224580117,224580118,224580119,224580123,224580129,224580128,224580121,224580120,224580122,224580125,224580124,224580126,224580127
767100	Parvimonas sp. oral taxon 110 str. F0139	335047812,335047034
944565	Parvimonas sp. oral taxon 393 str. F0440	343519977,343519936,343520113,343519927,343520892
314260	Parvularcula bermudensis HTCC2503	304319677
667128	Pasteurella dagmatis ATCC 43325	260914737,260914739,260914738,260914735,260914740,260914746,260914744,260914745,260914747,260914742,260914736,260914741,260914743,260914748
1075089	Pasteurella multocida 36950	356596244
218491	Pectobacterium atrosepticum SCRI1043	50118965
561230	Pectobacterium carotovorum subsp. carotovorum PC1	253686409
561231	Pectobacterium wasabiae WPP163	261819370
563194	Pediococcus acidilactici 7_4	270290570,270291659,270291658,270291480,270291234,270291583,270290930,270290209,270289814
701521	Pediococcus claussenii ATCC BAA-344	381184504,381280264,377808757,381184517,381184514,377810572,381280317,377808793,381280286
278197	Pediococcus pentosaceus ATCC 25745	116491818
485917	Pedobacter heparinus DSM 2366	255529916
762903	Pedobacter saltans DSM 12145	325102757
391596	Pedobacter sp. BAL39	149280780,149279065,149280317,149278137,149279186,149280648,149279887,149280247,149280761,149277373,149279422,149280704,149280489,149280794,149277003,149280387,149275673,149279776,149279986,149280665,149280551,149280745,149278725,149277647,149278909,149280587,149279305,149280771,149280452,149280802,149280818,149280811,149280684,149277918,149280725,149276581,149280169,149280520,149279679,149276152…
320771	Pedosphaera parvula Ellin514	223939335,223940727,223939120,223939283,223940691,223939753,223940614,223940713,223937211,223936497,223939707,223934573,223940135,223940902,223934803,223939841,223940475,223939667,223934295,223938272,223940347,223940267,223938705,223940537,223940879,223940872,223936810,223939447,223940052,223937633,223939898,223940670,223940094,223938920,223940207,223940560,223940012,223940846,223938417,223940748…
314265	Pelagibaca bermudensis HTCC2601	211594580,211594577,211594576,211594575,211594579,211594578
1082931	Pelagibacterium halotolerans B2	357383070,357383074
338963	Pelobacter carbinolicus DSM 2380	90960985
338966	Pelobacter propionicus DSM 2379	118578449,118577231,118577427
324925	Pelodictyon phaeoclathratiforme BU-1	194335182
370438	Pelotomaculum thermopropionicum SI	147676335
862517	Peptoniphilus duerdenii ATCC BAA-1640	305431438,305431439,305431436,305431434,305431435,305431433,305431447,305431446,305431445,305431444,305431443,305431442,305431441,305431437,305431432,305431431
908338	Peptoniphilus harei ACS-146-V-Sch2b	313889079,313888856,313889169,313887965,313887516,313888770,313888534,313888222,313887785,313887788,313889043,313887507,313888746,313888748,313888077,313888075,313888079,313888966,313887864,313888366,313888364,313888691,313888083,313888223,313889178,313888575,313889086,313888432,313887509,313888241,313888351,313887601
596330	Peptoniphilus lacrimalis 315-B	282881747,282881969,282881968,282883286,282883284,282881800,282882318,282883076,282882262,282883102,282882150,282882638,282882630,282882632,282882634,282882636,282882637,282883022,282883349,282881763,282881760,282882435,282881820,282881822,282881912,282881898,282881896,282882446,282882444,282882441,282882449,282882448,282882995,282882993,282882287,282883395,282881910,282882257,282882255,282881841…
879308	Peptoniphilus sp. oral taxon 375 str. F0436	342215302
575609	Peptoniphilus sp. oral taxon 386 str. F0131	299143157,299144570,299144554,299144556,299144558,299144568,299144560,299144564,299144567,299144472,299144562
596329	Peptostreptococcus anaerobius 653-L	289423705,289423067,289424044,289424047,289423634,289422856,289423810,289422652,289423030,289423377,289423374,289423371,289422416,289423454,289423455,289422888,289422601,289423722,289422809,289422807,289422352,289422353,289422255,289422251,289422937,289422776,289422637,289422871,289423500,289423970,289423214,289423216,289423191,289423587,289422285,289422286,289422283,289423740,289422823,289422175…
596315	Peptostreptococcus stomatis DSM 17678	307243832,307243830,307243580,307243662,307243361,307243360,307243970,307244440,307243792,307244522,307244095,307243860,307243862,307244492,307244513,307243855,307243859,307244428,307243383,307243384,307243480,307244706,307243479,307243473,307243471,307243470,307243351,307243967,307243969,307243769,307244005,307243547,307243111,307244312,307243329,307244160,307244163,307243514,307243757,307243754…
123214	Persephonella marina EX-H1	225849564,225685337
403833	Petrotoga mobilis SJ95	160901491
391619	Phaeobacter gallaeciensis DSM 17395 = CIP 105210	399991233,399991123,399991185,399994769
626939	Phascolarctobacterium succinatutens YIT 12067	323142639,323142638,323142635,323142634,323142637,323142636,323142631,323142630,323142633,323142632,323142589,323142612,323142616,323142587,323142586,323142662,323142663,323142660,323142661,323142666,323142667,323142664,323142665,323142668,323142669,323142588,323142613,323142611,323142610,323142617,323142615,323142614,323142619,323142618,323142625,323142648,323142649,323142640,323142641,323142642…
450851	Phenylobacterium zucineum HLK1	197103466,197103140
314292	Photobacterium angustum S14	90581552,90581773,211606513,211606510,90581780,90581783,90581784,211606516,211606515,211606514,211606512,211606511,90581792,90581775,90581774,90581777,90581776,90581772,90581788,90581650,90581767,90581741,90581597,90581779,90581778
675817	Photobacterium damselae subsp. damselae CIP 102761	269105198,269105124,269104119,269105238,269105013,269105281,269101755,269105270
1001530	Photobacterium leiognathi subsp. mandapamensis svers.1.1.	330448833,330447328,330448829,330446747,330448732,330447466,330445047,330444838,330444928,330446997,330445100
298386	Photobacterium profundum SS9	54301680,47104025,54307237
291112	Photorhabdus asymbiotica	253825511,253987483
243265	Photorhabdus luminescens subsp. laumondii TTO1	37524032
263820	Picrophilus torridus DSM 9790	48477072
530564	Pirellula staleyi DSM 6068	283777802
756272	Planctomyces brasiliensis DSM 5305	325106586
521674	Planctomyces limnophilus DSM 3776	296120274,296051576
344747	Planctomyces maris DSM 8797	149178998,149178500,149179472,149173037,149178597,149178018,149175180,149179544,149178638,149176080,149178288,149175927,149176902,149176214,149178448,149174821,149177092,149177871,149179336,149179513,149179613,149179611,149179592,149179593,149179597,149179412,149176698,149179492,149179302,149179522,149179525,149177366,149179389,149176345,149175003,149173970,149179073,149175787,149177950,149173661…
933115	Planococcus donghaensis MPA1U2	323490832,323490834,323488061,323487681,323490789,323489890,323488767,323487931,323489131,323489079,323489071,323490850,323490659,323489470,323489936,323489874,323490222,323489732,323490964,323490889,323488120,323488466,323487918,323488868,323488904,323489824,323488315,323490444,323490442,323488266,323490876,323490875,323488687,323488902,323490436,323490433,323490431,323489322,323490662,323490661…
891974	Plautia stali symbiont	327187865,327187885,327187884,327187887,327187886,327187880,327187883,327187882,327187889,327187888,327187862,327187860,327187809,327187808,327187805,327187804,327187807,327187806,327187801,327187800,327187803,327187802,327187934,327187937,327187936,327187928,327187929,327187926,327187927,327187924,327187925,327187922,327187923,327187920,327187921,327187905,327187852,327187853,327187850,327187851…
391625	Plesiocystis pacifica SIR-1	149924067,149924735,149923828,149923314,149922019,149917486,149925248,149925240,149923798,149920328,149924839,149924531,149925072,149924478,149924289,149921220,149923715,149921389,149919475,149925136,149924223,149922326,149925086,149925049,149924937,149919737,149924765,149922742,149924509,149924314,149924310,149923939,149925213,149925219,149921967,149924874,149924424,149921275,149924988,149925162…
313594	Polaribacter irgensii 23-P	211606491,88803835
313598	Polaribacter sp. MED152	472320519
365044	Polaromonas naphthalenivorans CJ2	121582711,121583564,121583543,121583484,121583183,121583343,121583582,121602919,121583017
296591	Polaromonas sp. JS666	91790731,91785913,91791058
991905	Polymorphum gilvum SL003B-26A1	328541624,328541554
312153	Polynucleobacter necessarius subsp. asymbioticus QLW-P1DMWA-1	145588189
452638	Polynucleobacter necessarius subsp. necessarius STIR1	171462832
910312	Porphyromonas asaccharolytica PR426713P-I	313887256,313886396,313886408,313886405,313886321,313886129,313886728,313887098,313886212,313886578,313886638,313886084,313886086,313887492,313886778,313887413,313886546,313885800,313886667,313886078,313886375,313886445,313886443,313887366,313886115,313886952,313887218,313886727,313887096,313886357,313886981,313887502,313885873,313887262,313887100,313886423,313885939,313886898,313886281,313886132…
553175	Porphyromonas endodontalis ATCC 35406	229497117,229496477,229496051,229497040,229495633,229495679,229496710,229495831,229496812,229496067,229495622,229495625,229495477,229496815,229496373,229496372,229496908,229496465,229496374,229495164,229495166,229495147,229495144,229496940,229496724,229496119,229495938,229495939,229495630,229496389,229496708,229496856,229496132,229495829,229495176,229496927,229495463
431947	Porphyromonas gingivalis ATCC 33277	188993864
596327	Porphyromonas uenonis 60-3	228470749,228469958,228471310,228471312,228471103,228469845,228469847,228469840,228469841,228469842,228471158,228470437,228470435,228470433,228470439,228471479,228471474,228471477,228471470,228469761,228469763,228470664,228470665,228470662,228471046,228469471,228471387,228469930,228469932,228469934,228469936,228469937,228469939,228469609,228469607,228469605,228469602,228470466,228471389,228470032…
679191	Prevotella amnii CRIS 21A-A	307565186,307565184,307565231,307564857,307565378,307565375,307566459,307565523,307565894,307566515,307564858,307565035,307564632,307564637,307564383,307564387,307564388,307565170,307565179,307566486,307565656,307565653,307565651,307565516,307566402,307566400,307564545,307566223,307566220,307565151,307566147,307566149,307565649,307565780,307565786,307564590,307564598,307565095,307565097,307564949…
585502	Prevotella bergensis DSM 17361	260885190,260885191,260885192,260885193,260885195,260885194,260885178,260885176,260885177,260885174,260885175,260885172,260885173,260885170,260885171,260885189,260885188,260885187,260885186,260885185,260885184,260885183,260885182,260885181,260885180,260885169,260885168,260885167,260885166,260885179
553171	Prevotella bivia JCVIHMP010	282859274,282858758,282860190,282860260,282860035,282859002,282858754,282858569,282858567,282858565,282859082,282860144,282858443,282858226,282858227,282859571,282859164,282859166,282859161,282859168,282859982,282860230,282859862,282859864,282859866,282859053,282859057,282859059,282858870,282858317,282858319,282859767,282859764,282859769,282859263,282859266,282858472,282860289,282859267,282858699…
752555	Prevotella bryantii B14	300727397,300728186,300727810,300726430,300727775,300727693,300727562,300726427,300726644,300725877,300726028,300727631,300727861,300727461,300727174,300728628,300726910,300726912,300725821,300728479,300728329,300726543,300726546,300726308,300727829,300726085,300727757,300728367,300725814,300726958,300728344,300726692,300728098,300726215,300728209,300728016,300726583,300728190,300727198,300725754…
575611	Prevotella buccae D17	288925310,288926812,288927140,288926734,288925149,288927240,288927244,288927247,288927095,288926671,288926840,288927189,288927001,288927219,288926366,288926982,288927167,288926906,288926288,288926132,288927082,288926200,288926245,288927055,288927152,288927159,288927194,288926612,288926331,288926864,288925565,288926446,288925848,288926643,288927067,288927185,288927238,288927235,288927237,288927232…
679190	Prevotella buccalis ATCC 35310	282878870,282878878,282878129,282877331,282877483,282879170,282879218,282878124,282878049,282878506,282877244,282877246,282877248,282879319,282877858,282876938,282876939,282877364,282877151,282877156,282879221,282879223,282879225,282877043,282877044,282878502,282877556,282877550,282877464,282877466,282878583,282878587,282878584,282878617,282878615,282879102,282879408,282879403,282877316,282877315…
537011	Prevotella copri DSM 18205	260447150,260447154,260447138,260447139,260447134,260447135,260447136,260447137,260447130,260447132,260447133,260447143,260447152,260447153,260447151,260447155,260447129,260447131,260447149,260447148,260447141,260447140,260447142,260447145,260447144,260447147,260447146
908937	Prevotella dentalis DSM 3688	340348718,340348722,340348731,340348730,340348733,340348734,340348737,340348736,340348714,340348729,340348717,340348716,340348715,340348713,340348719,340348732,340348735,340348723,340348720,340348721,340348726,340348727,340348724,340348725,340348728
944557	Prevotella denticola CRIS 18C-A	325860369,325859909,325859906,325859902,325859509,325853835,325857405,325860530,325860361,325860150,325857484,325856851,325856259,325855124,325860367,325860364,325860363,325853244,325855274,325860055,325860271,325855605,325856096,325856022,325855255,325853153,325858406,325852122,325853296,325860345,325859657,325859650,325855471,325852415,325855195,325858486,325853316,325854711,325853021,325855444…
866771	Prevotella disiens FB035-09AN	303238073,303237896,303235416,303237813,303236140,303237460,303235517,303237911,303236357,303236350,303237003,303238101,303237398,303236546,303236544,303236706,303237850,303236323,303235549,303237771,303237574,303236931,303236207,303236209,303236512,303236517,303236274,303236599,303235849,303237979,303237976,303237971,303237973,303237399,303237393,303237395,303237029,303237026,303236949,303237529…
862515	Prevotella marshii DSM 16973	306516828,306516822,306516823,306516820,306516821,306516826,306516827,306516824,306516819,306516818,306516825
575612	Prevotella melaninogenica D18	288803747,288804015,288804007,288802932,288803987,288802397,288803505,288804056,288803790,288804054,288804050,288804052,288804058,288804059,288802599,288803188,288804046,288804044,288803967,288803295,288804031,288804037,288804035,288802160,288803409,288804033,288804042,288804040,288804048,288803075,288801929,288803827,288804019,288804011,288804017,288801553,288802775,288803896,288804022,288804024…
888743	Prevotella multiformis DSM 16608	325672495,325672494,325672497,325672496,325672491,325672493,325672492,325672499,325672490,325672498,325672507,325672506,325672505,325672504,325672503,325672502,325672501,325672500,325672509,325672508,325672486,325672487,325672485,325672488,325672489
688246	Prevotella multisaccharivorax DSM 17128	336397138,336397146,336397204
997352	Prevotella nigrescens ATCC 33563	340351247,340351249,340351248,340351260,340351262,340351254,340351255,340351256,340351257,340351250,340351251,340351252,340351253,340351258,340351259,340351269,340351268,340351265,340351264,340351267,340351266,340351261,340351263,340351246
873533	Prevotella oralis ATCC 33269	323649871,323649870,323649868,323649869
563008	Prevotella oris C735	299141946,299141461,299143054,299143096,299142606,299143150,299143152,299143154,299141732,299143068,299143067,299143060,299140455,299142931,299143033,299143088,299142319,299142121,299142982,299143109,299143107,299143105,299143102,299142792,299143045,299143125,299143127,299143121,299143122,299143123,299143129,299143099,299142488,299143084,299143118,299143115,299143112,299142708,299143020,299143092…
702438	Prevotella oulorum F0390	343920595,343921794,343917727,343917683,343917597,345988111,343923972,343917609,343923429,343918889,345988095,343922239,343918806,343922007,343923801,343917770,343917773,343917725,343919615,343922497,343917555,343917556,343920718,343919076,343921574,345988108,345988105,343918797,343919931,343922035,343923139,343923659,343917685,345988099,345988093,345988091,345988097,343923446,343917501,343917994…
997353	Prevotella pallens ATCC 700821	340354329,340354328,340354327,340354326,340354325,340354324,340354322,340354321,340354320,340354315,340354302,340354308,340354318,340354319,340354312,340354313,340354310,340354311,340354316,340354317,340354314,340354299,340354330,340354331,340354332,340354333,340354334,340354335,340354336,340354337,340354338,340354309,340354301,340354300,340354303,340354305,340354304,340354307,340354306,340354323
264731	Prevotella ruminicola 23	294672793
888832	Prevotella salivae DSM 15606	319430641,319430640,319430622,319430620,319430618,319430619,319430612,319430613,319430610,319430611,319430616,319430617,319430614,319430615,319430630,319430631,319430632,319430633,319430634,319430635,319430636,319430637,319430639,319430609,319430608,319430603,319430602,319430605,319430604,319430607,319430606,319430627,319430626,319430629,319430628,319430625,319430624,319430623,319430621,319430638
575614	Prevotella sp. oral taxon 299 str. F0039	532354121,532435496
575615	Prevotella sp. oral taxon 317 str. F0108	288928590,288930096,288929988,288930184,288930180,288930239,288930237,288930233,288930186,288930182,288930188,288930235,288930236,288930231,288930232,288929876,288930147,288930036,288930205,288930207,288930200,288930203,288929109,288930176,288930174,288930173,288930171,288930178,288929472,288930241,288927259,288930195,288930197,288930190,288930193,288930198,288930229,288930228,288930222,288930220…
619693	Prevotella sp. oral taxon 472 str. F0295	260912649,260912648,260912647,260912646,260912645,260912644,260912643,260912642,260912641,260912640,260912619,260912614,260912615,260912617,260912613,260912618,260912625,260912624,260912627,260912626,260912621,260912620,260912623,260912622,260912629,260912634,260912633,260912636,260912650,260912651,260912628,260912616,260912637,260912635,260912632,260912630,260912631,260912638,260912639
626522	Prevotella tannerae ATCC 51259	258612386,258612387,258612385,258612388,258612389,258612390
679189	Prevotella timonensis CRIS 5C-B1	282879838,282881342,282880752,282880756,282881069,282881311,282880254,282881430,282881298,282880743,282880746,282880196,282881053,282879928,282880419,282880839,282881613,282881616,282881614,282881005,282880354,282880285,282879826,282879514,282879512,282879510,282880679,282881381,282881488,282881304,282881309,282880653,282881403,282880751,282880060,282881399,282879667,282881530,282880667,282881477…
649761	Prevotella veroralis F0319	256402839,256402838,256402831,256402830,256402833,256402832,256402835,256402834,256402837,256402836,256402822,256402844,256402845,256402846,256402847,256402840,256402841,256402842,256402828,256402829,256402823,256402826,256402827,256402824,256402825,256402843
146891	Prochlorococcus marinus str. AS9601	123967536
93059	Prochlorococcus marinus str. MIT 9211	159902540
93060	Prochlorococcus marinus str. MIT 9215	157412338
167546	Prochlorococcus marinus str. MIT 9301	126695337
59922	Prochlorococcus marinus str. MIT 9303	124021714
74546	Prochlorococcus marinus str. MIT 9312	78778385
167542	Prochlorococcus marinus str. MIT 9515	123965234
167555	Prochlorococcus marinus str. NATL1A	124024712
167539	Prochlorococcus marinus subsp. marinus str. CCMP1375	33239452
59919	Prochlorococcus marinus subsp. pastoris str. CCMP1986	33860560
765109	Propionibacterium acnes HL044PA1	301509887,301509886,301509885,301509884,301509883,301509882,301509881,301509880,301509889,301509888,301509874,301509906,301509907,301509904,301509905,301509902,301509903,301509900,301509901,301509908,301509909,302034567,302034548,302034549,302034546,302034547,302034544,302034545,302034542,302034543,301509899,301509890,301509891,301509892,301509893,301509894,301509895,301509896,302034559,302034552…
765063	Propionibacterium acnes HL099PA1	328759784,328759785,328761238,328761234,328760167,328760168,328761116,328760393,328761259,328761256,328761093,328761531,328761945,328759504,328759805,328761479,328759824,328761161,328759965,328774500,328761502,328774508,328774503,328774502,328774501,328774507,328774506,328774505,328774504,328761203,328761049,328760964,328760965,328760962,328762277,328761911,328761205,328759648,328762162,328762166…
1051006	Propionibacterium acnes SK182B-JCVI	340774072,340772256,340774623,340774625,340775328,340775326,340775327,340776167,340776166,340774717,340774713,340772837,340776008,340776005,340776001,340774886,340774887,340776134,340774721,340772492,340769786,340774642,340774941,340772261,340770065,340774637,340774639,340774465,340775339,340775334,340775337,340769764,340772189,340773959,340771866,340772582,340772878,340773111,340774631,340775315…
754252	Propionibacterium freudenreichii subsp. shermanii CIRM-BIA1	297625198
290512	Prosthecochloris aestuarii DSM 271	194332853,194335117
529507	Proteus mirabilis HI4320	172055989,197283915
471881	Proteus penneri ATCC 35198	225594886,225594887,225594888,225594889,225594895,225594894,225594896,225594891,225594890,225594893,225594892
520999	Providencia alcalifaciens DSM 30120	209953782,209953783,209953780,209953781,209953786,209953787,209953784,209953785,209953788,209953789,209953809,209953805,209953804,209953807,209953806,209953801,209953803,209953802,209953779,209953778,209953773,209953772,209953771,209953770,209953777,209953776,209953775,209953774,209953820,209953823,209953822,209953821,209953827,209953826,209953825,209953824,209953829,209953828,209953791,209953790…
521000	Providencia rettgeri DSM 1131	268308749,268308748,268308743,268308742,268308741,268308740,268308747,268308745,268308744,268308754,268308729,268308728,268308725,268308727,268308726,268308755,268308756,268308750,268308751,268308752,268308753,268308746,268308738,268308739,268308732,268308733,268308730,268308731,268308736,268308737,268308734,268308735
500637	Providencia rustigianii DSM 4541	260447190,260447169,260447168,260447167,260447166,260447165,260447164,260447163,260447162,260447161,260447160,260447189,260447188,260447185,260447184,260447187,260447186,260447181,260447180,260447183,260447182,260447158,260447159,260447156,260447157,260447170,260447171,260447172,260447173,260447174,260447175,260447176,260447177,260447178,260447179
471874	Providencia stuartii ATCC 25827	224580213,224580211,224580210,224580217,224580216,224580215,224580214,224580219,224580169,224580177,224580194,224580198,224580199,224580190,224580191,224580192,224580193,224580195,224580196,224580197,224580212,224580218,224580173,224580171,224580204,224580205,224580206,224580207,224580200,224580201,224580202,224580203,224580208,224580209,224580176,224580174,224580175,224580172,224580170,224580178…
342610	Pseudoalteromonas atlantica T6c	109896332
722419	Pseudoalteromonas haloplanktis ANT/505	332535160,332535652,332534218,332535999,332535991,332534393,332535231,332536009,332534433,332535895,332535924,332534837,332535081,332535594,332535854,332536019,332535750,332534755,332535845,332536052,332536054,332536056,332534348,332534302,332535189,332535457,332534027,332535510,332535726,332533186,332536045,332535664,332535975,332535978,332535319,332536063,332536065,332533725,332535609,332532898…
326442	Pseudoalteromonas haloplanktis TAC125	77358982,77361923
234831	Pseudoalteromonas sp. SM9913	315122943,315125111
87626	Pseudoalteromonas tunicata D2	88861522,88861528,88861489,88861485,88861486,88861234,88861534,88861537,88860820,88861540,88861543,88861467,88861523,88857000,88861519,88861514,88861511,88861510,88861491,88861497,88861336,88857803,211606528,211606529,88861518,88861532,88861538,88861494,88861506,88861501,88860217,88861504,88861398,211606531,211606530,88860585,88858580
411467	Pseudoflavonifractor capillosus ATCC 29799	146386186,146386180,146386181,146386182,146386184,146386187,146386183,146386179,146386168,146386169,146386162,146386163,146386160,146386166,146386167,146386171,146386207,146386206,146386204,146386202,146386200,146386209,146386208,146386161,146386164,146386165,146386188,146386205,146386193,146386192,146386191,146386190,146386197,146386195,146386199,146386198,146386194,146386185,146386189,146386170…
748280	Pseudogulbenkiania sp. NH8B	347537839
1089456	Pseudomonas aeruginosa NCGM2.S1	348031532
384676	Pseudomonas entomophila L48	104779316
1114970	Pseudomonas fluorescens F113	359757955
205922	Pseudomonas fluorescens Pf0-1	255961261
216595	Pseudomonas fluorescens SBW25	146343893
746360	Pseudomonas fluorescens WH6	312964018
743720	Pseudomonas fulva 12-X	333898208
1001585	Pseudomonas mendocina NK-01	330500914
399739	Pseudomonas mendocina ymp	146305042
220664	Pseudomonas protegens Pf-5	70728250
76869	Pseudomonas putida GB-1	167031021
160488	Pseudomonas putida KT2440	26986745
1042876	Pseudomonas putida S16	339484941
390235	Pseudomonas putida W619	170719187
996285	Pseudomonas stutzeri DSM 4166	327478612
629270	Pseudomonas syringae pv. aceris str. M302273	300321489,300321482,300321483,300321480,300321481,300321486,300321487,300321484,300321485,300321730,300321731,300321732,300321733,300321734,300321735,300321736,300321737,300321738,300321739,300321344,300320984,300320985,300320986,300320987,300320980,300320981,300320982,300320983,300320988,300320989,300320568,300321088,300321089,300321086,300321080,300321620,300321626,300321624,300321213,300321212…
629260	Pseudomonas syringae pv. lachrymans str. M301315	300348519,300348518,300348515,300348514,300348517,300348516,300348511,300348510,300348513,300348512,304554695,304554694,304554697,304554691,304554690,304554693,304554692,304554699,304554698,300348708,300348709,300348704,300348705,300348706,300348707,300348700,300348701,300348702,300348703,300348928,300348850,300348851,300348852,300348853,300348854,300348855,300348856,300348857,300348858,300348859…
629265	Pseudomonas syringae pv. maculicola str. ES4326	300343534,300344098,300344099,300344090,300344091,300344092,300344093,300344094,300344095,300344096,300344097,300343470,300343476,300343475,300343307,304422919,300343749,300343646,300343647,300343642,300343958,300343959,300343954,300343955,300343956,300343957,300343950,300343951,300343952,300343953,300343479,300343478,300343473,300343472,300343471,300343477,300343338,300343334,300343335,300343336…
629259	Pseudomonas syringae pv. morsprunorum str. M302280	300345053,300345052,300345051,300345050,300345057,300345056,300345055,300345054,300345058,300344984,300344985,300344982,300344983,300344980,300344981,300344942,300344943,300344940,300344941,300344946,300344947,300344944,300344945,300344948,300344949,300344115,300344114,300344117,300344116,300344111,300344110,300344113,300344112,300344119,300344118,300344152,300344155,300344359,300344358,300345059…
675635	Pseudonocardia dioxanivorans CB1190	386644976,327309734,375129061,331693899,375129105,327309749
887929	Pseudoramibacter alactolyticus ATCC 23263	319430678,319430679,319430674,319430675,319430676,319430677,319430670,319430671,319430672,319430673,319430645,319430644,319430647,319430646,319430643,319430642,319430649,319430648,319430650,319430669,319430668,319430663,319430662,319430661,319430660,319430667,319430666,319430665,319430664,319430657,319430681,319430680,319430683,319430682,319430656,319430654,319430655,319430652,319430653,319430651…
911045	Pseudovibrio sp. FO-BEG1	374328350,374333421
1045855	Pseudoxanthomonas spadix BD-a59	371486894
743721	Pseudoxanthomonas suwonensis 11-1	319785620
259536	Psychrobacter arcticus 273-4	71064581
335284	Psychrobacter cryohalolentis K5	93004786,93004831
1002339	Psychrobacter sp. 1501(2011)	333370238,333370231,333370230,333370233,333370232,333370235,333370234,333370237,333370236,333370219,333370218,333370217,333370216,333370215,333370214,333370213,333370240,333370224,333370228,333370229,333370222,333370223,333370220,333370221,333370226,333370227,333370225,333370239
349106	Psychrobacter sp. PRwf-1	148641524,148651817,148641539
313595	Psychroflexus torquis ATCC 700755	408489461
357804	Psychromonas ingrahamii 37	119943794
314282	Psychromonas sp. CNPT3	470478036
1007105	Pusillimonas sp. T7-7	332283175,332283253
352165	Pyramidobacter piscolens W5455	282857239,282857236,282857237,282855547,282855542,282855540,282856011,282856010,282858068,282855934,282856095,282856097,282856751,282857633,282855806,282855803,282857407,282857616,282855672,282857808,282855738,282857487,282858202,282857529,282856047,282857928,282857923,282858019,282856721,282857299,282856918,282855335,282855645,282855647,282857647,282855856,282856609,282856607,282856954,282857858…
178306	Pyrobaculum aerophilum str. IM2	18311643
410359	Pyrobaculum calidifontis JCM 11548	126458628
384616	Pyrobaculum islandicum DSM 4184	119871520
444157	Pyrobaculum neutrophilum V24Sta	171184485
698757	Pyrobaculum oguniense TE7	375161216,375158415
1104324	Pyrobaculum sp. 1860	374325525
272844	Pyrococcus abyssi GE5	14518450,10954552
186497	Pyrococcus furiosus DSM 3638	18976372
70601	Pyrococcus horikoshii OT3	14589963
342949	Pyrococcus sp. NA2	332157643
529709	Pyrococcus yayanosii CH1	337283511
694429	Pyrolobus fumarii 1A	347522554
745277	Rahnella aquatilis CIP 78.65 = ATCC 33071	371590978,371586224,371591085,371590569
741091	Rahnella sp. Y9602	322830733,322836370,322835126
264198	Ralstonia eutropha JMP134	72383731,73539706,73537298,72384244
428406	Ralstonia pickettii 12D	241665037,241114100,241589533,241661625,241258150
267608	Ralstonia solanacearum GMI1000	17548221,17544719
1031711	Ralstonia solanacearum Po82	334194119,334197458
365046	Ramlibacter tataouinensis TTB310	337277607
533247	Raphidiopsis brookii D9	282898127,282896454,282896644,282896569,282896050,282897651,282896978,282896168,282896366,282896982,282896246,282897783,282895556,282897842,282896756,282896548,282895897,282896751,282895820,282896140,282896597,282896962,282898423,282896602,282896606,282897790,282896637,282898136,282897839,282895304,282896049,282896044,282895419,282895623,282896948,282895966,282897479,282897539,282895852,282895337…
314283	Reinekea blandensis MED297	211606492,211606493,211606496,211606497,211606494,211606495,211606498,88801259,88801267,88800888
288705	Renibacterium salmoninarum ATCC 33209	163838769
506534	Rheinheimera sp. A13L	336316945,336314983,336316024,336314402,336316656,336314751,336317088,336317087,336315647,336314510,336316922,336316928,336316511,336317462,336317460,336316070,336316914,336317295,336317291,336316542,336315088,336316624,336317606,336316133,336317301,336316949,336316383,336316642,336317099,336317092,336317097,336316938,336316933,336316561,336314643,336316872,336315727,336315194,336317111,336316585…
347834	Rhizobium etli CFN 42	86359881,86360734,86360045,86359705,86360278,89255298,86355669
491916	Rhizobium etli CIAT 652	190894340,190893983,190889639,190895317
395492	Rhizobium leguminosarum bv. trifolii WSM2304	209546450,209551938,209552195,209547612,209545999
216596	Rhizobium leguminosarum bv. viciae 3841	116249460,116248676,116249766,116254467,116254910,116255200,116255067
272942	Rhodobacter capsulatus SB 1003	294679055,294675557
371731	Rhodobacter sp. SW2	260577318,260577126,260576847,260575874,260577080,260577465,260574789,260575629,260577420,260577428,260577034,260574578,260576620,260576994,260575757,260576203,260576679,260577453,260577451,260577456,260577458,260575512,260576738,260577471,260577473,260577383,260576948,260577409,260575352,260574008,260576400,260577433,260577437,260577439,260577255,260576560,260576101,260574310,260576794,260577365…
349102	Rhodobacter sphaeroides ATCC 17025	146280384,146279973,146280352,146276058,146279170,146280242
557760	Rhodobacter sphaeroides KD131	221218192,221634492,221368938,221638099
314270	Rhodobacteraceae bacterium HTCC2083	254463630,254463634,254463609,254459454,254463567
388401	Rhodobacteraceae bacterium HTCC2150	126727965,126727950,126727937,126727203,126727872,126725247,126724307,126726801,126727824,126727417,126727993,126727607,126726267,126727306,126727521,126726959,126727921,126727995,126727695,126726588,126727905,126727980,126727988,126727087,126727767
467661	Rhodobacteraceae bacterium KLH11	254513526,254509468,254512531,254513174,254513669,254513746
367336	Rhodobacterales bacterium HTCC2255	211594582,211594581
439496	Rhodobacterales bacterium Y4I	254467719,254467639,254463638,254467545,254467386
525370	Rhodococcus equi ATCC 33707	326328562
234621	Rhodococcus erythropolis PR4	77404485,226303489,77404588,77454567
101510	Rhodococcus jostii RHA1	111024785,111017022,111026068,111026827
632772	Rhodococcus opacus B4	226359415,226349237,226334772,226349831,226315872,226316799
338969	Rhodoferax ferrireducens T118	89898822,89885732
648757	Rhodomicrobium vannielii ATCC 17100	312112794
243090	Rhodopirellula baltica SH 1	32470666
316055	Rhodopseudomonas palustris BisA53	115522030
316056	Rhodopseudomonas palustris BisB18	90421528
316057	Rhodopseudomonas palustris BisB5	91974482
652103	Rhodopseudomonas palustris DX-1	316931396
316058	Rhodopseudomonas palustris HaA2	86747127
395960	Rhodopseudomonas palustris TIE-1	192288433
414684	Rhodospirillum centenum SW	289546492
269796	Rhodospirillum rubrum ATCC 11170	83582730,83591340
518766	Rhodothermus marinus DSM 4252	268318345,268315578
293614	Rickettsia akari str. Hartford	157825125
391896	Rickettsia bellii OSU 85-389	157826385
293613	Rickettsia canadensis str. McKiel	157803189
444612	Rickettsia endosymbiont of Ixodes scapularis	239946419,239946418,239946417,239946416,239946432,239946431,239946430,239946612,239946558,239946476,239946424,239946425,239946426,239946427,239946420,239946421,239946422,239946423,239946428,239946429
315456	Rickettsia felis URRWXCal2	67459862,67458392,67459793
416276	Rickettsia massiliae MTU5	157964072,157954006
449216	Rickettsia prowazekii str. Rp22	292571598
257363	Rickettsia typhi str. Wilmington	51473215
59196	Rickettsiella grylli	160871521,160872920
992406	Riemerella anatipestifer RA-GD	325334929
313596	Robiginitalea biformata HTCC2501	260060589
585394	Roseburia hominis A2-183	347530298
718255	Roseburia intestinalis XB6B4	291537741
622312	Roseburia inulinivorans DSM 16841	224993851,224993850,224993853,224993852,224993855,224993854,224993857,224993856,224993859,224993858,224993761,224993760,224993767,224993766,224993765,224993764,224993722,224993816,224993811,224993784,224993787,224993731,224993732,224993733,224993735,224993736,224993808,224993809,224993807,224993804,224993805,224993803,224993801,224993769,224993768,224993763,224993709,224993708,224993701,224993700…
744980	Roseibium sp. TrichSKD4	307947544,307942480,307942483,307944399,307944056,307945917,307947439,307942706,307945011,307942665,307943872,307941785,307942497,307941408,307947546,307947549,307944653,307944721,307947220,307941919,307943904,307943299,307947551,307947553,307944866,307942690,307942035,307941976
383372	Roseiflexus castenholzii DSM 13941	156740028
357808	Roseiflexus sp. RS-1	148654188
375451	Roseobacter denitrificans OCh 114	115345636,115345712,115345694,110677421,115345530
391595	Roseobacter litoralis Och 149	339505889,339501577,339501435,339501483
351016	Roseobacter sp. AzwK-3b	149916598,149916596,149916595,149915515,149915084,149916518,149916597,149916548,149915961,149916266,149916485,149916603,149916602,149916601,149916606,149916386,149914480,149916605,149915306,149915824,149914840,149916582,149913716,149916604,149912432,149913280,149916180,149916072,149916449,149914115,149915702
391593	Roseobacter sp. CCS2	126735448,126734498,126736648,126733137,126735866,126736540,126736738,126736423,126736257,126736078,126736792
391589	Roseobacter sp. GAI101	254489318,254489663,254489667,254489666,254489668,254489046,254489547,254485457,254489655
314262	Roseobacter sp. MED193	86138013,86139482,225001047,86139635
388739	Roseobacter sp. SK209-2-6	126741310,126738715,126741399,126741391,126741407,126739011,126739733,126740751,126741361,126737481,126738009,126741161,126741034,126741279,126740146,126739942,126741380,126741223,126740306,126740860,126740947,126739528,126740465,126741341,126738392,126739279,126740641,126736809,126741109
89187	Roseovarius nubinhibens ISM	83952990,83952993,209401243,209401244
314264	Roseovarius sp. 217	85707563,209401265,209401267,85707556,209401264,209401266
391613	Roseovarius sp. TM1035	149202838,149204756,149203892,149204448,149204607,149203178,149204688,149204854,149204828,149200741,149202024,149202443,149201494,149203549,149204222
563032	Rothia dentocariosa M567	300743688,300744033,300744329,300744327,300744324,300741209
680646	Rothia mucilaginosa DY-18	283457089
987059	Rubrivivax benzoatilyticus JA2 = ATCC BAA-35	332525016,332526416,332527306,332527304,332526559,332526557,332524359,332524355,332527914,332525400,332524430,332527495,332525116,332524949,332526229,332526148,332527230,332525657,332526646,332524869,332524860,332526444,332526441,332524636,332524630,332525279,332527657,332526941,332526945,332526327,332527055,332525070,332526204,332524783,332525789,332524814,332527542,332526436,332527326,332524411…
266117	Rubrobacter xylanophilus DSM 9941	108802856
246200	Ruegeria pomeroyi DSS-3	56708791,56694928
439497	Ruegeria sp. R11	254477823,254474339
292414	Ruegeria sp. TM1040	99077902,99078009,99079841
552398	Ruminococcaceae bacterium D16	537855049,537854828,537855518,537853503,537855497,537855193,537853984,537855386
697329	Ruminococcus albus 7	319788691,317054731,317133710,317133719,315630409
246199	Ruminococcus albus 8	325679232,325680373,325680375,325680378,325680371,325679040,325677759,325677600,325680525,325677998,325680996,325680998,325680411,325678733,325681546,325678774,325677755,325679432,325678300,325680381,325678110,325678111,325680258,325679697,325677775,325677774,325680547,325680542,325680541,325678516,325678519,325677997,325678353,325680876,325680340,325680229,325680228,325679026,325679226,325680641…
657321	Ruminococcus bromii L2-63	291541372
213810	Ruminococcus champanellensis 18P13	291543184
641112	Ruminococcus flavefaciens FD-1	237643462,237643439,237643438,237643521,237643520,237643523,237643525,237643527,237643526,237643529,237643442,237643440,237643446,237643447,237643444,237643445,237643448,237643449,237643429,237643544,237643522,237643524,237643528,237643436,237643435,237643434,237643477,237643474,237643507,237643505,237643503,237643502,237643501,237643500,237643508,237643437,237643469,237643460,237643461,237643464…
411470	Ruminococcus gnavus ATCC 29149	146386231,146386221,146386220,146386222,146386225,146386224,146386227,146386226,146386229,146386228,146386242,146386223,146386254,146386255,146386256,146386257,146386250,146386251,146386252,146386253,146386259,146386218,146386219,146386232,146386233,146386230,146386236,146386237,146386234,146386235,146386238,146386239,146386258,146386243,146386241,146386240,146386247,146386246,146386245,146386244…
471875	Ruminococcus lactaris ATCC 29176	225001205,225001206,225001198,225001194,225001191,225001193,225001192,225001201,225001200,225001202,225001216,225001217,225001214,225001215,225001212,225001213,225001210,225001211,225001188,225001189,225001186,225001187,225001184,225001185,225001182,225001183,225001180,225001179,225001178,225001177,225001176,225001175,225001173,225001209,225001208,225001204,225001207,225001203,225001174,225001172…
657314	Ruminococcus obeum A2-162	295107714
411459	Ruminococcus obeum ATCC 29174	211596874,211596876,211596877,211596871,211596872,211596873,211596878,211596879,211596859,211596856,211596857,211596854,211596855,211596852,211596853,211596850,211596851,211596875,211596870,211596866,211596869,211596849,211596848,211596845,211596844,211596847,211596846,211596841,211596840,211596843,211596842,211596858,211596863,211596862,211596861,211596860,211596867,211596865,211596864,211596868…
457412	Ruminococcus sp. 5_1_39BFAA	537980053,537985678,537980865
657323	Ruminococcus sp. SR1/5	291545299
657313	Ruminococcus torques L2-14	291548560
761193	Runella slithyformis DSM 19594	338209372,338209457,338215037,338209545,338215079,338215004
471857	Saccharomonospora viridis DSM 43017	257054089
203122	Saccharophagus degradans 2-40	90019649
405948	Saccharopolyspora erythraea NRRL 2338	134096620
388399	Sagittula stellata E-37	126732997,126732497,126731395,126732890,126730232,126732170,126733079,126732659,126733107,126733131,126733135,126729036,126731927,126732060,126732576,126729493,126732383,126732793,126728001,126731588,126731213,126732730,126728553,126733059,126732827,126730799,126732952,126730554,126729907,126732854,126731765,126733043,126732979,126733125,126731004,126732267,126733092,126733119,126733022
309807	Salinibacter ruber DSM 13855	83814055,83816857
1033802	Salinisphaera shabanensis E1L3A	543938111,543938350,543938473,543938141,543938640,543938535,543938316,543938072,543938400,543938613,543938331,543938489,543938566,543938001,543938241,543938558,543938550,543938214,543938176,543938582,543938586,543937915,543938508,543938455,543938264,543938609,543938579,543938033,543938440,543938372,543938657,543938654,543938525,543938418,543938595,543938627,543938289,543938514,543938649,543937940…
391037	Salinispora arenicola CNS-205	159035674
369723	Salinispora tropica CNB-440	145592566
218493	Salmonella bongori NCTC 12419	339998036
882884	Salmonella enterica subsp. arizonae serovar 62:z4,z23:- str. RSK2980	161501984
909945	Salmonella enterica subsp. enterica serovar Dublin str. SD3246	325485019,326621697,325485024,325485025,325485026,325485027,325485020,325485021,325485022,325485023,325485028,325485029,325485018,325485015,325485014,325485017,325485016,325485011,325485010,325485013,325485012,326621594,325485032,325485031,325485030,325485037,325485036,325485035,325485034,325485038,325485033,325485009
446469	Sanguibacter keddieii DSM 10542	269793358
641146	Scardovia inopinata F0304	294791570,294791124,294791561,294791564,294791567,294791568,294790131,294791558,294791557
526218	Sebaldella termitidis ATCC 33386	269118642,268793183,268796558
640132	Segniliparus rotundus DSM 44985	296392440
679197	Segniliparus rugosus ATCC BAA-974	543936674,543937054,543937544
638302	Selenomonas flueggei ATCC 43531	253584447,253584445,253584446,253584448,253584449,253584453,253584452,253584451,253584450
585503	Selenomonas noxia ATCC 43541	291461259,291461268,291461269,291461264,291461265,291461266,291461267,291461260,291461261,291461262,291461263,291461258,291461278,291461273,291461272,291461270,291461277,291461275,291461274,291461271,291461276
879310	Selenomonas sp. oral taxon 137 str. F0430	313894987,313894980,313896635,313896536,313896532,313896160,313894923,313896804,313894752,313895771,313896400,313896397,313895756,313894695,313895474
864563	Selenomonas sp. oral taxon 149 str. 67H29BP	305431425,305431424,305431414,305431415,305431416,305431417,305431410,305431411,305431412,305431418,305431419,305431426,305431420,305431423,305431422,305431409
546271	Selenomonas sputigena ATCC 35185	256402721,256402720,256402723,256402722,256402725,256402724
667129	Serratia odorifera DSM 4582	293397549,293397548,293397547,293397546,293397545,293397576,293397577,293397574,293397575,293397572,293397573,293397570,293397571,293397558,293397559,293397554,293397555,293397556,293397557,293397550,293397551,293397552,293397553,293397565,293397564,293397567,293397566,293397561,293397560,293397563,293397562,293397569,293397568
399741	Serratia proteamaculans 568	157368249,157362818
768490	Serratia sp. AS12	333924895
568817	Serratia symbiotica str. 'Cinara cedri'	374313777
326297	Shewanella amazonensis SB2B	119773142
399599	Shewanella baltica OS195	160873126,160873002,160873076,160872934
314608	Shewanella benthica KT99	163752417,163752653,163752654,163750515,163752491,163752518,163751153,163752756,163752753,163752752,163752759,163752276,163750347,163752592,163749534,163751473,163752071,163750955,163752740,163752745,163752624,163751084,163750250,163752686,163752706,163752703,163752709,163752363,163751623,163751992,163752475,163752672,163752673,163748582,163749667,163751899,163749062,163752537,163752739,163752735…
318161	Shewanella denitrificans OS217	91791369
318167	Shewanella frigidimarina NCIMB 400	114561188
458817	Shewanella halifaxensis HAW-EB4	167621941
323850	Shewanella loihica PV-4	127510935
211586	Shewanella oneidensis MR-1	414561716,24376231
398579	Shewanella pealeana ATCC 700345	157959830
225849	Shewanella piezotolerans WP3	212632911
399804	Shewanella putrefaciens 200	319424417
425104	Shewanella sediminis HAW-EB3	157373141
94122	Shewanella sp. ANA-3	117918459,117676079
327275	Shewanella sp. HN-41	336313644,336312626,336312320,336312255,336310745,336311926,336309882,336310826,336311015,336309561,336309698,336309694,336312367,336312635,336309797,336309796,336311909,336309712,336311561,336312175,336312566,336311260,336311777,336311810,336309589,336311212,336309747,336313403,336311747,336310700,336309776,336313055,336309680,336312835,336311241,336310113,336312199,336311429,336312970,336312028…
637905	Shewanella violacea DSS12	294138771
392500	Shewanella woodyi ATCC 51908	170724370
626523	Shuttleworthia satelles DSM 14600	228583539,228583538,228583537,228583536,228583540
580332	Sideroxydans lithotrophicus ES-1	291612472
644107	Silicibacter lacuscaerulensis ITI-1157	235338093,235338934,235337622,235338200,235337983,235337216,235338478,235338400,235338354,235338512,235337321,235337794,260430636,235338773,235338440,235337723,235338268,235338816,235338743,235337400,260430909,235338977,235338127,235338697,235337548,235337834,235338549,235337461,235337363,235337945,235337753,235338316,235337873,235337281,235338859,235338577,235337910,235337652,235338642,235338019…
644076	Silicibacter sp. TrichCH4B	259415686,240950490,240950515,240950513,240950512,240950511,240950510,240950477,259418528,240950519,240950518,240950517,240950516,240950514,240950505,240950469,240950462,240950461,240950460,240950467,240950464,240950548,240950549,240950546,240950540,240950542,240950506,240950507,240950551,240950531,240950537,240950575,240950574,240950577,240950576,240950571,240950570,240950579,240950578,240950567…
331113	Simkania negevensis Z	338731896,338731758
641147	Simonsiella muelleri ATCC 29453	406329133,406327455,406328142,406329337,406331803,406326635,406325554,406326213,406328701,406328481,406331368,406328265,406332597,406330935,406327250,406326431,406331916,406332134,406331138,406327032,406331593,406329559,406326001,406332358,406328925,406326831,406327919,406327670,406325770
1117943	Sinorhizobium fredii HH103	365177649,365182414,365181849,365181624,365182161,365181683,365182479,365181605,365182471,365181856
394	Sinorhizobium fredii NGR234	227818258,255767010,227820587
366394	Sinorhizobium medicae WSM419	150375726,150377168,150395228,150378263
707241	Sinorhizobium meliloti SM11	336035142,336036903,336031356
649764	Slackia exigua ATCC 700122	258614039,258614040
471855	Slackia heliotrinireducens DSM 20476	257062754
343509	Sodalis glossinidius str. 'morsitans'	85057978,85060466,85060490,85060411
706433	Solobacterium moorei F0204	320528845,320528844,320528847,320528846,320528841,320528840,320528843,320528842,320528849,320528848,320528850,320528832,320528833,320528835,320528837,320528839,320528830,320528831,320528838,320528854,320528852,320528853,320528851,320528829,320528828,320528827,320528826,320528824,320528823,320528825,320528822,320528836,320528834
448385	Sorangium cellulosum So ce56	162448269
479434	Sphaerobacter thermophilus DSM 20745	269928379,269836033
760011	Sphaerochaeta coccoides DSM 17374	330835983
158189	Sphaerochaeta globosa str. Buddy	325969849
158190	Sphaerochaeta pleomorpha str. Grapes	374314450
743722	Sphingobacterium sp. 21	326797444
525372	Sphingobacterium spiritivorum ATCC 33300	237754418,237754413,237754410,237754411,237754416,237754417,237754414,237754415,237754382,237754420,237754395,237754385,237754409,237754408,237754401,237754402,237754405,237754404,237754407,237754388,237754389,237754386,237754384,237754383,237754400,237754412,237754387,237754421,237754403,237754406,237754399,237754398,237754394,237754397,237754396,237754391,237754390,237754393,237754392,237754419
690566	Sphingobium chlorophenolicum L-1	334346522,334343657,334342451
452662	Sphingobium japonicum UT26S	293980644,294057975,294146429,294009986,294023656
627192	Sphingobium sp. SYK-6	347526385,347430512
1007104	Sphingomonas sp. S17	332187648,332187061,332188687,332188933,332188096,332188872,332184904,332188956,332188745,332185650,332185340,332188158,332188664,332186738,332188717,332188462,332187467,332188862,332187864,332188899,332188944,332188818,332188349,332188432,332185960,332188919,332188840,332188390,332188772,332186897,332187572,332187340,332188977,332188975,332188971,332188973,332186407,332188636,332187754,332186578…
314266	Sphingomonas sp. SKA58	211594418,211594416,211594417,211594415,94498093
392499	Sphingomonas wittichii RW1	148550845,148550551,148552929
317655	Sphingopyxis alaskensis RB2256	98152871,103485498
573413	Spirochaeta smaragdinae DSM 11293	302336548
869211	Spirochaeta thermophila DSM 6578	339410722
504472	Spirosoma linguale DSM 74	284005967,284005755,284005939,284005954,284034943,284006004,284005577,284005992,284005898
1027292	Sporosarcina newyorkensis 2681	340358341,340358340,340358343,340358345,340358347,340358346,340358349,340358348,340358328,340358350,340358351,340396854,340396853,340396852,340358334,340358335,340358336,340358337,340358330,340358331,340358332,340358333,340358338,340358339,340358342,340358344,340396859,340396858,340396857,340396856,340396855,340358352,340358353,340358354,340396862,340396860,340396861,340396866,340396864,340396865…
446470	Stackebrandtia nassauensis DSM 44728	291297538
754026	Staphylococcus aureus subsp. aureus MRSA177	320469261,320469260,320469263,320469262,320469265,320469264,320469267,320469266,320142952,320144172,320142084,320142081,320142082,320142123,320142826,320142995,320143836,320142792,320469236,320469234,320469232,320469231,320469238,320469239,320142558,320143320,320469225,320469224,320142610,320142322,320143284,320143286,320143282,320143288,320142044,320469249,320469248,320469247,320469246,320469245…
985002	Staphylococcus aureus subsp. aureus MSHR1132	356871517,356871477
435838	Staphylococcus caprae C87	314935114,314935111,314934025,314934024,314933097,314934229,314934230,314934135,314934137,314932850,314932851,314932855,314932740,314932701
525378	Staphylococcus caprae M23864:W1	254213020,254213021,254213022,254213025,254213027,254213028,254213019,254213018,254213011,254213013,254213012,254213015,254213017,254213016,254213023,254213024,254213026,254213029,254213034,254213033,254213032,254213031,254213030,254213036,254213035,254213014
396513	Staphylococcus carnosus subsp. carnosus TM300	224475494
525376	Staphylococcus epidermidis W23144	254212959,254212958,254212953,254212952,254212951,254212950,254212957,254212956,254212955,254212954,254212988,254212980,254212981,254212982,254212983,254212984,254212986,254212987,254212939,254212938,254212931,254212930,254212933,254212932,254212935,254212934,254212937,254212936,254212976,254212966,254212967,254212964,254212965,254212962,254212963,254212960,254212961,254212968,254212969,254212919…
279808	Staphylococcus haemolyticus JCSC1435	68535050,70725001,68535047,68535043
435837	Staphylococcus hominis subsp. hominis C80	314935894,314935896,314937195,314937256,314935118,314935425,314935982,314935124,314935122,314937275,314937274,314936087,314936085,314937313,314937178
698737	Staphylococcus lugdunensis HKU09-01	289549371
937773	Staphylococcus pseudintermedius HKU10-03	319891290
342451	Staphylococcus saprophyticus subsp. saprophyticus ATCC 15305	73663802,73663756,73661309
904338	Staphylococcus warneri VCU121	330684543,330684544,330685519,330683858,330685786,330684122,330684120,330686424,330686421,330684371,330684377,330684379,330686094,330685541,330684638,330686357,330684863,330684865,330684248,330685401,330685409,330685093,330686196,330686193,330684774,330685628,330683927,330685839,330685935,330686479,330686472,330684328,330684322,330685511,330684484,330684487,330686142,330686385,330684833,330684834…
591019	Staphylothermus hellenicus DSM 12710	297526028
399550	Staphylothermus marinus F1	126464913
639283	Starkeya novella DSM 506	298290017
391008	Stenotrophomonas maltophilia R551-3	194363778
391601	Stenotrophomonas sp. SKA14	254520880,254525350,254525347
378806	Stigmatella aurantiaca DW4/3-1	309390350
519441	Streptobacillus moniliformis DSM 12112	268687599,269122800
876138	Streptococcus agalactiae FSL S3-026	341577916,341577948,341577653,341577903,341576754,341578316,341576043,341577880
706437	Streptococcus anginosus F0211	315223081,315223080,315222491,315222490,315222493,315221653,315222876,315221331,315222852,315222113,315222485,315222489,315221784,315221785,315222869,315221897,315222432,315222233,315222827,315222462,315222494,315222179,315222176,315223070,315223071,315223072,315223073,315223075,315222459,315221616,315222767,315222405,315222464,315222879,315222871,315221465,315222483,315222486,315222488,315221648…
1000570	Streptococcus anginosus SK52 = DSM 20563	335031713,335030876,335030780,335030685,335031989,335031001,335031279,335032446,335032440,335032171,335032370,335032376,335032654,335031307,335031405,335031402,335031485,335031646,335031220,335030896,335032095,335031892,335031536,335032598,335030665,335031734,335031911,335031478,335031470,335031945,335032493,335032499,335030912,335031356,335031028,335031024,335032017,335031786,335031251,335031257…
888833	Streptococcus australis ATCC 700641	342831633,342831639,342833929,342834620,342831252,342827578,342833205,342834819,342829751,342833287,342831418,342830645,342829783,342829843,342828476,342831816,342828544,342830681,342827581,342834425,342835054,342832340,342831734,342832049,342828969,342828960,342827873,342833992,342830631,342834508,342830506,342834328,342831295,342833241,342832773,342829217,342829367,342834816,342835209,342829534…
1035184	Streptococcus constellatus subsp. pharyngis SK1060 = CCUG 46377	343525828,343525185,343524201,343524883,343525829,343526159,343526598,343524869,343526043,343526045
873449	Streptococcus criceti HS-6	357235112,357235113
889201	Streptococcus cristatus ATCC 51100	342834718,342832377,342832932,342834562,342831859,342833530,342834888,342834431,342834026,342832144
904293	Streptococcus downei F0415	312866203,312865562,312865731,312865732,312864947,312864907,312865622,312864321,312866222,312864432,312866279,312865394,312866501,312865584,312864440,312865867,312864969
663952	Streptococcus dysgalactiae subsp. dysgalactiae ATCC 27957	323087656,322410824,322412912
553482	Streptococcus equi subsp. equi 4047	225869487
525379	Streptococcus equinus ATCC 9812	323356441,323356440,323356443,323356442,323356445,323356444,323356447,323356446,323356429,323356428,323356438,323356439,323356434,323356435,323356436,323356437,323356430,323356431,323356432,323356433
990317	Streptococcus gallolyticus subsp. gallolyticus ATCC BAA-2069	325977200,325926838
764299	Streptococcus ictaluri 707-05	357238483,357237832,357239632,357237721,357239086,357237397,357237962,357238088
1069533	Streptococcus infantarius subsp. infantarius CJ18	374682963,374681091
889204	Streptococcus infantis ATCC 700779	322388949,322388958,322388951,322388950,322388953,322388952,322388955,322388954,322388957,322388956
1005705	Streptococcus infantis SK1076	335029896,335029209,335030069,335030144,335028974,335030388,335030175,335029781,335028944,335029015,335030543,335029802,335030634,335029201,335028918,335029736,335030391,335028843,335030073,335029295,335029834,335029977,335029975,335029268,335029262,335030454,335030209,335029684,335030280,335030362
871237	Streptococcus infantis SK1302	309800602,309799159,309799486,309799970,309800689,309800177,309799734,309799397,309800046,309798607,309799570,309800197,309800355,309799436,309798529,309798526,309798522,309800388,309798493,309799640,309800441,309799325,309799327,309798831,309799943,309800018,309800227,309800223,309799126,309798655,309799242,309798499,309800494,309800146,309800141,309800305,309798516,309799004,309799631,309800413…
1035189	Streptococcus infantis SK970	343390722,343389995,343391582,343390952,343390951,343390322,343391107,343391658,343390892
764298	Streptococcus macacae NCTC 11558	357635865
864567	Streptococcus mitis ATCC 6249	306830264,306830263,306830262,306830261,306830260,306830258,306830259,306830257
365659	Streptococcus mitis B6	289166909
768726	Streptococcus mitis bv. 2 str. F0392	340769789,340770166
1000588	Streptococcus mitis bv. 2 str. SK95	342829339,342835170,342828056,342830672,342834363,342829753,342835386,342832738,342828539,342834007,342831813,342830642,342831814,342835371,342832742,342829786,342833239,342833237,342835654,342831673,342827621,342833987,342828546,342829638,342830692,342831845,342835603,342828427,342835367,342831226,342831563,342828963,342832336,342832338,342830587,342835552,342831019,342829420,342834503,342835450…
585202	Streptococcus mitis SK321	307710895,307706924,307706926,307710992,307706843,307706393,307706979,307711398,307706480,307706972,307706403,307706828,307706160,307710679,307711365,307706278,307706230,307711303,307706492,307710952,307710950,307706703,307706896,307710933,307706192,307706422,307711392,307706241,307706243,307706052,307706049,307711230,307706665,307710734,307706824,307710844,307711414,307711413,307711374,307706301
585203	Streptococcus mitis SK564	307710626,307710274,307710279,307709236,307709718,307710675,307710673,307710206,307710563,307709626,307709518,307709829,307709423,307708846,307705990,307709864,307710371,307709060,307710436,307709531,307709888,307710526,307709505,307710394,307710056,307710453,307706038,307706036,307710571,307705953,307709983,307709580,307709822,307710001,307705982
585204	Streptococcus mitis SK597	307705643,307705080,307705470,307705292,307704015,307705137,307705948,307704605,307705942,307704682,307705159,307704131,307704446,307705938,307705404,307705056,307704535,307705041,307705691,307705841,307705109,307705105,307705626,307704823,307704389,307704134,307705666,307705066,307705235,307705929,307704957,307704955,307705740,307705946,307705944,307705237,307704479,307705818,307705814,307705170…
210007	Streptococcus mutans UA159	347750429
888049	Streptococcus oralis ATCC 49296	319430937,319430936,319430935,319430939,319430938
927666	Streptococcus oralis Uo5	331265438
760570	Streptococcus parasanguinis ATCC 15912	337281488
873447	Streptococcus parauberis NCFD 2020	329115710
888746	Streptococcus peroris ATCC 700780	322392794,322392795,322392796
453365	Streptococcus pneumoniae CDC3059-06	163805777,163805779,163805802,163805803,163805801,163805806,163805808,163805809,163805800,163805798,163805799,163805797,163805794,163805793,163805790,163805791,163805796,163805795,163805807,163805804,163805805,163805811,163805810,163805812,163805785,163805789,163805788,163805784,163805787,163805786,163805781,163805782,163805792
873448	Streptococcus porcinus str. Jelinkova 176	332522132
1054460	Streptococcus pseudopneumoniae IS7493	342164902,342162671
910313	Streptococcus pseudoporcinus SPIN 20026	313889484,313889319,313889318,313890285,313890904,313890638,313889962,313890683,313890353,313889587,313890012,313890977,313889914,313890830,313889478,313890029,313889536,313889717,313891236,313891031,313891033,313890242,313890701,313889264,313889266,313890477,313890453,313889618,313890293,313890931,313889952,313889954,313889870,313889322,313890436
370554	Streptococcus pyogenes MGAS10750	94993396
1048332	Streptococcus salivarius CCHSS3	340397867
388919	Streptococcus sanguinis SK36	125716887
469609	Streptococcus sp. 2_1_36FAA	537957300,537956967,537955980,537956314,537957947,537957632,537958210,537956922,537958554,537957580,537955701,537956790,537959094
435842	Streptococcus sp. C150	322374277,322374276,322374273,322374271,322374270,322374279,322374225,322372294,322373756,322374274,322374263,322374264,322374267,322373964,322374289,322374281,322374286,322374287,322374285,322374283,322374162
563036	Streptococcus sp. C300	322375230,322376191,322376202,322376189,322376199,322376193,322376195,322376196,322376197,322374292,322375529,322376204,322376206,322376208,322375969,322375785,322376103,322376151,322376212,322376210
563037	Streptococcus sp. M143	270293282,270292301,270291814,270293470,270293281,270292219,270292298,270292296,270291662,270293473,270293475,270293469,270293430
563038	Streptococcus sp. M334	322378193,322378302,322378304,322378309,322377309,322377892,322377744,322377037,322377991,322378290,322378296,322378136,322378294,322378236,322378287,322377550,322378270,322378314,322378316,322378310,322378312,322378318,322378319,322378086,322378307,322378306,322378328,322378324,322378326,322378321,322378323,322376215
904294	Streptococcus sp. oral taxon 056 str. F0418	339639717
864570	Streptococcus sp. oral taxon 071 str. 73H25AP	306826379,306826378,306826373,306826376,306826377,306826374,306826375
1004952	Streptococcus suis D12	353737348
1051074	Streptococcus thermophilus JIM 8232	339277069
218495	Streptococcus uberis 0140J	222152201
764291	Streptococcus urinalis 2285-97	357637738
904306	Streptococcus vestibularis F0396	312863002,312862978,312862340,312862637,312862578,312863972,312864153,312862492,312862331,312864090,312863937
457425	Streptomyces albus J1074	223958644,223958643
227882	Streptomyces avermitilis MA-4680	29826443,162960844
749414	Streptomyces bingchenggensis BCW-1	374982757
443255	Streptomyces clavuligerus ATCC 27064	326336949,326336948,326336947,326336946,326336950
100226	Streptomyces coelicolor A3(2)	21233964,32141095,21233999
591167	Streptomyces flavogriseus ATCC 33331	357409092,357409266,357415565
566461	Streptomyces ghanaensis ATCC 14672	223958639,223958641,223958640
996637	Streptomyces griseoaurantiacus M045	329934512,329938064,329939538,329935111,329935946,329936148,329935433,329935379,329935209,329940282,329937592,329937149,329935899,329939251,329936310,329935751,329935447,329940693,329941049,329936973,329935391,329936619,329935408,329938345,329939928,329935368,329935983,329936802,329937852,329941469,329934209,329935473,329935540,329935664,329935009,329935580,329936490,329936075,329935794,329935421…
467200	Streptomyces griseoflavus Tu4000	224581108
649189	Streptomyces griseus XylebKG-1	326774245,326781510
457427	Streptomyces himastatinicus ATCC 53653	224581104,224581105
1133850	Streptomyces hygroscopicus subsp. jinggangensis 5008	374105443,374096398,374105256
457429	Streptomyces pristinaespiralis ATCC 25486	294830928,294830926,294830730,294830653,294830407,294830406,294830403,294830402,294830401,294830400,294830601,294830616,294830614,294830615,294830612,294830610,294830618,294830619,294830907,294830551,294830550,294830553,294830552,294830555,294830857,294830651,294830655,294830568,294830561,294830562,294830563,294830564,294830565,294830566,294830696,294830694,294830695,294830692,294830693,294830193…
680198	Streptomyces scabiei 87.22	290954631
591158	Streptomyces sp. AA4	224581096,224581097,224581098,224581099
253839	Streptomyces sp. C	224581100,224581101,224581102,224581103
645465	Streptomyces sp. e14	294634178,294633552,294634124,294633805,294634189,294634151,294633942,294632666,294634164,294634203,294634195,294628000,294634061
465541	Streptomyces sp. Mg1	254387249,254386197,254386987,254385945,254386269,254387379,254387371,254383847,254386770,254386928,254384773,254386431,254386859,254380332,254387409,254386816,254382935,254383529,254387239,254384924,254386691,254382687,254387392,254386724,254386893,254385496,254386911,254386337,254387307,254385891,254385997,254387385,254387216,254387191,254386109,254386074,254387269,254385441,254382141,254386491…
862751	Streptomyces sp. SirexAA-E	344997652
465543	Streptomyces sp. SPB74	294829314,294829593,294829592,294829597,294829596,294829595,294829594,294829663,294829662,294829388,294829389,294829698,294829856,294829857,294829855,294829852,294829853,294829850,294829851,294829859,294830058,294830059,294830050,294830051,294830052,294830053,294830054,294830055,294830056,294829347,294829346,294829349,294829469,294829468,294829465,294829464,294829463,294829651,294829276,294829658…
463191	Streptomyces sviceus ATCC 29083	294831034,294831354,294831356,294831357,294831350,294831351,294831352,294831353,294831359,294831201,294831259,294831258,294831139,294831297,294831296,294831291,294831290,294831293,294831292,294831298,294831124,294831040,294831041,294831042,294831043,294831044,294831046,294831047,294831048,294831049,294830972,294830970,294830977,294830975,294830974,294830979,294830978,294831355,294831358,294830984…
653045	Streptomyces violaceusniger Tu 4113	345007457,345007964,345007715
591159	Streptomyces viridochromogenes DSM 40736	224581107
479432	Streptosporangium roseum DSM 43021	271972120,271961609
411471	Subdoligranulum variabile DSM 15176	260780708,260780712,260780703,260780707,260780706,260780710,260780711,260780713,260780709,260780705,260780704
762983	Succinatimonas hippei YIT 12066	323145024,323145021,323145022,323145023,323145078,323145079,323145072,323145073,323145070,323145071,323145076,323145077,323145074,323145075,323145245,323145244,323145247,323145246,323145241,323145240,323145243,323145242,323145249,323145248,323145188,323145189,323145184,323145185,323145053,323145218,323145219,323145212,323145213,323145210,323145211,323145216,323145217,323145214,323145215,323145083…
314267	Sulfitobacter sp. NAS-14.1	209401272,83955029,209401274,209401275,209401273,209401270,209401271,83956441,83956351,83955775,83954805
679936	Sulfobacillus acidophilus DSM 10332	361052061,361055446
330779	Sulfolobus acidocaldarius DSM 639	70605853
419942	Sulfolobus islandicus Y.N.15.51	228288719,229580722
273057	Sulfolobus solfataricus P2	15896971
273063	Sulfolobus tokodaii str. 7	24473558
709032	Sulfuricurvum kujiense DSM 16994	313569999,313681130,313669332,313669532,313669445
204536	Sulfurihydrogenibium azorense Az-Fu1	225847840
436114	Sulfurihydrogenibium sp. YO3AOP1	188995955
563040	Sulfurimonas autotrophica DSM 16294	307719921
326298	Sulfurimonas denitrificans DSM 1251	78776201
929558	Sulfurimonas gotlandica GD1	254458351,254457794,254459271,254459423,254458893,254459119,254459399,254456697,254458624,254459450,254458096,254459453
525898	Sulfurospirillum deleyianum DSM 6946	268678642
387093	Sulfurovum sp. NBC37-1	152991597
742821	Sutterella wadsworthensis 3_1_45B	320099665,320099678,320099640,320099641,320099642,320099643,320099644,320099645,320099646,320099648,320099649,320099679,320099671,320099673,320099672,320099675,320099674,320099677,320099676,320099628,320099629,320099655,320099647,320099680,320099681,320099682,320099683,320099637,320099636,320099631,320099630,320099633,320099632,320099639,320099638,320099635,320099634
292459	Symbiobacterium thermophilum IAM 14863	51891138
1140	Synechococcus elongatus PCC 7942	81298811,81230333
313625	Synechococcus sp. BL107	211594587
232348	Synechococcus sp. CB0101	317512210,317512158,317512159,317512150,317512151,317512152,317512153,317512154,317512155,317512156,317512157,317512161,317512160,317512163,317512162,317512165,317512164,317512167,317512166,317512169,317512168,317512138,317512139,317512136,317512137,317512134,317512135,317512132,317512133,317512130,317512131,317512147,317512146,317512145,317512144,317512143,317512142,317512141,317512140,317512149…
232363	Synechococcus sp. CB0205	317512055,317512054,317512057,317512056,317512051,317512050,317512053,317512052,317512059,317512058,317512082,317512083,317512080,317512081,317512086,317512087,317512084,317512085,317512088,317512089,317512092,317512079,317512078,317512073,317512071,317512070,317512077,317512076,317512075,317512074,317512091,317512090,317512093,317512095,317512094,317512097,317512096,317512099,317512098,317512114…
64471	Synechococcus sp. CC9311	113952711
110662	Synechococcus sp. CC9605	78211558
316279	Synechococcus sp. CC9902	78183584
321332	Synechococcus sp. JA-2-3B'a(2-13)	86607503
321327	Synechococcus sp. JA-3-3Ab	86604733
32049	Synechococcus sp. PCC 7002	170076470,170079513,170079464,170079460,170079482,170079553,170076636
91464	Synechococcus sp. PCC 7335	254426760,254426763,254426766,254421173,254426453,254426713,254425444,254426641,254426239,254426752,254426758
316278	Synechococcus sp. RCC307	148241099
221359	Synechococcus sp. RS9916	211594588
221360	Synechococcus sp. RS9917	211606499
69042	Synechococcus sp. WH 5701	87304110,87304113,87303916,87303725,87303721,87303812,87304026,87304140,87304144,87304148,87303920,87303925,87303843,87303847,87303779,87303774,87303772,87304076,87304072,87304130,87304137,87304134,87303971,87304087,87304080,87303832,87303839,87304007,87304002,87304217,87304213,87303983,87304168,87304165,87303903,87303710,87303715,87303817,87303863,87303867,87303790,87304057,87304052,87304153,873…
32051	Synechococcus sp. WH 7803	148238336
59931	Synechococcus sp. WH 7805	211594038,211594037,88809964
84588	Synechococcus sp. WH 8102	33864539
166314	Synechococcus sp. WH 8109	260434249,235333986,235333907,235333950,235334050,235333862
1148	Synechocystis sp. PCC 6803	38505775,16329170,38505668,38505535,38505825
335543	Syntrophobacter fumaroxidans MPOB	116747452
645991	Syntrophobotulus glycolicus DSM 8271	325288201
335541	Syntrophomonas wolfei subsp. wolfei str. Goettingen	114565576
643648	Syntrophothermus lipocalidus DSM 12680	297616214
56780	Syntrophus aciditrophicus SB	85857845
203275	Tannerella forsythia ATCC 43037	375253814
1008459	Taylorella asinigenitalis MCE3	348589352
937774	Taylorella equigenitalis MCE9	319778189
1209989	Tepidanaerobacter acetatoxydans Re1	332798023
377629	Teredinibacter turnerae T7901	254784273
401053	Terriglobus saanensis SP1PR4	320105246
945021	Tetragenococcus halophilus NBRC 12172	352516173
633131	Thalassiobium sp. R2A62	255261188
85643	Thauera sp. MZ1T	237653092,217980115
644966	Thermaerobacter marianensis DSM 12885	317120849
867903	Thermaerobacter subterraneus DSM 13965	410935710,410935711
525903	Thermanaerovibrio acidaminovorans DSM 6589	269791619
635013	Thermincola potens JR	296131550
580331	Thermoanaerobacter italicus Ab9	289577265
399726	Thermoanaerobacter sp. X514	167038675
273068	Thermoanaerobacter tengcongensis MB4	20806542
697303	Thermoanaerobacter wiegelii Rt8.B1	345016447
580327	Thermoanaerobacterium thermosaccharolyticum DSM 571	304315537
858215	Thermoanaerobacterium xylanolyticum LX-11	333895862
525904	Thermobaculum terrenum ATCC BAA-798	269925123,269838913
269800	Thermobifida fusca YX	72160406
469371	Thermobispora bispora DSM 43833	296267998
391623	Thermococcus barophilus MP	331746790,315229765
593117	Thermococcus gammatolerans EJ3	240102057
69014	Thermococcus kodakarensis KOD1	57639935
523850	Thermococcus onnurineus NA1	212223144
604354	Thermococcus sibiricus MM 739	242397997
1042877	Thermococcus sp. 4557	341581088
246969	Thermococcus sp. AM4	350525682
638303	Thermocrinis albus DSM 14484	289547777
667014	Thermodesulfatator indicus DSM 15286	337285377
795359	Thermodesulfobacterium geofontis OPF15	337287573
747365	Thermodesulfobium narugense DSM 14796	332294861
289376	Thermodesulfovibrio yellowstonii DSM 11347	206889172
368408	Thermofilum pendens Hrk 5	119709757,119718918
309801	Thermomicrobium roseum DSM 5159	221632037,221635406
471852	Thermomonospora curvata DSM 43183	269124277
273075	Thermoplasma acidophilum DSM 1728	16081186
273116	Thermoplasma volcanium GSS1	13540831
768679	Thermoproteus tenax Kra 1	352681234
999630	Thermoproteus uzoniensis 768-20	327309922
555079	Thermosediminibacter oceani DSM 16646	302388599
401526	Thermosinus carboxydivorans Nor1	121536006,121533276,121535996,121535910,121535569,121536058,121536051,121535047,121535608,121535188,121533844,121536021,121534761,121536043,121535674,121535478,121534861,121535936,121535740,121535985,121535337,121535712,121534395,121535864,121533582,121535972,121534636,121536070,121536071,121535520,121534957,121534062,121535238,121534529,121535294,121535120,121535888,121535778,121536063,121536064…
484019	Thermosipho africanus TCF52B	217076133
391009	Thermosipho melanesiensis BI429	150019913
633148	Thermosphaera aggregans DSM 11486	296241748
197221	Thermosynechococcus elongatus BP-1	22297544
416591	Thermotoga lettingae TMO	157362870
243274	Thermotoga maritima MSB8	15642775
309803	Thermotoga neapolitana DSM 4359	222098974
126740	Thermotoga sp. RQ2	170287807
688269	Thermotoga thermarum DSM 5069	338729812
648996	Thermovibrio ammonificans HB-1	319788982,319774848
580340	Thermovirga lienii DSM 17291	357418851,357418824
498848	Thermus aquaticus Y51MC23	218296471,218296711,218295584,218297012,218297256,218297285,218297374,218296928,218295318,218297343,218297317,218296827,218296332,218296593,218296015,218294591,218297161,218294997,218297081,218295806,218297223,218296179
743525	Thermus scotoductus SA-01	320449093,320449106
1111069	Thermus sp. CCB_US3_UF1	359289533,359291781
762633	Thermus thermophilus SG0.5JP17-16	333965676,333967597
717773	Thioalkalimicrobium cyclicum ALM1	334143099
396595	Thioalkalivibrio sp. K90mix	290242889,289207187
396588	Thioalkalivibrio sulfidophilus HL-EbGr7	220933193
292415	Thiobacillus denitrificans ATCC 25259	74316018
317025	Thiomicrospira crunogena XCL-2	118139508
426114	Thiomonas sp. 3As	294341970,294338440
595494	Tolumonas auensis DSM 9187	237806776
545695	Treponema azotonutricium ZAS-9	333992987
906968	Treponema brennaborense DSM 12168	332296669
744872	Treponema caldaria DSM 7334	339498645
243275	Treponema denticola ATCC 35405	42516522
455434	Treponema pallidum subsp. pallidum SS14	512443503,189025236
754027	Treponema phagedenis F0421	320538688,320538689,320538686,320538687,320538684,320538685,320538682,320538683,320538680,320538681,320538738,320538739,320538732,320538733,320538730,320538731,320538736,320538737,320538734,320538735,320538615,320538611,320538610,320538612,320538619,320538618,320538679,320538678,320538677,320538676,320538675,320538674,320538673,320538585,320538587,320538586,320538589,320538588,320538749,320538748…
545694	Treponema primitia ZAS-2	333996462
869209	Treponema succinifaciens DSM 2489	328946930,328949383
596324	Treponema vincentii ATCC 35580	257456119,257457827,257457249,257456019,257456016,257458098,257456679,257458528,257458526,257456844,257456841,257456095,257456093,257458221,257458206,257457080,257457414,257456382,257456745,257457262,257458370,257458371,257456049,257456047,257457703,257457705,257456743,257457046,257456132,257457739,257458269,257456726,257456622,257458642,257456855,257458060,257458100,257457699,257457697,257456724…
203124	Trichodesmium erythraeum IMS101	113473942
203267	Tropheryma whipplei str. Twist	32447382
649638	Truepera radiovictrix DSM 17093	297622252
521096	Tsukamurella paurometabola DSM 20162	296137750,296141908
702450	Turicibacter sanguinis PC909	293374566,293375004,293376816,293375827,293375908,293376049,293376446,293376445,293374561,293374657,293374597,293374962,293374384,293375227,293375079,293375890,293375895,293375532,293375735,293374460,293375470,293376325,293375356,293374549,293375841,293376016,293376018,293376259,293376786,293374780,293375251,293374120,293376420,293376422,293376117,293376119,293375114,293374430,293374774,293375627…
274854	uncultured marine group II euryarchaeote	374670648,374670649,374670652,374723508,374670658,374670657,374670656,374670655,374670654,374670653,374670651,374670650
471821	uncultured Termite group 1 bacterium phylotype Rs-D17	455743321,455743294,455743340,455743332
50743	unidentified eubacterium SCB49	149354225,149354229,149355906,149354679,149356685,149354823,149354287,149355366,149354370,149354267,149354259,149355590,149355148,149354232,149354231,149354239,149356262,149354551,149354243,149354247,149354246,149354975,149354423,149354330
519851	Ureaplasma parvum serovar 6 str. ATCC 27818	148939049,148939070,148939060,148939068,148939034
550773	Ureaplasma urealyticum serovar 9 str. ATCC 33175	195868007,195867348,195867500,195867902,195867687,195867983,195867845,195867782,195867945,195867580
716544	Waddlia chondrophila WSU 86-1044	297620246,297660606
595537	Variovorax paradoxus EPS	319790694
543728	Variovorax paradoxus S110	239813019,239819985
865938	Weeksella virosa DSM 16922	325953647
866778	Veillonella atypica ACS-134-V-Col7a	303228462,303228464,303228759,303229708,303229703,303228834,303229002,303228351,303228787,303228785,303229087,303229085,303229473,303228705,303230111,303230096,303228890,303228775,303229911,303229304,303229302,303228648,303229728,303230161,303229020,303229220,303230045,303228721,303229922,303229111,303229258,303229098,303229093,303228724,303230073,303228717,303228719,303229321,303229324,303228879…
546273	Veillonella dispar ATCC 17748	237640065,237640064,237640063
450749	Veillonella sp. 6_1_27	294791573,294792904,294793425,294793423,294793422,294793421,294793304,294792350,294793418,294793419
879309	Veillonella sp. oral taxon 158 str. F0412	313892861,313893235,313893239,313893748,313892673,313894141,313893691,313893618,313893318,313892689,313893368,313893366,313893564,313894569,313893446,313893444,313894488,313892690,313892865,313892832,313892838
944564	Veillonella sp. oral taxon 780 str. F0422	342215231,342214899,342213671,342215141,342215144,342215147,342214368,342213967,342215261,342214531,342214739,342213705,342213707,342215193,342214820,342214822,342214165,342214161,342215255,342213938,342214482,342214481,342214159,342214695,342214063,342214454,342214450,342215200,342214182,342214375,342214371,342215138,342214663,342215076,342215078,342213915,342213910,342213913,342213918,342214037…
911104	Weissella cibaria KACC 11862	332429608,332429609,332429606,332429604,332429625,332429673,332429675,332429672,332429671,332429670,332429674,332429607,332429620,332429621,332429624,332429629,332429642,332429643,332429641,332429634,332429615,332429610,332429612,332429617,332429619,332429618,332429611,332429613,332429614,332429616,332429605,332429655,332429651,332429650,332429647,332429644,332429645,332429640,332429648,332429649…
1045854	Weissella koreensis KACC 15510	339633914,339635250
585506	Weissella paramesenteroides ATCC 33313	254221894,254221895,254221896,254221897,254221890,254221891,254221892,254221893,254221889,254221888,254221887,254221886,254221885
391735	Verminephrobacter eiseniae EF01-2	121583590,121607004
382464	Verrucomicrobiae bacterium DG1235	254446883,254446914,254446911,254446679,254442000,254446906
240016	Verrucomicrobium spinosum DSM 4136	164421336
263358	Verrucosispora maris AB-18-032	330464829,330464883
674977	Vibrio alginolyticus 40B	269968256,269968928,269968929,269968922,269968923,269968920,269968926,269967604,269968763,269968497,269968490,269964344,269965964,269968517,269967863,269968921,269968925,269968301,269967363,269967163,269965801,269968144,269968149,269968859,269967500,269967507,269968462,269965315,269966798,269965559,269966189,269968754,269968957,269968214,269968670,269968850,269968959,269968953,269968951,269968955…
882102	Vibrio anguillarum 775	336125405,336122587
945543	Vibrio brasiliensis LMG 20546	323493260,323493104,323491098,323495217,323494600,323492282,323492283,323493664,323491014,323491979,323495220,323493179,323493287,323493071,323493035,323495136,323493770,323492559,323493304,323491521,323495274,323491898,323492158,323492159,323491919,323491913,323491914,323494217,323495366,323492978,323492408,323492406,323494799,323494368,323495016,323495014,323494945,323492942,323492945,323495117…
338187	Vibrio campbellii ATCC BAA-1116	156936674,156975952,156972381
796620	Vibrio caribbenthicus ATCC BAA-2122	312881820,312881444,312881765,312884886,312884884,312881931,312884389,312883734,312881982,312882361,312882362,312885110,312881926,312882750,312881471,312883837,312883835,312884645,312884643,312881827,312885268,312883704,312881288,312885095,312885093,312881501,312881500,312881503,312881505,312881507,312884072,312882842,312884362,312882572,312884798,312884794,312884792,312884791,312881923,312885259…
345074	Vibrio cholerae RC385	295147876,295147877,295147874,295147872,295147873,295147870,295147871,295147878,295147879,297582326,297582323,297582328,295147875,297582287,297578578,295147829,295147828,295147887,295147885,295147884,295147883,295147882,295147881,295147880,295147889,295147888,297582176,295147869,295147858,295147859,295147854,295147855,295147856,295147857,295147850,295147851,295147852,295147853,297581907,297581594…
675814	Vibrio coralliilyticus ATCC BAA-450	260774630,260776737,260777552,260774686,260774726,260778380,260774651,260775026,260774629,260774628,260774861,260776003,260775121,260775241,260779392,260774780,260774664,260775639,260774948,260779450
388396	Vibrio fischeri MJ11	197336667,197333880,197336471
675811	Vibrio furnissii CIP 102972	260767875,260770607,260767361,260767620,260771542,260770752,260767320,260767118,260771307,260771497,260769099,260771381,260770671,260767484,260767408,260767119,260770567,260771015,260767130,260767277,260767177,260767153,260767219,260771100
675813	Vibrio metschnikovii CIP 69.14	260774584,260771567,260771952,260773680,260774626,260771660,260774514,260771760,260772185,260771559,260774363
671076	Vibrio mimicus VM573	258620050,258620832,258623569,258623562,258623270,258623493,258622067,258622394,258622934,258623608,258623730,258623410,258623513,258623689,258623014,258623680,258621843,258623729,258623091,258623592,258623646,258623549,258623144,258621498,258622812,258623704,258621937,258623575,258623262,258623637,258623630,258623172,258619913,258622845,258621644,258623721,258623723,258623725,258623726,258623727…
675816	Vibrio orientalis CIP 102891 = ATCC 33934	261250367,261250124,261249979,261252063,261250671
563773	Vibrio parahaemolyticus AN-5034	223044549,223044548,223044547,223044546,223044545,223044544,223044542,223044541,223044540,223044543,223044578,223044579,223044572,223044573,223044570,223044571,223044576,223044574,223044575,223044577,223044581,223044583,223044582,223044580,223044587,223044586,223044585,223044584,223044589,223044588,223044550,223044551,223044552,223044553,223044554,223044555,223044556,223044557,223044558,223044559…
870967	Vibrio scophthalmi LMG 19158	343512309,343512442,343511887,343510823,343510822,343509527,343512852,343509319,343509316,343509937,343511343,343511341,343511345,343511348,343510433,343510430,343510439,343512011,343508980,343508986,343509154,343511714,343511719,343508799,343508728,343508725,343509451,343511052,343511058,343510509,343510726,343510721,343510259,343510254,343508608,343508605,343511641,343509180,343509182,343509187…
391591	Vibrio shilonii AK1	149192404,149190931,149191812,149192210,149189351,149192023,149191040,149191897,149192606,149192604,149192600,149192528,149192524,149192521,149192294,149190104,149192197,149192310,149191750,149192122,149189968,149192338,149190615,149192454,149192181,149190031,149190489,149192224,149189634,149187784,149192556,149192552,149192559,149190172,149192079,149191187,149191533,149189255,149188384,149191470…
945550	Vibrio sinaloensis DSM 21326	323497260,323498314,323500087,323499494,323496709,323496707,323497764,323496974,323496972,323496049,323496047,323496663,323499751,323499753,323500198,323495798,323497869,323497868,323498315,323498054,323499014,323499012,323496045,323500142,323499095,323499091,323495582,323496147,323496866,323496865,323496863,323496860,323495626,323497839,323498822,323495477,323496991,323496995,323498082,323499423…
1116375	Vibrio sp. EJY3	375262319,375264031
675815	Vibrio sp. RC586	262404922,262402036,262402900,262401591,262401488,262403885,262401484,262403960,262403397,262403949,262403407,262404908,262404804,262401786,262401485,262402114
314291	Vibrio splendidus 12B01	84394683,84394596,84390791,84393036,209401259,209401251,209401258,209401254,209401255,209401256,209401250,209401252,209401253,84394639,84394687,84394221,209401246,209401248,84394692,209401257,209401249,209401247,209401245,84394620,84394626,84394663
1051646	Vibrio tubiashii ATCC 19109	343498878,343502709,343500830,343500587,343502822,343499508,343499502,343498909,343498710,343500362,343502165,343499247,343503212,343503067,343499054,343503436,343499341,343499347,343498698,343498690,343499631,343501442,343498726,343501931,343501760,343502131,343498524,343499623,343498646,343499067,343499060,343498489,343499181,343498859,343498146,343502922,343499373,343499377,343499603,343499608…
196600	Vibrio vulnificus YJ016	37595821,37675660,37678184
391574	Vibrionales bacterium SWAT-3	148978882,148978809,148982569,148982565,148982561,148980237,148982499,148978520,148981282,148978228,148977357,148982167,148981337,148980379,148982335,148982590,148980991,148974805,148982285,148981137,148977590,148982512,148981898,148978296,148982537,148976486,148982205,148980280,148977175,148982368,148975120,148979301,148973877,148981693,148980635,148982546,148982540,148979590,148980777,148976028…
36870	Wigglesworthia glossinidia endosymbiont of Glossina brevipalpis	32490749,19225058
1142511	Wigglesworthia glossinidia endosymbiont of Glossina morsitans morsitans (Yale colony)	375157796
569881	Wolbachia endosymbiont of Culex quinquefasciatus JHB	224580644,224580646,224580647,224580648,224580649,224580645,224580642,224580643,224580653,224580652,224580651,224580650,224580657,224580656,224580655,224580654
292805	Wolbachia endosymbiont strain TRS of Brugia malayi	58584261
66084	Wolbachia sp. wRi	225629872
273121	Wolinella succinogenes DSM 1740	34556458
572478	Vulcanisaeta distributa DSM 14429	307594149
985053	Vulcanisaeta moutnovskia 768-28	325967528
78245	Xanthobacter autotrophicus Py2	154243958,154243668
190486	Xanthomonas axonopodis pv. citri str. 306	21264228,21240774,58033143
314565	Xanthomonas campestris pv. campestris str. 8004	66766352
316273	Xanthomonas campestris pv. vesicatoria str. 85-10	78045309,78045556,78045242,78045239,78045265
360094	Xanthomonas oryzae pv. oryzae PXO99A	188574270
406818	Xenorhabdus bovienii SS-2004	290473094
406817	Xenorhabdus nematophila ATCC 19061	296491824,300721089
446471	Xylanimonas cellulosilytica DSM 15894	269954810,269958148
160492	Xylella fastidiosa 9a5c	56968324,57014152,10956711
393305	Yersinia enterocolitica subsp. enterocolitica 8081	122815790,123440403
349747	Yersinia pseudotuberculosis IP 31758	153946813,153930630,153930562
655815	Zunongwangia profunda SM-A87	295131884
622759	Zymomonas mobilis subsp. mobilis NCIMB 11163	260752245,260738835,260712883,260738802
579138	Zymomonas mobilis subsp. pomaceae ATCC 29192	338708677,338706993,338708711
