# Supplementary material for: Metagenomic Data Utilization and Analysis (MEDUSA) and Construction of a Global Gut Microbial Gene Catalogue
Source: PLoS Comput Biol. 2014 Jul 10;10(7):e1003706. doi: 10.1371/journal.pcbi.1003706 (PMC4091689; doi:10.1371/journal.pcbi.1003706)
Supplement: Table S2 — MEDUSA statistics for each sequencing run. (XLSX) [file pcbi.1003706.s013.xlsx]

## Sheet: ST2. Run statistics
Statistics for each sequencing run
Run	Sample	Study	Raw reads	HQreads	Discarded LQ reads	NonHuman	Human	Aligned reads to gene catalogue	Non aligned reads to gene catalogue	Number of genes with aligning reads	Aligned reads to genomes	Non aligned reads to genomes	Number of chromosomes with aligning reads	Processing time
SRR341608.sra	SRR341608	China	28654886	27660026	994860	27656963	3063	14151115	13505848	1308589	4625261	23031702	6913	1958
SRR341630.sra	SRR341630	China	28360286	27675854	684432	27675180	674	14263052	13412128	1038833	7018996	20656184	5084	1837
SRR341623.sra	SRR341623	China	29852214	29243178	609036	29242508	670	15623858	13618650	920752	8422571	20819937	4083	1932
SRR341604.sra	SRR341604	China	30197004	29454877	742127	29446472	8405	16107591	13338881	353599	11941826	17504646	5283	2079
SRR341610.sra	SRR341610	China	33387162	32843843	543319	32843188	655	17977004	14866184	784480	12389403	20453785	3792	2261
SRR341626.sra	SRR341626	China	26590132	26055233	534899	26054346	887	14292586	11761760	542597	9076065	16978281	4101	1712
SRR341652.sra	SRR341652	China	35100036	34248770	851266	34245245	3525	18850393	15394852	890165	8682750	25562495	6552	2392
SRR341619.sra	SRR341619	China	26433886	25688916	744970	25688526	390	14157040	11531486	1005607	4046687	21641839	4788	1709
SRR341627.sra	SRR341627	China	28219850	27594926	624924	27594328	598	15294071	12300257	790528	9087968	18506360	4503	1955
SRR341609.sra	SRR341609	China	25765622	24878152	887470	24874094	4058	13797755	11076339	1078829	5159741	19714353	4654	1669
SRR341615.sra	SRR341615	China	28060436	27038400	1022036	27037184	1216	15310941	11726243	1111151	9447761	17589423	5393	1912
SRR413626.sra	SRR413626	China	35289936	35147608	142328	35116710	30898	19930828	15185882	995471	11185334	23931376	4382	2653
SRR413669.sra	SRR413669	China	35781180	35592235	188945	35589976	2259	20449150	15140826	1013433	9472529	26117447	4277	2783
SRR413646.sra	SRR413646	China	31731128	31495644	235484	31492983	2661	18166414	13326569	737491	6104625	25388358	4615	2492
SRR341624.sra	SRR341624	China	31611272	30953250	658022	30952260	990	17905826	13046434	541389	14441273	16510987	4575	2158
SRR341605.sra	SRR341605	China	29296234	28713032	583202	28709002	4030	16977404	11731598	657634	9660533	19048469	4404	2024
SRR413678.sra	SRR413678	China	69615406	68975315	640091	68972753	2562	40970713	28002040	2004150	11527830	57444923	5835	5241
SRR341651.sra	SRR341651	China	28699522	28165160	534362	28164296	864	16906639	11257657	528941	10260567	17903729	4891	1955
SRR413635.sra	SRR413635	China	50281118	49837681	443437	49837074	607	31732768	18104306	385952	17216417	32620657	5170	3813
SRR413682.sra	SRR413682	China	57536000	57111368	424632	57109064	2304	36603408	20505656	1399533	7442950	49666114	5637	4295
SRR413737.sra	SRR413737	China	57149066	56650666	498400	56648622	2044	36825173	19823449	1113710	8523587	48125035	5044	4333
SRR413698.sra	SRR413698	China	58333542	57914887	418655	57911338	3549	37700376	20210962	686745	15555102	42356236	5003	4409
SRR413561.sra	SRR413561	China	37163398	36887790	275608	36887643	147	24096999	12790644	870042	10436820	26450823	4748	2853
SRR413672.sra	SRR413672	China	31483566	31371467	112099	31371389	78	20519736	10851653	831267	5477784	25893605	3977	2462
SRR413636.sra	SRR413636	China	46307038	46011280	295758	46010857	423	30152879	15857978	787563	10806187	35204670	4655	3512
SRR413738.sra	SRR413738	China	49875176	49400420	474756	49399964	456	32549393	16850571	621640	22685964	26714000	5273	3705
SRR413568.sra	SRR413568	China	63521966	63093486	428480	63092636	850	41935551	21157085	874993	23199109	39893527	4754	4793
SRR413631.sra	SRR413631	China	49762816	49551670	211146	49551129	541	33158356	16392773	1330392	11230246	38320883	4331	3802
SRR413609.sra	SRR413609	China	52649798	52296682	353116	52296100	582	35038115	17257985	615179	13172422	39123678	4322	3994
SRR413760.sra	SRR413760	China	50226912	49682545	544367	49681761	784	33373707	16308054	700120	19512596	30169165	5291	3805
SRR413731.sra	SRR413731	China	49836870	49646789	190081	49632003	14786	33386880	16245123	601266	22808430	26823573	4114	3684
SRR413648.sra	SRR413648	China	39954104	39634706	319398	39632765	1941	26726068	12906697	812004	9417812	30214953	4983	3057
SRR413756.sra	SRR413756	China	44227218	42814622	1412596	42811472	3150	28887843	13923629	282660	17464132	25347340	5570	3210
SRR413655.sra	SRR413655	China	47608454	47307172	301282	47306648	524	31985403	15321245	1192500	7749509	39557139	5142	3599
SRR413715.sra	SRR413715	China	75983422	75443928	539494	75443014	914	51135095	24307919	760382	16970633	58472381	4718	5713
SRR413625.sra	SRR413625	China	37245214	37049778	195436	37049251	527	25134801	11914450	1210159	9034859	28014392	4019	2896
SRR413571.sra	SRR413571	China	50627868	50188109	439759	50172243	15866	34099707	16072536	244455	23338951	26833292	5090	3848
SRR341703.sra	SRR341703	China	35404646	34926167	478479	34925813	354	23825441	11100372	596094	15758290	19167523	6161	2644
SRR413617.sra	SRR413617	China	36300302	36128786	171516	36127417	1369	24677819	11449598	1090468	13124434	23002983	4532	2806
SRR413660.sra	SRR413660	China	59795072	59406907	388165	59405421	1486	40612092	18793329	1109966	15939545	43465876	5599	4461
SRR413716.sra	SRR413716	China	72503174	72005838	497336	72005224	614	49325192	22680032	938340	22237583	49767641	4833	5444
SRR413668.sra	SRR413668	China	35436168	35326816	109352	35326551	265	24288480	11038071	720138	10773059	24553492	3965	2759
SRR341634.sra	SRR341634	China	31516482	30708555	807927	30708258	297	21178064	9530194	1161661	5004255	25704003	5183	2058
SRR413644.sra	SRR413644	China	43999576	43658866	340710	43658422	444	30156925	13501497	1341686	12626386	31032036	4832	3355
SRR413671.sra	SRR413671	China	30148622	30012013	136609	30011291	722	20760562	9250729	1370770	5727379	24283912	4530	2267
SRR413734.sra	SRR413734	China	46174306	45681895	492411	45681549	346	31757289	13924260	851844	18334887	27346662	4143	3539
SRR413690.sra	SRR413690	China	53958068	53575903	382165	53575017	886	37322677	16252340	1370674	11804463	41770554	5562	4099
SRR413615.sra	SRR413615	China	44086010	43904023	181987	43896226	7797	30585609	13310617	1133402	16129833	27766393	4970	3304
SRR413611.sra	SRR413611	China	46225984	45973364	252620	45970149	3215	32119238	13850911	994606	13996132	31974017	4849	3406
SRR413747.sra	SRR413747	China	44546466	44204830	341636	44204634	196	30905033	13299601	1318367	9385136	34819498	4830	3331
SRR413638.sra	SRR413638	China	46303614	46005755	297859	46005364	391	32233411	13771953	809517	15513900	30491464	5466	3527
SRR413768.sra	SRR413768	China	57338014	56927121	410893	56926237	884	39890148	17036089	743330	12743925	44182312	6022	4376
SRR413564.sra	SRR413564	China	44142248	43819097	323151	43816780	2317	30755773	13061007	1536488	10589619	33227161	4932	3386
SRR413726.sra	SRR413726	China	51430690	51220130	210560	51213363	6767	36027404	15185959	977130	19631388	31581975	4710	3834
SRR413745.sra	SRR413745	China	48487208	47899510	587698	47899065	445	33699459	14199606	1471357	14391825	33507240	5926	3684
SRR413762.sra	SRR413762	China	62012558	61521576	490982	61520914	662	43300238	18220676	1748111	15036767	46484147	4852	4590
SRR341695.sra	SRR341695	China	37015926	36273635	742291	36272612	1023	25550489	10722123	1338464	7101520	29171092	7029	2830
SRR413757.sra	SRR413757	China	66440864	65997778	443086	65995529	2249	46511057	19484472	564312	29755409	36240120	4953	5018
SRR413630.sra	SRR413630	China	46452408	46105499	346909	46104843	656	32530768	13574075	1100985	10631737	35473106	4570	3527
SRR413572.sra	SRR413572	China	38799868	38556902	242966	38556493	409	27231484	11325009	978674	14673996	23882497	4615	2992
SRR413647.sra	SRR413647	China	43980182	43647825	332357	43647653	172	30935342	12712311	1041637	15398193	28249460	4947	3236
SRR341694.sra	SRR341694	China	37910796	37285148	625648	37285066	82	26473103	10811963	447066	5293472	31991594	5755	2925
SRR413565.sra	SRR413565	China	49571130	49296977	274153	49290218	6759	35006655	14283563	1053212	16123315	33166903	5013	3703
SRR413724.sra	SRR413724	China	42188594	42001373	187221	42000188	1185	29829303	12170885	1545380	11028694	30971494	4776	3144
SRR413764.sra	SRR413764	China	51594418	51300787	293631	51300390	397	36454594	14845796	1272032	19135746	32164644	5915	3800
SRR413657.sra	SRR413657	China	41893102	41643470	249632	41643146	324	29773088	11870058	623184	15875772	25767374	4053	3065
SRR413582.sra	SRR413582	China	45268384	44382755	885629	44376248	6507	31734723	12641525	1316238	14175142	30201106	6792	3312
SRR413744.sra	SRR413744	China	46322748	45969794	352954	45969037	757	32910460	13058577	1390190	15451186	30517851	6316	3545
SRR413686.sra	SRR413686	China	55630074	54744955	885119	54743565	1390	39231581	15511984	1349525	12500872	42242693	4646	4173
SRR413628.sra	SRR413628	China	43926160	43634464	291696	43634080	384	31333321	12300759	1388512	14618538	29015542	5210	3268
SRR413714.sra	SRR413714	China	54470488	53887455	583033	53886599	856	38731706	15154893	1949169	12494602	41391997	5250	4124
SRR413688.sra	SRR413688	China	57833192	57318175	515017	57317596	579	41256072	16061524	381475	20831059	36486537	4846	4394
SRR341583.sra	SRR341583	China	26964088	26158317	805771	26156832	1485	18828837	7327995	1516628	5830008	20326824	5608	1771
SRR413637.sra	SRR413637	China	47438826	46935536	503290	46932622	2914	33790452	13142170	700901	17712416	29220206	5830	3498
SRR413664.sra	SRR413664	China	56580850	56254034	326816	56253750	284	40518303	15735447	1112742	15839308	40414442	4799	4292
SRR413759.sra	SRR413759	China	46305862	45984311	321551	45982287	2024	33127304	12854983	749940	21206177	24776110	5127	3557
SRR413675.sra	SRR413675	China	59355112	59000928	354184	58997177	3751	42507931	16489246	874551	21219214	37777963	4799	4411
SRR413652.sra	SRR413652	China	47635326	47214511	420815	47213664	847	34096531	13117133	1072999	16668817	30544847	4623	3611
SRR413685.sra	SRR413685	China	49301818	48327707	974111	48321387	6320	34899551	13421836	480235	19907811	28413576	4952	3484
SRR341680.sra	SRR341680	China	31792798	31280125	512673	31272447	7678	22592279	8680168	456886	10031903	21240544	5161	2476
SRR413632.sra	SRR413632	China	31693890	31574481	119409	31574010	471	22825463	8748547	1275437	7062213	24511797	4368	2389
SRR413570.sra	SRR413570	China	39810334	39502111	308223	39482794	19317	28553129	10929665	535582	19064865	20417929	3779	3063
SRR413656.sra	SRR413656	China	30810458	30513017	297441	30512439	578	22074862	8437577	1573751	8078403	22434036	5340	2411
SRR341599.sra	SRR341599	China	25660444	24744687	915757	24743023	1664	17904852	6838171	1668571	7624756	17118267	5773	1645
SRR413765.sra	SRR413765	China	52225992	51612580	613412	51611064	1516	37360110	14250954	397814	30202010	21409054	5156	3984
SRR413573.sra	SRR413573	China	61965310	61439929	525381	61438233	1696	44489300	16948933	625379	28686575	32751658	5593	4660
SRR413620.sra	SRR413620	China	51481706	51062534	419172	51061284	1250	36982710	14078574	751002	17724048	33337236	4648	3936
SRR413725.sra	SRR413725	China	45889308	45738385	150923	45738027	358	33127627	12610400	864872	18906617	26831410	5378	3529
SRR413754.sra	SRR413754	China	76797816	76167802	630014	76159970	7832	55249260	20910710	1763300	19486629	56673341	6105	5784
SRR413749.sra	SRR413749	China	42764708	42535298	229410	42533375	1923	30866289	11667086	1076039	14846933	27686442	4558	3167
SRR413640.sra	SRR413640	China	31003838	30792384	211454	30792212	172	22363569	8428643	1054356	10642680	20149532	4698	2436
SRR413771.sra	SRR413771	China	43109732	42728591	381141	42727127	1464	31048966	11678161	1235539	17183041	25544086	4564	3194
SRR341645.sra	SRR341645	China	30300496	29551703	748793	29550578	1125	21477081	8073497	1303904	7712603	21837975	5449	1969
SRR413693.sra	SRR413693	China	57356636	57140920	215716	57135690	5230	41554553	15581137	1749543	17046178	40089512	5053	4253
SRR341654.sra	SRR341654	China	23515066	22674897	840169	22674087	810	16502164	6171923	790066	9606966	13067121	5768	1831
SRR413700.sra	SRR413700	China	57831770	57413224	418546	57409280	3944	41815865	15593415	900437	26594666	30814614	4892	4397
SRR413569.sra	SRR413569	China	33517352	33280107	237245	33276161	3946	24246405	9029756	1298865	12560769	20715392	5172	2587
SRR413559.sra	SRR413559	China	52442888	52053318	389570	52052806	512	37947448	14105358	1326246	24389650	27663156	4509	3926
SRR413645.sra	SRR413645	China	14714504	14649736	64768	14649597	139	10693471	3956126	732888	3522788	11126809	3677	1241
SRR341589.sra	SRR341589	China	27689702	26675307	1014395	26673984	1323	19482437	7191547	1457587	6291964	20382020	6334	1813
SRR413576.sra	SRR413576	China	36703736	35978574	725162	35972255	6319	26280788	9691467	1145502	12719233	23253022	5536	2592
SRR341596.sra	SRR341596	China	32862998	31838495	1024503	31830263	8232	23255193	8575070	1449394	13462300	18367963	5499	2212
SRR413612.sra	SRR413612	China	33572452	33406389	166063	33405386	1003	24408649	8996737	1555562	12139120	21266266	5348	2627
SRR413586.sra	SRR413586	China	40465956	40131131	334825	40128138	2993	29368594	10759544	1670137	12990236	27137902	5902	3129
SRR413643.sra	SRR413643	China	43196874	42959705	237169	42959410	295	31441687	11517723	636036	15082000	27877410	4295	3351
SRR413753.sra	SRR413753	China	61312836	60783565	529271	60778903	4662	44549778	16229125	1274635	24624040	36154863	6088	4649
SRR413567.sra	SRR413567	China	44629294	44261710	367584	44256084	5626	32445580	11810504	487817	22433860	21822224	5370	3329
SRR413695.sra	SRR413695	China	58503804	58068123	435681	58065639	2484	42610335	15455304	869832	21806346	36259293	4644	4322
SRR413705.sra	SRR413705	China	53692560	51684691	2007869	51677530	7161	37926483	13751047	771233	25716497	25961033	7363	3832
SRR341602.sra	SRR341602	China	25291082	24356144	934938	24355560	584	17880128	6475432	767242	8370923	15984637	5866	1626
SRR413711.sra	SRR413711	China	35367004	34449243	917761	34443770	5473	25329771	9113999	1282804	10931605	23512165	5717	2496
SRR413667.sra	SRR413667	China	38565134	38246033	319101	38245257	776	28150448	10094809	809647	16906434	21338823	5826	2987
SRR341670.sra	SRR341670	China	46350488	45449018	901470	45448541	477	33474365	11974176	1768746	12301213	33147328	5377	3505
SRR341720.sra	SRR341720	China	35319594	34723563	596031	34723421	142	25581738	9141683	1022899	12837054	21886367	4726	2743
SRR413763.sra	SRR413763	China	43241468	42363016	878452	42360611	2405	31235827	11124784	377026	19859608	22501003	4588	3156
SRR413639.sra	SRR413639	China	40839972	40469956	370016	40468979	977	29848422	10620557	803108	14018544	26450435	5584	3046
SRR413770.sra	SRR413770	China	54549592	54199315	350277	54198844	471	40006582	14192262	825074	23295724	30903120	3990	4131
SRR413663.sra	SRR413663	China	58617474	58171596	445878	58171072	524	42940885	15230187	1616748	16094849	42076223	6106	4373
SRR413689.sra	SRR413689	China	59600380	58961654	638726	58954981	6673	43544247	15410734	718555	25799468	33155513	5258	4475
SRR413719.sra	SRR413719	China	37360940	36337144	1023796	36331521	5623	26836235	9495286	667723	16838726	19492795	5941	2633
SRR341647.sra	SRR341647	China	29282392	28554137	728255	28553172	965	21091427	7461745	1258814	8570450	19982722	5097	2053
SRR413769.sra	SRR413769	China	72044412	71556488	487924	71555897	591	52868821	18687076	966627	26016029	45539868	4753	5397
SRR413574.sra	SRR413574	China	49636128	49281070	355058	49280443	627	36427778	12852665	1028340	19407231	29873212	5561	3675
SRR341673.sra	SRR341673	China	35438154	34824591	613563	34821510	3081	25743819	9077691	600809	14470820	20350690	5473	2595
SRR413598.sra	SRR413598	China	44908052	43790823	1117229	43782180	8643	32405245	11376935	1904691	11787213	31994967	6252	3165
SRR413649.sra	SRR413649	China	14948028	14902705	45323	14902475	230	11030511	3871964	445050	6729711	8172764	3899	1147
SRR413595.sra	SRR413595	China	33964062	33345465	618597	33340128	5337	24708042	8632086	441117	10838720	22501408	4134	2530
SRR413588.sra	SRR413588	China	46732100	45690553	1041547	45684378	6175	33873036	11811342	1240446	17407809	28276569	6264	3281
SRR341585.sra	SRR341585	China	32613800	31433133	1180667	31429789	3344	23305115	8124674	1297199	10288193	21141596	5453	2191
SRR341593.sra	SRR341593	China	28130302	27313535	816767	27306315	7220	20250669	7055646	1152281	10977688	16328627	5790	1831
SRR341635.sra	SRR341635	China	24541996	23610238	931758	23606415	3823	17520395	6086020	1395012	8889744	14716671	5376	1727
SRR413654.sra	SRR413654	China	13975470	13922134	53336	13920851	1283	10333035	3587816	760965	4951088	8969763	4230	1194
SRR413604.sra	SRR413604	China	17458588	17394941	63647	17394630	311	12937688	4456942	550980	6768693	10625937	3526	1442
SRR413727.sra	SRR413727	China	66066136	65746697	319439	65736995	9702	48914608	16822387	1245907	31467484	34269511	4764	4876
SRR413558.sra	SRR413558	China	19525532	19440711	84821	19440367	344	14482603	4957764	1166105	6248646	13191721	3447	1498
SRR341629.sra	SRR341629	China	29364750	28356641	1008109	28356569	72	21151908	7204661	681534	12223616	16132953	4548	2005
SRR341667.sra	SRR341667	China	29114758	28365865	748893	28364172	1693	21198945	7165227	1455112	6682455	21681717	4775	2237
SRR413580.sra	SRR413580	China	49172724	47901823	1270901	47887396	14427	35808738	12078658	1475961	15534620	32352776	6499	3566
SRR341666.sra	SRR341666	China	28520410	27715720	804690	27715460	260	20736037	6979423	1189661	9543216	18172244	4809	2066
SRR341724.sra	SRR341724	China	33722898	33190706	532192	33187509	3197	24839178	8348331	507822	11893223	21294286	4749	2628
SRR341660.sra	SRR341660	China	25779304	24830579	948725	24820861	9718	18582995	6237866	406026	13840392	10980469	5207	2000
SRR413662.sra	SRR413662	China	30677644	30456397	221247	30456192	205	22828994	7627198	512375	12476635	17979557	4535	2401
SRR341678.sra	SRR341678	China	29099666	28546281	553385	28532595	13686	21391278	7141317	680985	11939512	16593083	6560	2144
SRR413681.sra	SRR413681	China	44340978	43135351	1205627	43129869	5482	32359702	10770167	1291623	18053303	25076566	5483	3235
SRR413673.sra	SRR413673	China	48251116	47947107	304009	47944412	2695	35978870	11965542	1236128	19474256	28470156	5330	3571
SRR413642.sra	SRR413642	China	15948120	15886888	61232	15885350	1538	11922746	3962604	666540	3294722	12590628	4213	1206
SRR341672.sra	SRR341672	China	34152730	33504027	648703	33502676	1351	25157162	8345514	196846	17379853	16122823	4444	2613
SRR341696.sra	SRR341696	China	38252754	37803963	448791	37803855	108	28389234	9414621	1147321	15741011	22062844	4973	2849
SRR341712.sra	SRR341712	China	29540252	29276103	264149	29275990	113	21990784	7285206	972794	12121421	17154569	4666	2211
SRR413661.sra	SRR413661	China	45809376	45520250	289126	45519160	1090	34224091	11295069	690958	13439067	32080093	5231	3496
SRR341586.sra	SRR341586	China	28335596	27617474	718122	27616816	658	20830822	6785994	1199939	12191683	15425133	5806	1848
SRR341655.sra	SRR341655	China	33010082	32759247	250835	32757698	1549	24725133	8032565	266296	16549194	16208504	4142	2485
SRR413650.sra	SRR413650	China	43732974	43457518	275456	43457299	219	32807783	10649516	1155137	13268904	30188395	4520	3285
SRR413589.sra	SRR413589	China	42611812	41567444	1044368	41561001	6443	31398534	10162467	1383167	18719209	22841792	6332	2989
SRR341671.sra	SRR341671	China	33255144	32416578	838566	32408414	8164	24486398	7922016	977475	12907157	19501257	5038	2534
SRR413584.sra	SRR413584	China	45616536	44335169	1281367	44329214	5955	33494196	10835018	1574022	14666758	29662456	5935	3314
SRR413767.sra	SRR413767	China	45947608	45615933	331675	45614255	1678	34465632	11148623	1346552	18042411	27571844	4740	3507
SRR341648.sra	SRR341648	China	29503110	28788499	714611	28787212	1287	21762677	7024535	1223247	8841443	19945769	4806	1930
SRR413619.sra	SRR413619	China	51323938	50922081	401857	50921311	770	38497432	12423879	1080601	17473267	33448044	5173	3888
SRR341661.sra	SRR341661	China	33980192	33290680	689512	33289353	1327	25175143	8114210	1111265	11807131	21482222	5328	2496
SRR341702.sra	SRR341702	China	34912410	34386416	525994	34385938	478	26019970	8365968	1454139	9951144	24434794	4734	2666
SRR413691.sra	SRR413691	China	43553194	42598102	955092	42592243	5859	32234296	10357947	933099	7482442	35109801	5930	3208
SRR413748.sra	SRR413748	China	46421532	45944954	476578	45943072	1882	34771763	11171309	1384029	17056539	28886533	5155	3539
SRR341715.sra	SRR341715	China	32495210	31803548	691662	31803075	473	24073051	7730024	1080867	11528391	20274684	5217	2490
SRR413676.sra	SRR413676	China	46485044	45086663	1398381	45022474	64189	34083782	10938692	1812977	16458415	28564059	6932	3375
SRR413653.sra	SRR413653	China	45736466	45472164	264302	45471079	1085	34475407	10995672	1401408	14427911	31043168	5155	3351
SRR341591.sra	SRR341591	China	30811978	30035462	776516	30034732	730	22773003	7261729	1024649	10897938	19136794	5271	2095
SRR413677.sra	SRR413677	China	64697348	64240380	456968	64239239	1141	48722941	15516298	1466076	25983611	38255628	6011	4881
SRR413684.sra	SRR413684	China	49381356	47852705	1528651	47845051	7654	36290549	11554502	1026866	18020995	29824056	5653	3566
SRR413624.sra	SRR413624	China	35064698	34866991	197707	34866024	967	26482157	8383867	1322981	17318540	17547484	4695	2617
SRR413613.sra	SRR413613	China	48220034	47876494	343540	47875358	1136	36364480	11510878	1435420	13675841	34199517	4705	3658
SRR341714.sra	SRR341714	China	26950476	26446078	504398	26445817	261	20099382	6346435	973176	10819585	15626232	5441	2112
SRR413755.sra	SRR413755	China	43836752	42783195	1053557	42776484	6711	32514597	10261887	500168	27249641	15526843	4458	3107
SRR413702.sra	SRR413702	China	47334488	46151999	1182489	46139698	12301	35075609	11064089	1715522	16988022	29151676	5800	3347
SRR341597.sra	SRR341597	China	33735938	32948095	787843	32942680	5415	25046162	7896518	422639	14727114	18215566	5998	2305
SRR413739.sra	SRR413739	China	54093762	53643447	450315	53642566	881	40786037	12856529	1702152	18712921	34929645	5236	4091
SRR413627.sra	SRR413627	China	43215960	42927179	288781	42926931	248	32643069	10283862	960229	15286896	27640035	4413	3295
SRR413761.sra	SRR413761	China	66835248	66049787	785461	66049159	628	50227632	15821527	1747308	28632236	37416923	6028	4921
SRR413583.sra	SRR413583	China	29528100	29292554	235546	29291928	626	22285282	7006646	1044391	10630124	18661804	5068	2199
SRR413634.sra	SRR413634	China	51414960	51162402	252558	51161766	636	38939084	12222682	1426663	19969453	31192313	5079	3907
SRR413616.sra	SRR413616	China	46889908	46657361	232547	46656029	1332	35515717	11140312	1032348	17567177	29088852	4542	3553
SRR413717.sra	SRR413717	China	31421462	30878136	543326	30779906	98230	23430887	7349019	862722	11317402	19462504	5697	2352
SRR413659.sra	SRR413659	China	37076588	36829074	247514	36828803	271	28042869	8785934	1146306	13611107	23217696	5185	2868
SRR413728.sra	SRR413728	China	59652908	59206785	446123	59204183	2602	45100331	14103852	746943	32079792	27124391	4047	4538
SRR413732.sra	SRR413732	China	47649530	47129340	520190	47128874	466	35918135	11210739	1039659	20459845	26669029	4667	3615
SRR413651.sra	SRR413651	China	43625992	43359360	266632	43358641	719	33052246	10306395	757740	16976846	26381795	4753	3340
SRR413683.sra	SRR413683	China	51405986	51075697	330289	51074943	754	38971803	12103140	1330464	20480615	30594328	4682	3899
SRR341594.sra	SRR341594	China	30249524	29278523	971001	29278273	250	22347173	6931100	949890	10513255	18765018	4786	1938
SRR341603.sra	SRR341603	China	24964406	24525737	438669	24525593	144	18721397	5804196	641674	6464781	18060812	4795	1724
SRR413708.sra	SRR413708	China	67734538	67087986	646552	67086256	1730	51290851	15795405	1052197	37493243	29593013	6398	5076
SRR341628.sra	SRR341628	China	29888804	29228988	659816	29228683	305	22356614	6872069	919295	13798490	15430193	4732	1937
SRR413566.sra	SRR413566	China	50882972	50457315	425657	50455466	1849	38630159	11825307	935456	18053643	32401823	4461	3779
SRR341707.sra	SRR341707	China	37814974	37337756	477218	37337448	308	28609997	8727451	1233848	14652576	22684872	5699	2925
SRR341595.sra	SRR341595	China	23416036	22546921	869115	22544698	2223	17284408	5260290	1125754	10049617	12495081	4624	1504
SRR413623.sra	SRR413623	China	48477454	48031218	446236	48029251	1967	36841293	11187958	1569595	17185135	30844116	4893	3684
SRR413557.sra	SRR413557	China	20400412	20218785	181627	20218501	284	15512988	4705513	1182131	7390274	12828227	3750	1649
SRR413752.sra	SRR413752	China	48425212	48032866	392346	48029665	3201	36863813	11165852	1165013	21813768	26215897	4468	3554
SRR413670.sra	SRR413670	China	43821206	43577879	243327	43577345	534	33453609	10123736	192498	26544583	17032762	3662	3359
SRR341688.sra	SRR341688	China	36888964	36143812	745152	36142788	1024	27753485	8389303	862459	12077821	24064967	5769	2803
SRR413614.sra	SRR413614	China	41640890	41380361	260529	41379765	596	31793952	9585813	1281848	15137234	26242531	4233	3208
SRR413772.sra	SRR413772	China	48637404	48138101	499303	48136666	1435	36993609	11143057	1467647	19584329	28552337	5113	3574
SRR413751.sra	SRR413751	China	48472978	48205834	267144	48204965	869	37050431	11154534	1312679	19708495	28496470	4727	3691
SRR413679.sra	SRR413679	China	55243200	54802767	440433	54799446	3321	42147285	12652161	1381021	20419683	34379763	5074	4094
SRR341657.sra	SRR341657	China	30846690	30295551	551139	30295313	238	23313871	6981442	316586	10851358	19443955	3730	2406
SRR341683.sra	SRR341683	China	42030770	41170356	860414	41169515	841	31688340	9481175	1229149	12547610	28621905	5367	3062
SRR413577.sra	SRR413577	China	36312296	35707093	605203	35702836	4257	27492550	8210286	666562	16015281	19687555	4865	2696
SRR413773.sra	SRR413773	China	62432024	61919129	512895	61918793	336	47680412	14238381	982646	25655444	36263349	5156	4591
SRR341692.sra	SRR341692	China	30752924	30340685	412239	30340585	100	23364929	6975656	1239194	9401639	20938946	4517	2418
SRR413608.sra	SRR413608	China	40528492	40290063	238429	40288982	1081	31073389	9215593	417745	23782689	16506293	3692	2989
SRR341637.sra	SRR341637	China	24427456	23566585	860871	23566016	569	18178600	5387416	1158570	9894765	13671251	4895	1693
SRR413696.sra	SRR413696	China	48296198	47945000	351198	47943398	1602	36986002	10957396	1076544	18610253	29333145	5025	3672
SRR413718.sra	SRR413718	China	32072908	31187986	884922	31176137	11849	24066757	7109380	1030167	13320582	17855555	5602	2255
SRR413750.sra	SRR413750	China	50447092	50055034	392058	50053275	1759	38641072	11412203	1325230	19486418	30566857	5572	3862
SRR413729.sra	SRR413729	China	32112716	31179231	933485	31171309	7922	24078491	7092818	1771266	10538291	20633018	6175	2397
SRR413618.sra	SRR413618	China	36077354	35867498	209856	35866815	683	27717706	8149109	731203	19635123	16231692	4498	2684
SRR341620.sra	SRR341620	China	31597414	30939243	658171	30938870	373	23909793	7029077	1437451	9122454	21816416	4924	2194
SRR413746.sra	SRR413746	China	42571454	42274841	296613	42270000	4841	32700242	9569758	849903	16746917	25523083	4985	3288
SRR341588.sra	SRR341588	China	29457282	28934814	522468	28933839	975	22397265	6536574	372880	15692385	13241454	4164	2033
SRR341700.sra	SRR341700	China	29247660	28858518	389142	28858382	136	22372091	6486291	1132601	12359046	16499336	4615	2310
SRR341618.sra	SRR341618	China	32474030	31524679	949351	31523764	915	24444015	7079749	1397922	10801776	20721988	5810	2210
SRR413743.sra	SRR413743	China	47317522	46914287	403235	46913948	339	36386066	10527882	988154	22155756	24758192	4838	3468
SRR341587.sra	SRR341587	China	31928466	31420352	508114	31419226	1126	24375007	7044219	485283	17756921	13662305	5330	2108
SRR341721.sra	SRR341721	China	23301242	22928021	373221	22927317	704	17788136	5139181	1306911	7193711	15733606	4684	1835
SRR341705.sra	SRR341705	China	34157176	33666162	491014	33665936	226	26123277	7542659	1258901	10559105	23106831	4609	2523
SRR413556.sra	SRR413556	China	49904198	49507178	397020	49506724	454	38424590	11082134	566549	16645073	32861651	5133	3687
SRR413593.sra	SRR413593	China	42781402	41988957	792445	41980705	8252	32584690	9396015	471153	20691458	21289247	4561	3010
SRR341706.sra	SRR341706	China	32081376	31539033	542343	31538381	652	24492862	7045519	1139079	15019107	16519274	4588	2491
SRR413590.sra	SRR413590	China	35787146	35051264	735882	35044631	6633	27228844	7815787	1189780	14010450	21034181	4823	2628
SRR413720.sra	SRR413720	China	34768420	34020039	748381	34016616	3423	26450483	7566133	1501853	12779842	21236774	5594	2461
SRR341679.sra	SRR341679	China	29041194	28507925	533269	28507804	121	22168834	6338970	1063145	11630487	16877317	4756	2275
SRR341653.sra	SRR341653	China	34295382	33422007	873375	33420986	1021	25992245	7428741	834861	19790199	13630787	6145	2208
SRR341711.sra	SRR341711	China	31488902	31071279	417623	31070863	416	24190561	6880302	1123066	10348228	20722635	4441	2328
SRR413742.sra	SRR413742	China	44191768	43896261	295507	43889970	6291	34179245	9710725	1110788	19760121	24129849	4522	3385
SRR413575.sra	SRR413575	China	36073998	35832611	241387	35832364	247	27908941	7923423	1127097	16545410	19286954	4003	2667
SRR413723.sra	SRR413723	China	28150046	27561666	588380	27559892	1774	21486095	6073797	940380	11604996	15954896	5423	2135
SRR413735.sra	SRR413735	China	53652434	53184790	467644	53184324	466	41483828	11700496	1386468	24883975	28300349	5227	3959
SRR413633.sra	SRR413633	China	46937508	46731757	205751	46730450	1307	36457031	10273419	805315	17577750	29152700	5203	3476
SRR341612.sra	SRR341612	China	34753628	33466107	1287521	33407121	58986	26083060	7324061	1007452	15244437	18162684	5837	2340
SRR413665.sra	SRR413665	China	48126476	47799501	326975	47799016	485	37322976	10476040	786335	20583895	27215121	5210	3635
SRR341607.sra	SRR341607	China	32741136	31918427	822709	31918196	231	24954612	6963584	409829	17936202	13981994	4157	2120
SRR341659.sra	SRR341659	China	33324270	32669377	654893	32668691	686	25549961	7118730	914357	15107616	17561075	5247	2431
SRR341582.sra	SRR341582	China	20447208	19798879	648329	19798326	553	15490249	4308077	912482	10798295	9000031	5278	1427
SRR341613.sra	SRR341613	China	31090244	30312486	777758	30308622	3864	23732113	6576509	843269	13648713	16659909	5106	2000
SRR341601.sra	SRR341601	China	27388670	26392215	996455	26386355	5860	20666169	5720186	990990	13044459	13341896	5491	1879
SRR341584.sra	SRR341584	China	29275554	28737520	538034	28737275	245	22515108	6222167	1070640	11371867	17365408	5171	2010
SRR341687.sra	SRR341687	China	34195498	33622186	573312	33621905	281	26342358	7279547	1355973	13466241	20155664	4351	2639
SRR413666.sra	SRR413666	China	41926900	41618057	308843	41617732	325	32615372	9002360	1199997	20534455	21083277	4725	3131
SRR341617.sra	SRR341617	China	25620216	24878640	741576	24877759	881	19511195	5366564	727803	11451248	13426511	5008	1781
SRR413603.sra	SRR413603	China	45025998	44754421	271577	44754058	363	35120762	9633296	707016	27698504	17055554	4705	3439
SRR341676.sra	SRR341676	China	33193852	32637015	556837	32636366	649	25612698	7023668	999864	16319090	16317276	5797	2461
SRR341710.sra	SRR341710	China	33058980	32555601	503379	32555434	167	25554295	7001139	980666	13902294	18653140	5072	2453
SRR413674.sra	SRR413674	China	53980064	53638722	341342	53638346	376	42106744	11531602	881229	21553538	32084808	4117	4105
SRR413602.sra	SRR413602	China	43517864	43305901	211963	43305378	523	34006145	9299233	753762	22541295	20764083	4983	3211
SRR341701.sra	SRR341701	China	31747726	31346000	401726	31345689	311	24623299	6722390	532161	14379762	16965927	4415	2446
SRR341658.sra	SRR341658	China	31695116	31198524	496592	31198003	521	24513857	6684146	1182548	14098451	17099552	4905	2480
SRR413733.sra	SRR413733	China	68858570	68271110	587460	68269752	1358	53666045	14603707	962274	30056866	38212886	5102	5157
SRR341709.sra	SRR341709	China	34087816	33551730	536086	33551369	361	26388691	7162678	1342349	13006977	20544392	4530	2647
SRR413694.sra	SRR413694	China	56442720	55193929	1248791	55184432	9497	43408559	11775873	946983	32635957	22548475	6636	3958
SRR341656.sra	SRR341656	China	25184810	24489418	695392	24489126	292	19270987	5218139	1065665	12494698	11994428	5743	1948
SRR341689.sra	SRR341689	China	35620180	35171983	448197	35171655	328	27680167	7491488	623334	16440296	18731359	3852	2646
SRR413610.sra	SRR413610	China	32630500	32479224	151276	32478778	446	25564656	6914122	637231	14218884	18259894	5345	2564
SRR341606.sra	SRR341606	China	28144428	27267663	876765	27267056	607	21464374	5802682	1001611	13818091	13448965	4854	1803
SRR413730.sra	SRR413730	China	28476472	28352222	124250	28346379	5843	22316106	6030273	773943	17422256	10924123	4388	2250
SRR413703.sra	SRR413703	China	51021308	50041325	979983	50027879	13446	39387870	10640009	723617	21106644	28921235	6076	3602
SRR413710.sra	SRR413710	China	58275484	56854536	1420948	56842115	12421	44769852	12072263	1604634	23894320	32947795	6270	4188
SRR413697.sra	SRR413697	China	49691540	49280965	410575	49225793	55172	38778353	10447440	1150695	24932473	24293320	4908	3809
SRR413622.sra	SRR413622	China	47199986	46924266	275720	46922138	2128	36964115	9958023	907329	18599010	28323128	4664	3586
SRR413740.sra	SRR413740	China	52213242	51808088	405154	51807511	577	40869355	10938156	1395221	24614831	27192680	5218	3850
SRR341713.sra	SRR341713	China	36778634	36195215	583419	36194990	225	28554759	7640231	703213	10046425	26148565	5291	2825
SRR413581.sra	SRR413581	China	41146018	40304897	841121	40299320	5577	31797532	8501788	1214410	14319149	25980171	5512	2895
SRR413599.sra	SRR413599	China	44603946	43650357	953589	43640818	9539	34467035	9173783	1021384	20330447	23310371	5285	3135
SRR413680.sra	SRR413680	China	45739822	45484974	254848	45484511	463	35929314	9555197	1274227	18402470	27082041	5033	3503
SRR413721.sra	SRR413721	China	55908886	55409215	499671	55407485	1730	43767720	11639765	759568	31500094	23907391	5320	4252
SRR413560.sra	SRR413560	China	40082044	39233918	848126	39224316	9602	30990909	8233407	1170797	17559196	21665120	5838	2903
SRR341722.sra	SRR341722	China	36226952	35684972	541980	35684471	501	28194724	7489747	876691	15571949	20112522	4689	2697
SRR413741.sra	SRR413741	China	39444066	39107178	336888	39107008	170	30899023	8207985	761819	25156602	13950406	4133	3023
SRR413621.sra	SRR413621	China	40605642	40390892	214750	40381329	9563	31948651	8432678	1035379	18970647	21410682	4216	3001
SRR341725.sra	SRR341725	China	25479128	25188084	291044	25187765	319	19928941	5258824	676469	14018866	11168899	4458	1903
SRR413607.sra	SRR413607	China	53911072	53608256	302816	53605135	3121	42421154	11183981	881400	26508199	27096936	4769	3988
SRR341674.sra	SRR341674	China	32347300	31606877	740423	31606102	775	25018878	6587224	1143154	15297395	16308707	4855	2462
SRR341642.sra	SRR341642	China	29491926	28650998	840928	28650867	131	22693671	5957196	832722	11585136	17065731	4755	1913
SRR341650.sra	SRR341650	China	41575940	40177837	1398103	40175329	2508	31838558	8336771	871906	13502184	26673145	5749	2669
SRR413606.sra	SRR413606	China	45240604	44991004	249600	44990328	676	35665740	9324588	894460	21122890	23867438	4875	3472
SRR413563.sra	SRR413563	China	45894984	45055706	839278	45047214	8492	35764390	9282824	1038614	19811560	25235654	5444	3294
SRR341699.sra	SRR341699	China	36235680	35740648	495032	35740528	120	28400272	7340256	1402676	12210299	23530229	5121	2788
SRR341717.sra	SRR341717	China	32125392	31717165	408227	31689881	27284	25198573	6491308	606403	14424753	17265128	3982	2380
SRR341662.sra	SRR341662	China	30414160	29892007	522153	29891577	430	23772581	6118996	1298553	11512766	18378811	4246	2229
SRR341665.sra	SRR341665	China	31515410	30888390	627020	30888118	272	24565784	6322334	1024279	14813069	16075049	4916	2419
SRR413701.sra	SRR413701	China	46494710	45041241	1453469	45034029	7212	35820948	9213081	1236368	21487457	23546572	5754	3380
SRR341698.sra	SRR341698	China	34516032	34060814	455218	34060644	170	27094769	6965875	994316	16489676	17570968	4836	2534
SRR341611.sra	SRR341611	China	19997954	19494961	502993	19494647	314	15509015	3985632	837474	9592468	9902179	4184	1419
SRR341636.sra	SRR341636	China	31582568	30619789	962779	30590491	29298	24348338	6242153	670650	17720730	12869761	5522	2024
SRR413722.sra	SRR413722	China	62538360	62251384	286976	62249949	1435	49574502	12675447	1076674	27679525	34570424	5593	4761
SRR413692.sra	SRR413692	China	51845286	51486541	358745	51486175	366	41014187	10471988	669204	24620923	26865252	4605	3931
SRR341664.sra	SRR341664	China	33382610	32799155	583455	32794265	4890	26127579	6666686	1238263	17807158	14987107	5023	2550
SRR341621.sra	SRR341621	China	27971524	27089911	881613	27088250	1661	21595657	5492593	1268298	13071485	14016765	4736	1789
SRR341631.sra	SRR341631	China	29205068	28854931	350137	28854191	740	23007620	5846571	628896	7087403	21766788	4338	2042
SRR413709.sra	SRR413709	China	35445500	34488106	957394	34482331	5775	27500461	6981870	1354184	16860917	17621414	5950	2615
SRR341719.sra	SRR341719	China	23779804	23482620	297184	23482532	88	18731210	4751322	1033067	12360335	11122197	3837	1754
SRR341614.sra	SRR341614	China	29456668	28855903	600765	28855574	329	23029123	5826451	1123518	14208918	14646656	4756	1904
SRR341675.sra	SRR341675	China	33770036	33186240	583796	33185203	1037	26485010	6700193	1080636	15503756	17681447	4862	2471
SRR413736.sra	SRR413736	China	60707470	60302825	404645	60298906	3919	48158289	12140617	790373	38759161	21539745	4727	4603
SRR413712.sra	SRR413712	China	36482292	35659730	822562	35655791	3939	28480031	7175760	926011	17708843	17946948	5352	2574
SRR413706.sra	SRR413706	China	58242046	56604611	1637435	56601020	3591	45238815	11362205	833928	32354034	24246986	6421	4160
SRR341625.sra	SRR341625	China	25383554	24241224	1142330	24240293	931	19378255	4862038	1208495	6933354	17306939	5673	1742
SRR413600.sra	SRR413600	China	35161630	34408523	753107	34401614	6909	27503356	6898258	1153785	16667441	17734173	5428	2611
SRR413579.sra	SRR413579	China	47793804	46905445	888359	46897390	8055	37508449	9388941	1326855	22514359	24383031	4934	3470
SRR413597.sra	SRR413597	China	28323326	27777185	546141	27772962	4223	22240028	5532934	729837	12591687	15181275	4361	2123
SRR341704.sra	SRR341704	China	34569578	34048656	520922	34046611	2045	27269920	6776691	818931	17199568	16847043	4724	2543
SRR413641.sra	SRR413641	China	15789262	15727752	61510	15726392	1360	12597657	3128735	673430	7603454	8122938	3809	1328
SRR341639.sra	SRR341639	China	33241560	32167473	1074087	32167370	103	25816198	6351172	720198	16230702	15936668	4703	2247
SRR341581.sra	SRR341581	China	33230154	32433333	796821	32433128	205	26036626	6396502	480757	19540488	12892640	4350	2239
SRR341708.sra	SRR341708	China	35131160	34434648	696512	34434462	186	27648533	6785929	1075663	16711999	17722463	4890	2698
SRR341641.sra	SRR341641	China	27020248	26432732	587516	26432362	370	21241096	5191266	1181147	14038459	12393903	5476	1756
SRR341684.sra	SRR341684	China	28592534	28155461	437073	28154933	528	22631358	5523575	823412	13515577	14639356	4780	2092
SRR341638.sra	SRR341638	China	25963456	25355521	607935	25355313	208	20392482	4962831	696491	15083782	10271531	4285	1805
SRR413699.sra	SRR413699	China	35137090	34378829	758261	34373751	5078	27666511	6707240	1129769	16180774	18192977	5161	2609
SRR341598.sra	SRR341598	China	29561872	28676615	885257	28676385	230	23090138	5586247	913824	15523229	13153156	4630	2016
SRR341592.sra	SRR341592	China	29317188	28718693	598495	28717909	784	23138655	5579254	551099	15328347	13389562	4387	2013
SRR341716.sra	SRR341716	China	32807528	32291922	515606	32291739	183	26026826	6264913	1012300	14610389	17681350	4382	2539
SRR413687.sra	SRR413687	China	39927024	38980908	946116	38977063	3845	31430902	7546161	705601	21574634	17402429	5027	2828
SRR413578.sra	SRR413578	China	41046414	40207618	838796	40195838	11780	32421524	7774314	787281	21648536	18547302	5879	2968
SRR341663.sra	SRR341663	China	34446282	33965275	481007	33965095	180	27426325	6538770	898739	20974643	12990452	4514	2668
SRR341681.sra	SRR341681	China	28489476	28119882	369594	28115388	4494	22720577	5394811	483399	21131375	6984013	4162	2240
SRR341616.sra	SRR341616	China	29561290	28574250	987040	28574163	87	23093889	5480274	1004271	16514062	12060101	5107	1896
SRR413585.sra	SRR413585	China	44517918	43281689	1236229	43274446	7243	34975947	8298499	1017541	22656104	20618342	5890	3116
SRR413758.sra	SRR413758	China	36439108	35481254	957854	35475251	6003	28678185	6797066	600030	13888904	21586347	4488	2553
SRR413766.sra	SRR413766	China	71108892	70647858	461034	70646010	1848	57138454	13507556	943563	40487849	30158161	4953	5320
SRR341691.sra	SRR341691	China	29942544	29393379	549165	29393291	88	23784277	5609014	997472	14726227	14667064	4018	2194
SRR341685.sra	SRR341685	China	32982362	32426771	555591	32426428	343	26268157	6158271	893942	16291090	16135338	5076	2558
SRR413592.sra	SRR413592	China	46078458	45149658	928800	45144292	5366	36573805	8570487	661627	26918232	18226060	4309	3362
SRR413658.sra	SRR413658	China	34680668	34486517	194151	34486165	352	27944893	6541272	500795	11336694	23149471	4364	2697
SRR341682.sra	SRR341682	China	38581370	38146431	434939	38146029	402	30914853	7231176	956683	18940090	19205939	4823	2839
SRR413594.sra	SRR413594	China	49116802	48818645	298157	48815277	3368	39565947	9249330	837549	27584796	21230481	5228	3745
SRR341590.sra	SRR341590	China	29232438	28495858	736580	28495447	411	23111215	5384232	1381240	11107086	17388361	5218	1999
SRR413707.sra	SRR413707	China	47864306	46854067	1010239	46846054	8013	38034284	8811770	942581	26272665	20573389	6725	3493
SRR341600.sra	SRR341600	China	35620276	34808378	811898	34807966	412	28268690	6539276	442771	15338347	19469619	4448	2291
SRR413591.sra	SRR413591	China	42955850	42091138	864712	42083469	7669	34192826	7890643	1052920	19754379	22329090	5083	3146
SRR341644.sra	SRR341644	China	31787736	31280331	507405	31273376	6955	25456030	5817346	430171	14826134	16447242	4687	2154
SRR413562.sra	SRR413562	China	47869636	46838915	1030721	46832177	6738	38178573	8653604	1422993	24486391	22345786	5977	3460
SRR341686.sra	SRR341686	China	31604952	30964710	640242	30960060	4650	25262314	5697746	959754	16010196	14949864	4819	2430
SRR341669.sra	SRR341669	China	28559928	27994271	565657	27994016	255	22847207	5146809	973427	17995125	9998891	4555	2080
SRR341643.sra	SRR341643	China	40223544	38824336	1399208	38821178	3158	31694219	7126959	1472360	12579794	26241384	5275	2747
SRR341697.sra	SRR341697	China	32034154	31494097	540057	31493944	153	25714339	5779605	497564	16571317	14922627	4700	2353
SRR413605.sra	SRR413605	China	72548932	72183671	365261	72183177	494	58997757	13185420	482592	35389267	36793910	4106	5532
SRR413629.sra	SRR413629	China	37177298	36965821	211477	36965350	471	30260767	6704583	1041702	17849837	19115513	4181	2855
SRR341622.sra	SRR341622	China	29248858	28324057	924801	28323020	1037	23189724	5133296	693463	15224606	13098414	4778	1963
SRR341723.sra	SRR341723	China	23715010	23402087	312923	23395941	6146	19211551	4184390	684853	10863624	12532317	4387	1749
SRR341649.sra	SRR341649	China	43883136	42594598	1288538	42588949	5649	34991817	7597132	1044050	21305567	21283382	6829	2941
SRR341640.sra	SRR341640	China	32788844	32208571	580273	32205854	2717	26480839	5725015	722359	19036410	13169444	4853	2232
SRR413596.sra	SRR413596	China	44333742	43424089	909653	43416311	7778	35810964	7605347	1114064	19959623	23456688	4318	3227
SRR341690.sra	SRR341690	China	33251614	32730775	520839	32730658	117	27016524	5714134	642575	19997016	12733642	4248	2466
SRR341668.sra	SRR341668	China	31918532	31591756	326776	31591640	116	26079422	5512218	472599	20779513	10812127	3745	2383
SRR413713.sra	SRR413713	China	34566206	33887805	678401	33884386	3419	27984552	5899834	609337	21486599	12397787	4583	2450
SRR341633.sra	SRR341633	China	61163528	58618944	2544584	58615305	3639	48563824	10051481	1069842	35046617	23568688	6845	3915
SRR413587.sra	SRR413587	China	48056970	47111439	945531	47104292	7147	39029447	8074845	885548	25254091	21850201	5536	3465
SRR413601.sra	SRR413601	China	44763720	43668380	1095340	43661852	6528	36177646	7484206	777564	25940870	17720982	5179	3284
SRR341718.sra	SRR341718	China	23970022	23647158	322864	23646989	169	19614247	4032742	875172	12287987	11359002	4290	1765
SRR341677.sra	SRR341677	China	36871304	36459077	412227	36458579	498	30318019	6140560	380388	19872392	16586187	3844	2832
SRR413704.sra	SRR413704	China	47336470	46416995	919475	46412221	4774	38653645	7758576	440749	35358128	11054093	3963	3429
SRR341693.sra	SRR341693	China	33720856	33287247	433609	33286489	758	27948985	5337504	729729	23459807	9826682	4463	2615
SRR341632.sra	SRR341632	China	61005902	58855793	2150109	58854621	1172	49867376	8987245	721126	29462178	29392443	4741	4016
SRR341646.sra	SRR341646	China	39052760	37721619	1331141	37720207	1412	32399073	5321134	878075	22432009	15288198	5378	2516
SRS015431.tar.bz2	SRS015431	HMP	24971889	24971889	0	24936770	35119	638616	24298154	41913	8574522	16362248	4659	1667
SRS015890.tar.bz2	SRS015890	HMP	10996973	10996973	0	10959053	37920	1272626	9686427	76249	3741799	7217254	4464	839
SRS019068.tar.bz2	SRS019068	HMP	2992185	2989560	2625	2989559	1	491581	2497978	198365	306968	2682591	1830	1543
SRS019381.tar.bz2	SRS019381	HMP	2992185	2989560	2625	2989559	1	491581	2497978	198365	306968	2682591	1830	1535
SRS018984.tar.bz2	SRS018984	HMP	9291507	9291507	0	9242152	49355	1881962	7360190	60482	3033379	6208773	3489	740
SRS011061.tar.bz2	SRS011061	HMP	90085554	90085554	0	90085540	14	52661129	37424411	1011598	23002344	67083196	3861	5647
SRS024265.tar.bz2	SRS024265	HMP	86568981	86568981	0	86568933	48	51345384	35223549	1208914	22166137	64402796	4581	5688
SRS049712.tar.bz2	SRS049712	HMP	124809913	124809913	0	124809727	186	77940475	46869252	1051023	39519642	85290085	4710	8168
SRS018575.tar.bz2	SRS018575	HMP	96622062	96622062	0	96622011	51	63633670	32988341	814727	48749630	47872381	4293	6684
SRS019685.tar.bz2	SRS019685	HMP	110483882	110483882	0	110483808	74	72919413	37564395	1697142	40788793	69695015	4879	7086
SRS011529.tar.bz2	SRS011529	HMP	132566003	132566003	0	132565948	55	89110300	43455648	1636488	41483440	91082508	4860	8463
SRS049959.tar.bz2	SRS049959	HMP	113707191	113707191	0	113707149	42	76753560	36953589	1677266	21312161	92394988	4806	7417
SRS011084.tar.bz2	SRS011084	HMP	238641707	238641707	0	238641636	71	161408347	77233289	1407710	86285743	152355893	4709	16003
SRS018133.tar.bz2	SRS018133	HMP	116735593	116735593	0	116735559	34	79358282	37377277	581679	52470897	64264662	3086	8255
SRS018656.tar.bz2	SRS018656	HMP	50514047	50514047	0	50514015	32	34390750	16123265	756182	10215596	40298419	3871	3593
SRS018313.tar.bz2	SRS018313	HMP	121731328	121731328	0	121731061	267	83230065	38500996	782631	62367619	59363442	4922	7852
SRS015854.tar.bz2	SRS015854	HMP	100887935	100887935	0	100887778	157	69119882	31767896	1204160	39887798	60999980	4449	6701
SRS011586.tar.bz2	SRS011586	HMP	126027880	126027880	0	126027797	83	88290018	37737779	1375126	45980934	80046863	4911	8519
SRS016335.tar.bz2	SRS016335	HMP	125043127	125043127	0	125042992	135	87666436	37376556	1594187	28678968	96364024	4811	8522
SRS016585.tar.bz2	SRS016585	HMP	116571971	116571971	0	116571936	35	81865151	34706785	496731	51843192	64728744	3414	7470
SRS016203.tar.bz2	SRS016203	HMP	29559373	29559373	0	29559344	29	20846819	8712525	926161	10899713	18659631	3205	2153
SRS011302.tar.bz2	SRS011302	HMP	129846087	129846087	0	129846025	62	92308019	37538006	1430464	23002308	106843717	4982	8736
SRS020328.tar.bz2	SRS020328	HMP	103939044	103939044	0	103938728	316	74134304	29804424	1636885	30453329	73485399	5352	6619
SRS011405.tar.bz2	SRS011405	HMP	129418904	129418904	0	129418884	20	92401907	37016977	921085	61858397	67560487	3824	8733
SRS042628.tar.bz2	SRS042628	HMP	103123237	103123237	0	103123124	113	73816116	29307008	1256991	23801506	79321618	5619	6664
SRS016267.tar.bz2	SRS016267	HMP	103068446	103068446	0	103068396	50	73917028	29151368	690399	64803072	38265324	3732	7029
SRS016095.tar.bz2	SRS016095	HMP	112935984	112935984	0	112935861	123	81009693	31926168	1310130	27033971	85901890	4807	7290
SRS016954.tar.bz2	SRS016954	HMP	120438977	120438977	0	120438957	20	86547598	33891359	1174290	54203249	66235708	3889	7703
SRS015133.tar.bz2	SRS015133	HMP	105068636	105068636	0	105068497	139	75769576	29298921	1594292	29762713	75305784	4622	9379
SRS014313.tar.bz2	SRS014313	HMP	109805437	109805437	0	109805345	92	79212899	30592446	657385	33606644	76198701	3280	7281
SRS011452.tar.bz2	SRS011452	HMP	37700819	37700819	0	37700750	69	27199647	10501103	387977	17969692	19731058	2646	2749
SRS053335.tar.bz2	SRS053335	HMP	115714634	115714634	0	115714363	271	83544009	32170354	1040171	42233427	73480936	4387	7727
SRS013951.tar.bz2	SRS013951	HMP	93449603	93449603	0	93449562	41	67677581	25771981	1659531	27315735	66133827	4796	6084
SRS011271.tar.bz2	SRS011271	HMP	132460058	132460058	0	132460022	36	96010673	36449349	1543705	45698819	86761203	4588	9359
SRS014979.tar.bz2	SRS014979	HMP	103342965	103342965	0	103342811	154	74959108	28383703	1383543	19791667	83551144	4300	6886
SRS065504.tar.bz2	SRS065504	HMP	122445815	122445815	0	122445736	79	88953259	33492477	1507300	46672948	75772788	4326	8587
SRS020233.tar.bz2	SRS020233	HMP	124316791	124316791	0	124316761	30	90315113	34001648	1911187	44939445	79377316	4692	8384
SRS024625.tar.bz2	SRS024625	HMP	107803179	107803179	0	107803162	17	78505326	29297836	1053570	45064272	62738890	3762	6876
SRS017821.tar.bz2	SRS017821	HMP	97958599	97958599	0	97958477	122	71475622	26482855	1371765	37624003	60334474	4597	6298
SRS018351.tar.bz2	SRS018351	HMP	106408821	106408821	0	106408790	31	77841311	28567479	1124311	42253760	64155030	3969	7003
SRS019267.tar.bz2	SRS019267	HMP	123791645	123791645	0	123791464	181	90615548	33175916	774455	63132476	60658988	4464	8685
SRS058723.tar.bz2	SRS058723	HMP	113339039	112645815	693224	112645694	121	82510744	30134950	626127	47111631	65534063	4092	7668
SRS075398.tar.bz2	SRS075398	HMP	109430327	109430327	0	109429450	877	80269732	29159718	382001	43644961	65784489	4089	7460
SRS014923.tar.bz2	SRS014923	HMP	107721245	107721245	0	107721158	87	79121978	28599180	1621195	28432320	79288838	5518	7567
SRS020869.tar.bz2	SRS020869	HMP	99624463	99624462	1	99624405	57	73247375	26377030	1600841	33671081	65953324	4890	6461
SRS014287.tar.bz2	SRS014287	HMP	80513673	80513673	0	80513570	103	59206339	21307231	1071490	17115979	63397591	4128	5552
SRS015794.tar.bz2	SRS015794	HMP	118863364	118863364	0	118863257	107	87430184	31433073	924092	54809471	64053786	4316	7781
SRS024388.tar.bz2	SRS024388	HMP	129924073	129924073	0	129924046	27	95632325	34291721	693806	46288248	83635798	3299	8343
SRS012273.tar.bz2	SRS012273	HMP	115148342	115148342	0	115147162	1180	85105915	30041247	1775555	45123150	70024012	6207	7548
SRS063040.tar.bz2	SRS063040	HMP	114055166	103210329	10844837	103209781	548	76474707	26735074	1912246	41059158	62150623	6269	7263
SRS024435.tar.bz2	SRS024435	HMP	118861246	118861246	0	118861217	29	88217565	30643652	1654632	37028887	81832330	4442	7601
SRS045713.tar.bz2	SRS045713	HMP	114972505	114972505	0	114972427	78	85456665	29515762	933961	72968576	42003851	4075	7251
SRS062427.tar.bz2	SRS062427	HMP	93863150	93863150	0	93862940	210	69777038	24085902	691817	21037920	72825020	3256	6060
SRS015782.tar.bz2	SRS015782	HMP	106738994	106738994	0	106738873	121	79378098	27360775	1762535	34209460	72529413	5120	7063
SRS015264.tar.bz2	SRS015264	HMP	65564376	65564376	0	65564349	27	48842856	16721493	1062763	29691483	35872866	4323	4502
SRS023526.tar.bz2	SRS023526	HMP	111858301	111858301	0	111858121	180	83338531	28519590	1597886	38324029	73534092	4671	7303
SRS019787.tar.bz2	SRS019787	HMP	110457538	110457538	0	110457503	35	82361430	28096073	749593	61583597	48873906	3725	7037
SRS016495.tar.bz2	SRS016495	HMP	109497297	109497297	0	109497216	81	81665351	27831865	1038136	18302701	91194515	4649	6624
SRS051031.tar.bz2	SRS051031	HMP	115228878	115228878	0	115228822	56	85989839	29238983	1562434	42942775	72286047	4822	7492
SRS024132.tar.bz2	SRS024132	HMP	109866478	109866478	0	109866410	68	82196817	27669593	2034577	44750956	65115454	5152	7320
SRS053398.tar.bz2	SRS053398	HMP	105657662	105657662	0	105657618	44	79084260	26573358	1356004	41657828	63999790	4854	6840
SRS023829.tar.bz2	SRS023829	HMP	119161196	119161196	0	119161153	43	89236446	29924707	252095	54745132	64416021	3247	7685
SRS015663.tar.bz2	SRS015663	HMP	111505215	111505215	0	111505187	28	83537318	27967869	1733507	39951586	71553601	4915	7220
SRS013800.tar.bz2	SRS013800	HMP	112980841	112980841	0	112980824	17	84763745	28217079	1058521	52634795	60346029	3967	7479
SRS063985.tar.bz2	SRS063985	HMP	102261595	102261595	0	102261560	35	76736173	25525387	1437572	34170138	68091422	4273	6872
SRS078176.tar.bz2	SRS078176	HMP	105629277	104082991	1546286	104082926	65	78190149	25892777	1351335	33576162	70506764	4806	6400
SRS019397.tar.bz2	SRS019397	HMP	112797443	112797443	0	112797391	52	84816881	27980510	898680	58272032	54525359	4378	7775
SRS022713.tar.bz2	SRS022713	HMP	88734996	83049951	5685045	83047721	2230	62451948	20595773	697705	43584180	39463541	5738	6239
SRS048164.tar.bz2	SRS048164	HMP	92759918	92759918	0	92759835	83	69787882	22971953	1256268	36377941	56381894	4602	6097
SRS017701.tar.bz2	SRS017701	HMP	101596426	101596426	0	101596355	71	76461048	25135307	1144850	43986072	57610283	3858	6663
SRS047044.tar.bz2	SRS047044	HMP	92764420	92764420	0	92764371	49	69829408	22934963	1029064	35741638	57022733	3887	6431
SRS042284.tar.bz2	SRS042284	HMP	67237357	67237357	0	67236666	691	50634127	16602539	515971	36353815	30882851	4051	4460
SRS017433.tar.bz2	SRS017433	HMP	110584442	110584442	0	110584022	420	83337652	27246370	920076	47915379	62668643	4357	7328
SRS013476.tar.bz2	SRS013476	HMP	104987854	104987854	0	104987824	30	79311391	25676433	1786582	37340678	67647146	4509	6520
SRS013687.tar.bz2	SRS013687	HMP	118239204	118239204	0	118239071	133	89376595	28862476	1364635	43316994	74922077	4680	7976
SRS017307.tar.bz2	SRS017307	HMP	126675555	126675555	0	126675525	30	95872057	30803468	1428951	43673743	83001782	4078	8218
SRS052697.tar.bz2	SRS052697	HMP	91770639	91770639	0	91770502	137	69471095	22299407	1760447	34744167	57026335	5029	5970
SRS050752.tar.bz2	SRS050752	HMP	104180160	104180160	0	104180046	114	78870959	25309087	1429726	27350719	76829327	4880	6725
SRS043001.tar.bz2	SRS043001	HMP	121405453	121405453	0	121405271	182	92161521	29243750	740715	76805876	44599395	4049	8019
SRS015960.tar.bz2	SRS015960	HMP	96367456	96367456	0	96367394	62	73338368	23029026	967714	45304415	51062979	3575	6417
SRS051882.tar.bz2	SRS051882	HMP	102453488	100258216	2195272	100257992	224	76337465	23920527	1059612	43234265	57023727	4699	6831
SRS054590.tar.bz2	SRS054590	HMP	89327434	89327434	0	89327329	105	68092343	21234986	385398	41296560	48030769	4086	5864
SRS023914.tar.bz2	SRS023914	HMP	124938155	124938155	0	124938058	97	95244519	29693539	1285900	32620187	92317871	4304	7993
SRS024009.tar.bz2	SRS024009	HMP	106311352	106311352	0	106311344	8	81057521	25253823	856333	54850489	51460855	3569	6860
SRS022071.tar.bz2	SRS022071	HMP	103039042	103039042	0	103039026	16	78594926	24444100	1467684	45519972	57519054	4061	6679
SRS052027.tar.bz2	SRS052027	HMP	122067879	122067879	0	122067779	100	93179519	28888260	879722	54710090	67357689	4276	8419
SRS021948.tar.bz2	SRS021948	HMP	102234331	102234331	0	102234302	29	78182121	24052181	1424400	26204530	76029772	4579	6441
SRS050925.tar.bz2	SRS050925	HMP	97872710	97872710	0	97872429	281	75128929	22743500	1330600	45363955	52508474	4360	6479
SRS013521.tar.bz2	SRS013521	HMP	115013916	114597735	416181	114597661	74	88066167	26531494	919948	41762167	72835494	4516	7090
SRS056259.tar.bz2	SRS056259	HMP	115754575	115754575	0	115754557	18	88959734	26794823	1134001	59165909	56588648	3975	7467
SRS014235.tar.bz2	SRS014235	HMP	99987314	99987314	0	99987268	46	76869962	23117306	1955652	34442222	65545046	4663	6548
SRS047014.tar.bz2	SRS047014	HMP	96899068	96899068	0	96898996	72	74496050	22402946	1538366	36034466	60864530	5056	6313
SRS015217.tar.bz2	SRS015217	HMP	99801446	99801446	0	99801380	66	76826210	22975170	1204050	25917302	73884078	5486	6621
SRS015065.tar.bz2	SRS015065	HMP	95551024	95551024	0	95550828	196	73688089	21862739	1472653	37378877	58171951	4772	6257
SRS049995.tar.bz2	SRS049995	HMP	124069684	123412306	657378	123412212	94	95231130	28181082	1461541	44835753	78576459	4350	8066
SRS024549.tar.bz2	SRS024549	HMP	97726931	97726931	0	97726727	204	75423665	22303062	468149	63283486	34443241	3360	6520
SRS024075.tar.bz2	SRS024075	HMP	142090693	141713623	377070	141713424	199	109474857	32238567	1057816	58701103	83012321	4022	8663
SRS022609.tar.bz2	SRS022609	HMP	122234158	122234158	0	122234111	47	94524147	27709964	1826064	35102879	87131232	5214	7854
SRS064645.tar.bz2	SRS064645	HMP	22173327	21534757	638570	21534250	507	16699748	4834502	388383	10345641	11188609	2883	1604
SRS014459.tar.bz2	SRS014459	HMP	86362260	86362260	0	86361948	312	67051621	19310327	1506548	34972914	51389034	4571	5658
SRS057717.tar.bz2	SRS057717	HMP	97521502	94860088	2661414	94859804	284	73680660	21179144	451964	61128420	33731384	4077	6901
SRS019161.tar.bz2	SRS019161	HMP	99693609	99693609	0	99693416	193	77555524	22137892	1624790	46168500	53524916	4380	6331
SRS050422.tar.bz2	SRS050422	HMP	83614686	83614686	0	83614638	48	65108634	18506004	1563471	37250137	46364501	5513	7168
SRS023583.tar.bz2	SRS023583	HMP	98928169	98928169	0	98928086	83	77137710	21790376	902702	54715834	44212252	3736	6387
SRS019910.tar.bz2	SRS019910	HMP	68306917	68306917	0	68306820	97	53372628	14934192	1228599	30196975	38109845	4942	3917
SRS054956.tar.bz2	SRS054956	HMP	97162215	97162215	0	97162121	94	75983716	21178405	938522	48665532	48496589	4964	6294
SRS015578.tar.bz2	SRS015578	HMP	119603312	119603312	0	119602939	373	93719730	25883209	1396421	54431275	65171664	5173	8008
SRS064276.tar.bz2	SRS064276	HMP	90461915	90461915	0	90461803	112	70922476	19539327	1527446	40828112	49633691	4820	5987
SRS045004.tar.bz2	SRS045004	HMP	125759445	121599317	4160128	121598973	344	95381958	26217015	1333862	58356183	63242790	5418	8538
SRS050299.tar.bz2	SRS050299	HMP	72347957	72347957	0	72347683	274	56849806	15497877	607447	36389749	35957934	4077	4833
SRS057478.tar.bz2	SRS057478	HMP	75465869	70227789	5238080	70209427	18362	55215605	14993822	741425	39425871	30783556	5359	5227
SRS019582.tar.bz2	SRS019582	HMP	85374050	85374050	0	85373942	108	67214698	18159244	1699796	31813638	53560304	4508	5995
SRS019968.tar.bz2	SRS019968	HMP	108450944	108450944	0	108450899	45	85422847	23028052	1094744	48207213	60243686	4581	6876
SRS016989.tar.bz2	SRS016989	HMP	129145924	129145924	0	129145897	27	101789491	27356406	892163	51368933	77776964	3948	8344
SRS016018.tar.bz2	SRS016018	HMP	85308546	85308546	0	85308523	23	67335180	17973343	885034	44310362	40998161	3425	5952
SRS043411.tar.bz2	SRS043411	HMP	69774175	69774175	0	69774154	21	55103354	14670800	1039874	31494230	38279924	3767	4541
SRS017521.tar.bz2	SRS017521	HMP	109077287	109077287	0	109073045	4242	86148992	22924053	1363187	53155697	55917348	6003	7347
SRS014613.tar.bz2	SRS014613	HMP	109953562	109953562	0	109953540	22	86907982	23045558	1123723	63671714	46281826	3875	7185
SRS016056.tar.bz2	SRS016056	HMP	91909961	91909961	0	91909945	16	72679165	19230780	737230	48342775	43567170	3548	6125
SRS049164.tar.bz2	SRS049164	HMP	67233514	67233514	0	67233161	353	53256361	13976800	1438905	26017084	41216077	5033	4158
SRS023971.tar.bz2	SRS023971	HMP	126732939	126732939	0	126732924	15	100828094	25904830	558591	72589964	54142960	3843	8482
SRS017247.tar.bz2	SRS017247	HMP	87173865	86784083	389782	86784016	67	69177783	17606233	680410	48659582	38124434	3200	5424
SRS048870.tar.bz2	SRS048870	HMP	100107152	100107152	0	100107127	25	79883703	20223424	1281353	43337430	56769697	4285	6359
SRS053214.tar.bz2	SRS053214	HMP	103639606	102732021	907585	102731383	638	82101206	20630177	989542	46030465	56700918	4253	6244
SRS011239.tar.bz2	SRS011239	HMP	133237582	133237582	0	133237548	34	106540600	26696948	1448753	54159464	79078084	4543	9116
SRS015190.tar.bz2	SRS015190	HMP	130411120	130411120	0	130411058	62	104436517	25974541	892624	64210663	66200395	3924	8798
SRS021484.tar.bz2	SRS021484	HMP	125074548	125074548	0	125074529	19	100264605	24809924	1223827	57284168	67790361	3663	8113
SRS019030.tar.bz2	SRS019030	HMP	92800694	92800694	0	92800619	75	74401752	18398867	1148539	44851595	47949024	4242	6010
SRS014683.tar.bz2	SRS014683	HMP	88986726	88986726	0	88986691	35	71425951	17560740	1078631	48126519	40860172	5023	5879
SRS023346.tar.bz2	SRS023346	HMP	82433077	81355345	1077732	81355170	175	65318631	16036539	491223	54232253	27122917	3602	5456
SRS043701.tar.bz2	SRS043701	HMP	119648452	119648452	0	119648379	73	96418214	23230165	1237135	58869188	60779191	4804	7664
SRS013215.tar.bz2	SRS013215	HMP	112618559	112618559	0	112618513	46	90815739	21802774	371727	69780688	42837825	3086	7297
SRS055982.tar.bz2	SRS055982	HMP	105672356	103547910	2124446	103547856	54	83574280	19973576	1077198	58591753	44956103	4103	6924
SRS018427.tar.bz2	SRS018427	HMP	104002377	104002377	0	104002327	50	84044084	19958243	1316230	47393034	56609293	4552	6654
SRS022137.tar.bz2	SRS022137	HMP	90157406	88986598	1170808	88986533	65	72011215	16975318	1150410	51881130	37105403	4501	5803
SRS049900.tar.bz2	SRS049900	HMP	134822232	122264976	12557256	122254638	10338	99117079	23137559	719521	65577724	56676914	5377	8108
SRS018817.tar.bz2	SRS018817	HMP	110204680	110204680	0	110204460	220	89364657	20839803	1295019	56388535	53815925	4069	6808
SRS019601.tar.bz2	SRS019601	HMP	114089749	114089749	0	114089547	202	92546114	21543433	1119861	64545160	49544387	4986	7153
SRS015369.tar.bz2	SRS015369	HMP	78605201	78605201	0	78605100	101	63775473	14829627	564713	37183112	41421988	3727	4784
SRS017191.tar.bz2	SRS017191	HMP	106894186	106894186	0	106894142	44	86994701	19899441	1088254	48860427	58033715	4069	7112
SRS013158.tar.bz2	SRS013158	HMP	121750245	121750245	0	121749947	298	99167261	22582686	561671	65893780	55856167	4226	8849
SRS024331.tar.bz2	SRS024331	HMP	115172475	115172475	0	115172441	34	93810707	21361734	1422693	56628839	58543602	4647	7275
SRS077730.tar.bz2	SRS077730	HMP	112079819	112079819	0	112079701	118	91301115	20778586	912887	60354799	51724902	4268	6731
SRS012902.tar.bz2	SRS012902	HMP	107161589	107161589	0	107161513	76	87612362	19549151	257952	54118090	53043423	3349	7184
SRS017103.tar.bz2	SRS017103	HMP	117409396	117409396	0	117409374	22	96115768	21293606	1471210	63475942	53933432	4475	8045
SRS016753.tar.bz2	SRS016753	HMP	108979430	108979430	0	108979401	29	89250531	19728870	605318	57242294	51737107	3714	7035
SRS058770.tar.bz2	SRS058770	HMP	129329618	129329618	0	129329599	19	106206905	23122694	1104760	77430813	51898786	4493	8648
SRS056519.tar.bz2	SRS056519	HMP	125076707	122283245	2793462	122282981	264	100602517	21680464	944841	72857336	49425645	5138	8079
SRS045645.tar.bz2	SRS045645	HMP	107201088	105482076	1719012	105481943	133	87727282	17754661	1240033	57037160	48444783	4929	6980
SRS064557.tar.bz2	SRS064557	HMP	119404909	116252969	3151940	116252630	339	96707892	19544738	840481	62546611	53706019	4752	7430
O2.UC-21_090117.1.fq.gz	O2.UC-21	MetaHIT	6777948	953900	5824048	952903	997	12737	940166	12023	5009	947894	727	181
O2.UC-21_090117.2.fq.gz	O2.UC-21	MetaHIT	6774020	583267	6190753	581598	1669	198914	382684	113584	87825	493773	1896	170
O2.UC-12_090127.2.fq.gz	O2.UC-12	MetaHIT	9152899	6890752	2262147	6890140	612	3193997	3696143	664901	1065371	5824769	4231	406
O2.UC-11_090127.2.fq.gz	O2.UC-11	MetaHIT	8829851	6784028	2045823	6782792	1236	3223982	3558810	510987	1514714	5268078	4177	398
O2.UC-4_090127.2.fq.gz	O2.UC-4	MetaHIT	8849203	7102116	1747087	7100144	1972	3546758	3553386	683074	1464121	5636023	4040	407
O2.UC-16_090127.2.fq.gz	O2.UC-16	MetaHIT	9135277	7590172	1545105	7590074	98	3804767	3785307	586140	1118694	6471380	3866	433
O2.UC-13_090127.2.fq.gz	O2.UC-13	MetaHIT	9372998	7338883	2034115	7338650	233	3719429	3619221	737569	1415579	5923071	3917	419
O2.UC-17_090127.2.fq.gz	O2.UC-17	MetaHIT	8705561	7679996	1025565	7679886	110	3960754	3719132	446729	2312120	5367766	3662	424
O2.UC-14_090127.2.fq.gz	O2.UC-14	MetaHIT	9405001	7515776	1889225	7515566	210	3915456	3600110	711259	1771975	5743591	3984	425
MH0056_081230.2.fq.gz	MH0056	MetaHIT	11389275	2999829	8389446	2983529	16300	1809435	1174094	663936	631636	2351893	4373	442
MH0034_081213.clean.2.fq.gz	MH0034	MetaHIT	4807030	3524946	1282084	3524279	667	2137448	1386831	319856	967375	2556904	2882	228
MH0047_081223.clean.1.fq.gz	MH0047	MetaHIT	10770637	10717097	53540	10716564	533	6624552	4092012	721528	2105286	8611278	4132	581
MH0047_081223.clean.2.fq.gz	MH0047	MetaHIT	10770672	10651779	118893	10651216	563	6753480	3897736	731843	2155682	8495534	4307	570
MH0052_090103.1.fq.gz	MH0052	MetaHIT	10593717	10577490	16227	10576856	634	6743827	3833029	1107957	1710938	8865918	4249	563
MH0031_090121.2.fq.gz	MH0031	MetaHIT	16996182	14729507	2266675	14725892	3615	9413378	5312514	1313218	2248500	12477392	5027	849
MH0031_090121.1.fq.gz	MH0031	MetaHIT	16992262	6672111	10320151	6671211	900	4288304	2382907	826993	1183410	5487801	4679	423
MH0042_081226.clean.2.fq.gz	MH0042	MetaHIT	8811721	7865847	945874	7858593	7254	5070668	2787925	1089972	1446394	6412199	4461	434
MH0057_081222.clean.1.fq.gz	MH0057	MetaHIT	8046876	8028712	18164	8028057	655	5202951	2825106	634832	2422739	5605318	3306	442
MH0047_090201.2.fq.gz	MH0047	MetaHIT	2695630	2694505	1125	2694371	134	1751076	943295	271221	669267	2025104	2336	184
MH0047_090201.1.fq.gz	MH0047	MetaHIT	2695125	2694864	261	2694747	117	1757866	936881	276785	670068	2024679	2349	181
MH0079_090130.2.fq.gz	MH0079	MetaHIT	3298160	3296626	1534	3296282	344	2170217	1126065	276555	703030	2593252	2181	206
MH0079_090130.1.fq.gz	MH0079	MetaHIT	3296600	3296295	305	3295874	421	2170125	1125749	284630	701533	2594341	2237	207
V1.CD-11_090109.2.fq.gz	V1.CD-11	MetaHIT	13205616	10101775	3103841	10101365	410	6764633	3336732	650700	4961026	5140339	5990	568
O2.UC-24_090129.2.fq.gz	O2.UC-24	MetaHIT	9173825	8599778	574047	8598633	1145	5760588	2838045	799856	2439914	6158719	4405	467
MH0057_081222.clean.2.fq.gz	MH0057	MetaHIT	8046890	7986910	59980	7986169	741	5357885	2628284	650172	2512925	5473244	3618	438
MH0063_090103.1.fq.gz	MH0063	MetaHIT	11839551	11802840	36711	11801489	1351	7919970	3881519	1158219	2156770	9644719	4069	641
MH0011_081224.clean.2.fq.gz	MH0011	MetaHIT	11091909	10699237	392672	10696783	2454	7250244	3446539	1138024	2046016	8650767	4441	578
MH0025_090121.2.fq.gz	MH0025	MetaHIT	16365816	14019870	2345946	14019486	384	9532613	4486873	1327222	4014313	10005173	5414	752
MH0066_090126.2.fq.gz	MH0066	MetaHIT	7112950	6131696	981254	6131371	325	4186293	1945078	839635	1517022	4614349	3896	361
V1.CD-9_090109.2.fq.gz	V1.CD-9	MetaHIT	11274674	10226757	1047917	10225839	918	6994432	3231407	848298	2935398	7290441	4390	558
MH0030_090121.2.fq.gz	MH0030	MetaHIT	15680533	13986979	1693554	13983942	3037	9578208	4405734	1192780	1880310	12103632	5100	790
MH0030_090121.1.fq.gz	MH0030	MetaHIT	15676620	6202308	9474312	6201531	777	4258753	1942778	717890	911048	5290483	4791	376
MH0025_090121.1.fq.gz	MH0025	MetaHIT	16362156	5767633	10594523	5767337	296	3965997	1801340	845923	1819551	3947786	4818	510
MH0079_090104.2.fq.gz	MH0079	MetaHIT	10411988	10105252	306736	10104962	290	6955409	3149553	960099	1792869	8312093	4741	546
MH0011_081203.clean.2.fq.gz	MH0011	MetaHIT	4957434	4956023	1411	4955315	708	3418971	1536344	797649	950683	4004632	3029	282
V1.CD-8_090109.2.fq.gz	V1.CD-8	MetaHIT	12482900	10620354	1862546	10618937	1417	7328506	3290431	1294101	2262600	8356337	4656	587
MH0009_090109.2.fq.gz	MH0009	MetaHIT	13063364	9617371	3445993	9617128	243	6663458	2953670	1058354	1718443	7898685	5161	553
MH0032_090121.2.fq.gz	MH0032	MetaHIT	15917621	14775533	1142088	14775126	407	10258361	4516765	1059278	5383861	9391265	4867	814
MH0011_090120.2.fq.gz	MH0011	MetaHIT	13202845	12273321	929524	12272541	780	8535669	3736872	1288217	2356134	9916407	4821	658
MH0078_090130.2.fq.gz	MH0078	MetaHIT	4448537	4446633	1904	4445728	905	3102632	1343096	310635	949901	3495827	2495	264
MH0011_081203.clean.1.fq.gz	MH0011	MetaHIT	4957206	4956523	683	4955625	898	3461105	1494520	801793	960616	3995009	3000	290
MH0024_090121.2.fq.gz	MH0024	MetaHIT	16746322	14574841	2171481	14574351	490	10197224	4377127	1101450	3771588	10802763	4285	841
MH0009_081224.clean.2.fq.gz	MH0009	MetaHIT	11286038	10843557	442481	10841803	1754	7597408	3244395	1182345	1718292	9123511	5122	601
MH0046_081230.2.fq.gz	MH0046	MetaHIT	6054628	3773632	2280996	3772798	834	2649289	1123509	679376	971564	2801234	4028	255
MH0079_090104.1.fq.gz	MH0079	MetaHIT	10412151	10375492	36659	10375274	218	7292660	3082614	975062	1851972	8523302	4400	577
MH0060_081222.clean.1.fq.gz	MH0060	MetaHIT	8422904	8402483	20421	8401994	489	5909187	2492807	1084586	1330629	7071365	3578	458
MH0042_081226.clean.1.fq.gz	MH0042	MetaHIT	8807526	7091040	1716486	7083372	7668	4985781	2097591	1064452	1399949	5683423	4624	451
MH0034_081213.clean.1.fq.gz	MH0034	MetaHIT	4807230	3394435	1412795	3394243	192	2391861	1002382	342968	1087520	2306723	3025	224
MH0024_090121.1.fq.gz	MH0024	MetaHIT	16743506	5417856	11325650	5417578	278	3823549	1594029	592621	1447346	3970232	3651	363
MH0057_090125.2.fq.gz	MH0057	MetaHIT	13477916	12705580	772336	12705386	194	8988227	3717159	871695	4411980	8293406	4364	683
MH0061_090103.1.fq.gz	MH0061	MetaHIT	11079516	11057258	22258	11022518	34740	7805480	3217038	711900	4691486	6331032	4204	587
MH0032_090121.1.fq.gz	MH0032	MetaHIT	15914320	8799789	7114531	8799470	319	6256944	2542526	780109	3279781	5519689	4917	578
MH0065_090126.2.fq.gz	MH0065	MetaHIT	11070285	9917202	1153083	9916773	429	7058273	2858500	1175730	1960468	7956305	4734	533
V1.UC-17_090110.2.fq.gz	V1.UC-17	MetaHIT	6184666	5893538	291128	5474712	418826	3899521	1575191	771311	1871612	3603100	5337	324
MH0028_090121.2.fq.gz	MH0028	MetaHIT	17259508	14672850	2586658	14672554	296	10462447	4210107	1111394	3716369	10956185	4759	806
V1.CD-12_090127.2.fq.gz	V1.CD-12	MetaHIT	7438604	7435386	3218	7435295	91	5303690	2131605	298457	3448839	3986456	3249	422
MH0084_090109.2.fq.gz	MH0084	MetaHIT	13735105	10963801	2771304	10962815	986	7832669	3130146	660222	4385890	6576925	4247	606
MH0053_081222.clean.1.fq.gz	MH0053	MetaHIT	8624989	8607964	17025	8607571	393	6150502	2457069	998399	1205214	7402357	3837	476
MH0048_090201.2.fq.gz	MH0048	MetaHIT	2921124	2920331	793	2919968	363	2088148	831820	407394	767391	2152577	2295	185
MH0011_081224.clean.1.fq.gz	MH0011	MetaHIT	11091156	10919716	171440	10917296	2420	7820111	3097185	1185526	2204719	8712577	4537	592
MH0048_090201.1.fq.gz	MH0048	MetaHIT	2920851	2920589	262	2920261	328	2093094	827167	415219	771752	2148509	2288	188
MH0028_090121.1.fq.gz	MH0028	MetaHIT	17256930	5893190	11363740	5892914	276	4227800	1665114	691443	1460762	4432152	4151	432
MH0011_090120.1.fq.gz	MH0011	MetaHIT	13202808	12653343	549465	12652685	658	9089856	3562829	1336987	2510020	10142665	5002	664
MH0071_090125.2.fq.gz	MH0071	MetaHIT	11923547	10457087	1466460	10456480	607	7514290	2942190	1087935	2852523	7603957	4747	566
MH0078_090130.1.fq.gz	MH0078	MetaHIT	4447780	4447399	381	4446419	980	3197332	1249087	318101	975655	3470764	2504	269
MH0060_081222.clean.2.fq.gz	MH0060	MetaHIT	8422795	8357674	65121	8357128	546	6009648	2347480	1101801	1373521	6983607	3919	459
O2.UC-24_090120.2.fq.gz	O2.UC-24	MetaHIT	11657004	11574595	82409	11569555	5040	8319955	3249600	995315	3353085	8216470	4657	605
O2.UC-23_090129.2.fq.gz	O2.UC-23	MetaHIT	9087598	8423945	663653	8328071	95874	5989248	2338823	875338	2939303	5388768	5431	461
MH0069_081209.clean.2.fq.gz	MH0069	MetaHIT	10861072	10838156	22916	10830639	7517	7807358	3023281	1169187	3253919	7576720	4053	580
MH0031_081223_clean.2.fq.gz	MH0031	MetaHIT	10777088	10244104	532984	10236792	7312	7381424	2855368	1217905	1646131	8590661	5045	563
MH0012_081224.clean.2.fq.gz	MH0012	MetaHIT	10688557	10394294	294263	10393798	496	7499633	2894165	1061505	1313014	9080784	4602	570
MH0014_081224.clean.2.fq.gz	MH0014	MetaHIT	10032618	9704672	327946	9702309	2363	7002568	2699741	1085861	2931902	6770407	4553	527
MH0024_081224.clean.2.fq.gz	MH0024	MetaHIT	10713358	10391466	321892	10389454	2012	7499827	2889627	999154	2559732	7829722	3657	558
MH0009_081203.clean.2.fq.gz	MH0009	MetaHIT	4877229	4875391	1838	4874968	423	3521304	1353664	801919	761530	4113438	3557	284
O2.UC-19_090117.1.fq.gz	O2.UC-19	MetaHIT	8358828	8287968	70860	8287621	347	6000659	2286962	1059362	2192376	6095245	4589	451
MH0057_090125.1.fq.gz	MH0057	MetaHIT	13478346	11258601	2219745	11258385	216	8161640	3096745	848089	4034872	7223513	4630	686
MH0037_081226.clean.2.fq.gz	MH0037	MetaHIT	8644091	8332777	311314	8331045	1732	6039916	2291129	907576	2301089	6029956	4337	458
MH0071_090104.2.fq.gz	MH0071	MetaHIT	11197711	10551238	646473	10548814	2424	7655500	2893314	1141067	2651461	7897353	4842	567
MH0031_081223_clean.1.fq.gz	MH0031	MetaHIT	10774731	10642961	131770	10636131	6830	7725108	2911023	1243601	1704133	8931998	4644	569
MH0065_090126.1.fq.gz	MH0065	MetaHIT	11070459	10144388	926071	10144056	332	7375210	2768846	1225767	2058155	8085901	4832	544
MH0052_090103.2.fq.gz	MH0052	MetaHIT	10593302	10499910	93392	10499261	649	7639967	2859294	1184112	1939767	8559494	4666	564
MH0038_081226.2.fq.gz	MH0038	MetaHIT	9572557	8743576	828981	8732675	10901	6357064	2375611	936306	2421120	6311555	4691	475
MH0025_090120.2.fq.gz	MH0025	MetaHIT	11438357	11366421	71936	11365928	493	8282914	3083014	1270362	3194762	8171166	4755	608
V1.CD-12_090127.1.fq.gz	V1.CD-12	MetaHIT	7438620	7436310	2310	7436220	90	5420061	2016159	302203	3531263	3904957	3274	410
MH0069_090103.clean.1.fq.gz	MH0069	MetaHIT	11960071	11921701	38370	11920966	735	8693287	3227679	1220923	3660979	8259987	3929	643
O2.UC-12_090112.2.fq.gz	O2.UC-12	MetaHIT	9301684	9216427	85257	9215399	1028	6748705	2466694	1095316	2142585	7072814	4589	497
O2.UC-12_090127.1.fq.gz	O2.UC-12	MetaHIT	9152285	7842948	1309337	7842570	378	5744301	2098269	918487	1898182	5944388	5150	428
MH0080_090109.2.fq.gz	MH0080	MetaHIT	13042473	10421891	2620582	10420096	1795	7648109	2771987	1128128	3555847	6864249	4625	590
MH0052_090201.2.fq.gz	MH0052	MetaHIT	3694184	3693101	1083	3692995	106	2710864	982131	514537	1033199	2659796	2894	228
V1.CD-6_090107.1.fq.gz	V1.CD-6	MetaHIT	8655123	8595353	59770	8569215	26138	6290515	2278700	686769	3493197	5076018	3789	464
MH0053_081222.clean.2.fq.gz	MH0053	MetaHIT	8625063	8591509	33554	8591097	412	6315077	2276020	1016860	1252891	7338206	4070	473
MH0009_081203.clean.1.fq.gz	MH0009	MetaHIT	4876830	4876092	738	4875529	563	3590359	1285170	810482	774485	4101044	3634	291
V1.CD-8_090127.2.fq.gz	V1.CD-8	MetaHIT	12472134	11549149	922985	11548707	442	8509322	3039385	1370421	2837164	8711543	4736	619
MH0053_090125.2.fq.gz	MH0053	MetaHIT	13016444	12519364	497080	12519043	321	9226246	3292797	1362192	2226366	10292677	5008	676
MH0054_081222.clean.1.fq.gz	MH0054	MetaHIT	8494281	8465350	28931	8464432	918	6238798	2225634	940175	1879552	6584880	3922	468
MH0052_090201.1.fq.gz	MH0052	MetaHIT	3693833	3693561	272	3693427	134	2727047	966380	521000	1035110	2658317	2932	230
V1.CD-2_090107.1.fq.gz	V1.CD-2	MetaHIT	10354331	9730815	623516	9725787	5028	7183090	2542697	817294	3768804	5956983	4530	522
V1.CD-3_090107.1.fq.gz	V1.CD-3	MetaHIT	10461957	10241570	220387	10237993	3577	7565212	2672781	907706	2559748	7678245	4575	545
MH0067_090103.1.fq.gz	MH0067	MetaHIT	11600809	11575633	25176	11575276	357	8554120	3021156	850910	4309423	7265853	3539	618
MH0071_090104.1.fq.gz	MH0071	MetaHIT	11197082	11136001	61081	11133965	2036	8232164	2901801	1166424	2791316	8342649	4394	614
MH0056_090125.2.fq.gz	MH0056	MetaHIT	13251093	12330544	920549	12324085	6459	9124054	3200031	1546756	3354092	8969993	5890	651
MH0037_081226.clean.1.fq.gz	MH0037	MetaHIT	8644291	7790423	853868	7788637	1786	5772600	2016037	900338	2242774	5545863	4648	452
MH0056_081230.1.fq.gz	MH0056	MetaHIT	11327680	11130537	197143	11095998	34539	8224705	2871293	1453637	2720780	8375218	5782	807
O2.UC-23_090325.clean.2.fq.gz	O2.UC-23	MetaHIT	9491484	9036019	455465	8328522	707497	6174932	2153590	833676	2968185	5360337	5241	466
MH0066_090126.1.fq.gz	MH0066	MetaHIT	7112923	6498637	614286	6498434	203	4820169	1678265	897769	1707232	4791202	3888	366
MH0002_081224.clean.2.fq.gz	MH0002	MetaHIT	11167277	10776553	390724	10774769	1784	7993156	2781613	1123893	3730034	7044735	4567	578
MH0065_081223.clean.2.fq.gz	MH0065	MetaHIT	11219522	11054345	165177	11052113	2232	8203545	2848568	1367861	2377325	8674788	4910	614
V1.CD-9_090127.2.fq.gz	V1.CD-9	MetaHIT	12294670	11424339	870331	11423948	391	8487711	2936237	966441	3582983	7840965	4780	612
MH0040_090125.2.fq.gz	MH0040	MetaHIT	13444775	11927535	1517240	11927380	155	8864474	3062906	1236775	3434576	8492804	4620	643
O2.UC-18_090129.2.fq.gz	O2.UC-18	MetaHIT	10645228	10096605	548623	10096030	575	7509980	2586050	384111	4309660	5786370	3949	563
MH0030_081224.clean.2.fq.gz	MH0030	MetaHIT	10132455	10001703	130752	9996289	5414	7438398	2557891	1069153	1345252	8651037	4519	534
MH0038_081226.1.fq.gz	MH0038	MetaHIT	9575758	7577288	1998470	7565407	11881	5632042	1933365	873028	2146858	5418549	4712	488
V1.UC-17_090110.1.fq.gz	V1.UC-17	MetaHIT	6091927	5576236	515691	5175630	400606	3854572	1321058	774905	1852083	3323547	5644	319
MH0071_090125.1.fq.gz	MH0071	MetaHIT	11923933	10563067	1360866	10562446	621	7867451	2694995	1127245	2968027	7594419	5008	570
MH0003_081224.clean.2.fq.gz	MH0003	MetaHIT	10856618	10481422	375196	10480946	476	7807310	2673636	1006022	3494984	6985962	5335	571
O2.UC-14_090114.1.fq.gz	O2.UC-14	MetaHIT	4066170	4065637	533	4065245	392	3029618	1035627	437387	1487552	2577693	2688	242
MH0063_090126.2.fq.gz	MH0063	MetaHIT	11141182	10216049	925133	10215820	229	7614682	2601138	1133466	2208208	8007612	4562	601
O2.UC-24_090120.1.fq.gz	O2.UC-24	MetaHIT	11654847	11578427	76420	11574266	4161	8644221	2930045	1023841	3487766	8086500	4830	611
O2.UC-24_090129.1.fq.gz	O2.UC-24	MetaHIT	9172908	8622576	550332	8621582	994	6440620	2180962	861810	2769393	5852189	4783	491
MH0059_081230.2.fq.gz	MH0059	MetaHIT	10020361	7311723	2708638	7308563	3160	5460184	1848379	1093678	2302495	5006068	4831	444
MH0009_081224.clean.1.fq.gz	MH0009	MetaHIT	11285597	11061350	224247	11059602	1748	8265475	2794127	1239597	1867491	9192111	5305	592
MH0051_081226.clean.2.fq.gz	MH0051	MetaHIT	10154884	9811551	343333	9808097	3454	7330896	2477201	1089120	2929373	6878724	4367	557
MH0078_081222.clean.1.fq.gz	MH0078	MetaHIT	8576035	8553904	22131	8535469	18435	6379875	2155594	747719	2205646	6329823	4001	468
MH0070_090104.2.fq.gz	MH0070	MetaHIT	11324394	10683435	640959	10679812	3623	7985383	2694429	1290858	3205457	7474355	5006	591
O2.UC-12_090112.1.fq.gz	O2.UC-12	MetaHIT	9301658	9277285	24373	9276392	893	6940805	2335587	1109429	2187528	7088864	4531	499
MH0077_090130.2.fq.gz	MH0077	MetaHIT	13795294	11554705	2240589	11553399	1306	8653418	2899981	1234161	3817932	7735467	4816	618
MH0055_081223.clean.1.fq.gz	MH0055	MetaHIT	10019796	9968770	51026	9967634	1136	7468394	2499240	1061696	2194664	7772970	4361	556
O2.UC-19_090117.2.fq.gz	O2.UC-19	MetaHIT	8358258	8336229	22029	8335953	276	6251276	2084677	1061608	2310467	6025486	4286	460
MH0002_090117.2.fq.gz	MH0002	MetaHIT	7927774	7895043	32731	7894783	260	5922759	1972024	977324	2771478	5123305	3746	439
MH0063_090103.2.fq.gz	MH0063	MetaHIT	11838888	11590203	248685	11589066	1137	8695183	2893883	1218017	2422317	9166749	4591	611
MH0065_081223.clean.1.fq.gz	MH0065	MetaHIT	11219529	11105284	114245	11103139	2145	8337988	2765151	1381357	2406819	8696320	4978	597
V1.CD-14_090103.1.fq.gz	V1.CD-14	MetaHIT	11135585	11120491	15094	11119694	797	8351819	2767875	1183259	3296973	7822721	4139	601
MH0012_081203.clean.2.fq.gz	MH0012	MetaHIT	5074552	5073385	1167	5073166	219	3812622	1260544	766756	662893	4410273	3355	300
MH0042_090125.2.fq.gz	MH0042	MetaHIT	12902615	11635600	1267015	11633841	1759	8744210	2889631	1434070	3222492	8411349	4770	629
MH0043_081214.clean.2.fq.gz	MH0043	MetaHIT	11621067	11340258	280809	11330819	9439	8519814	2811005	1199001	3235787	8095032	4505	605
O2.UC-1_090112.2.fq.gz	O2.UC-1	MetaHIT	10289452	10151134	138318	10107007	44127	7599867	2507140	977611	3019811	7087196	4620	556
MH0048_081226.clean.2.fq.gz	MH0048	MetaHIT	10565318	9989662	575656	9988019	1643	7511596	2476423	1236267	2408000	7580019	4617	545
O2.UC-16_090114.2.fq.gz	O2.UC-16	MetaHIT	11999115	11807758	191357	11807557	201	8881202	2926355	817632	2524016	9283541	4433	648
O2.UC-18_090114.2.fq.gz	O2.UC-18	MetaHIT	10308890	10119442	189448	10117178	2264	7614264	2502914	319779	6393841	3723337	3412	532
V1.CD-3_090107.2.fq.gz	V1.CD-3	MetaHIT	10462192	10092523	369669	10089064	3459	7608044	2481020	909206	2599094	7489970	4703	535
MH0060_090125.2.fq.gz	MH0060	MetaHIT	12133134	11826870	306264	11826694	176	8922412	2904282	1301921	2188039	9638655	4424	643
MH0084_090126.2.fq.gz	MH0084	MetaHIT	13048421	12231672	816749	12231301	371	9232151	2999150	735601	5211463	7019838	4165	649
MH0040_081223_clean.2.fq.gz	MH0040	MetaHIT	8679877	8590722	89155	8590380	342	6486095	2104285	1054929	2474607	6115773	3690	474
MH0053_090125.1.fq.gz	MH0053	MetaHIT	13017068	11671107	1345961	11670773	334	8813035	2857738	1340809	2160774	9509999	5493	633
MH0046_081230.1.fq.gz	MH0046	MetaHIT	6052897	5948190	104707	5947505	685	4492241	1455264	904518	1618574	4328931	4252	333
V1.CD-13_090127.2.fq.gz	V1.CD-13	MetaHIT	11346914	10838238	508676	10838019	219	8193634	2644385	1317202	2547049	8290970	4913	596
V1.CD-4_090107.1.fq.gz	V1.CD-4	MetaHIT	10112977	9905321	207656	9904916	405	7488373	2416543	1118675	3410386	6494530	4178	538
MH0026_090117.1.fq.gz	MH0026	MetaHIT	7848259	7788342	59917	7788063	279	5892677	1895386	795337	2184098	5603965	3935	461
MH0033_081224.clean.2.fq.gz	MH0033	MetaHIT	9131145	8680645	450500	8679798	847	6573616	2106182	1153791	2392987	6286811	4076	492
V1.CD-2_090107.2.fq.gz	V1.CD-2	MetaHIT	10353038	9809083	543955	9805087	3996	7426264	2378823	826531	3944529	5860558	4602	522
MH0046_090125.2.fq.gz	MH0046	MetaHIT	11845281	10575307	1269974	10575143	164	8013357	2561786	1090787	3031678	7543465	4717	575
MH0003_081203.clean.2.fq.gz	MH0003	MetaHIT	4477934	4474769	3165	4474548	221	3390670	1083878	698001	1447193	3027355	3985	270
MH0058_081230.2.fq.gz	MH0058	MetaHIT	11601827	9001236	2600591	8999164	2072	6821237	2177927	1227935	3210403	5788761	4761	521
MH0012_081203.clean.1.fq.gz	MH0012	MetaHIT	5074588	5073994	594	5073613	381	3850487	1223126	770746	667662	4405951	3367	292
O2.UC-21_090129.2.fq.gz	O2.UC-21	MetaHIT	10640196	10080826	559370	10080044	782	7651388	2428656	1036669	3494631	6585413	4366	548
MH0063_090126.1.fq.gz	MH0063	MetaHIT	11141408	10362019	779389	10361876	143	7868969	2492907	1162322	2279271	8082605	4647	584
V1.UC-14_090127.2.fq.gz	V1.UC-14	MetaHIT	12217874	11618727	599147	11617284	1443	8822822	2794462	1201608	3768960	7848324	5014	616
MH0044_081222.clean.1.fq.gz	MH0044	MetaHIT	9172000	9133189	38811	9132793	396	6938339	2194454	970061	3293099	5839694	3701	497
MH0056_090125.1.fq.gz	MH0056	MetaHIT	13251423	11386144	1865279	11379277	6867	8654780	2724497	1526811	3227130	8152147	6136	645
MH0051_090201.1.fq.gz	MH0051	MetaHIT	2826513	2826346	167	2825994	352	2149591	676403	357559	1198558	1627436	2163	187
MH0025_090120.1.fq.gz	MH0025	MetaHIT	11438262	11391807	46455	11391335	472	8665575	2725760	1303650	3332824	8058511	4949	600
MH0076_090130.2.fq.gz	MH0076	MetaHIT	4120377	4119198	1179	4118958	240	3133979	984979	445446	1094869	3024089	2590	253
O2.UC-19_090129.2.fq.gz	O2.UC-19	MetaHIT	10871127	10258443	612684	10258212	231	7808660	2449552	1159498	3041540	7216672	4914	569
MH0082_090130.2.fq.gz	MH0082	MetaHIT	12791713	11198228	1593485	11197488	740	8523844	2673644	1081470	3864426	7333062	4740	606
V1.CD-11_090127.2.fq.gz	V1.CD-11	MetaHIT	12489384	11416598	1072786	11416446	152	8692160	2724286	694104	6493717	4922729	6303	619
O2.UC-1_090127.2.fq.gz	O2.UC-1	MetaHIT	10804163	10268162	536001	10229798	38364	7790634	2439164	1103821	2824842	7404956	5062	555
MH0026_090117.2.fq.gz	MH0026	MetaHIT	7847693	7814698	32995	7814563	135	5952541	1862022	776754	2224758	5589805	3522	433
MH0055_081223.clean.2.fq.gz	MH0055	MetaHIT	10020033	9816854	203179	9815535	1319	7481720	2333815	1071429	2219494	7596041	4736	529
MH0050_081223.clean.1.fq.gz	MH0050	MetaHIT	11557102	11399921	157181	11399309	612	8691700	2707609	1269653	3146714	8252595	4561	606
O2.UC-14_090114.2.fq.gz	O2.UC-14	MetaHIT	4066499	4065741	758	4065506	235	3099992	965514	441838	1539569	2525937	2724	249
O2.UC-13_090114.2.fq.gz	O2.UC-13	MetaHIT	12437098	12103952	333146	12102612	1340	9229580	2873032	1252889	3488315	8614297	5039	642
MH0069_090125.2.fq.gz	MH0069	MetaHIT	12043373	11071515	971858	11071189	326	8444938	2626251	1066837	3354018	7717171	4495	597
V1.UC-10_090110.2.fq.gz	V1.UC-10	MetaHIT	10971481	10187515	783966	9976394	211121	7610108	2366286	1218484	3450678	6525716	5090	542
MH0041_081222.clean.1.fq.gz	MH0041	MetaHIT	9036377	9004864	31513	9001695	3169	6867720	2133975	923904	3504043	5497652	3908	492
MH0070_090125.2.fq.gz	MH0070	MetaHIT	12636898	11033145	1603753	11032734	411	8418328	2614406	1263211	3620843	7411891	5031	609
MH0037_090122.2.fq.gz	MH0037	MetaHIT	12372682	11767639	605043	11767175	464	8988182	2778993	1019887	3900521	7866654	4516	629
V1.UC-14_090110.2.fq.gz	V1.UC-14	MetaHIT	12588803	11891004	697799	11876542	14462	9072835	2803707	1200701	3599845	8276697	5452	627
V1.UC-17_090127.2.fq.gz	V1.UC-17	MetaHIT	11061499	10055266	1006233	9965223	90043	7615104	2350119	1003745	3689460	6275763	5924	569
MH0050_090201.2.fq.gz	MH0050	MetaHIT	12338750	11370580	968170	11370409	171	8691636	2678773	1233728	3369863	8000546	4640	615
MH0003_090107.clean.1.fq.gz	MH0003	MetaHIT	9858042	9628714	229328	9628625	89	7361130	2267495	965290	3326789	6301836	5246	515
O2.UC-11_090127.1.fq.gz	O2.UC-11	MetaHIT	8827978	7689214	1138764	7688560	654	5878768	1809792	682457	2942931	4745629	5059	423
MH0054_081222.clean.2.fq.gz	MH0054	MetaHIT	8494229	8427434	66795	8426497	937	6445751	1980746	960566	1960331	6466166	4220	451
MH0022_081119.clean.2.fq.gz	MH0022	MetaHIT	10239574	7848886	2390688	7848514	372	6005569	1842945	1126212	1249086	6599428	5172	422
MH0002_090117.1.fq.gz	MH0002	MetaHIT	7928251	7835800	92451	7835422	378	5996649	1838773	1003849	2800607	5034815	4225	424
V1.CD-14_090127.2.fq.gz	V1.CD-14	MetaHIT	10875972	10448515	427457	10448290	225	8002325	2445965	1128148	3338412	7109878	4591	556
MH0055_090125.2.fq.gz	MH0055	MetaHIT	13535775	12465889	1069886	12465615	274	9547940	2917675	1183321	3143984	9321631	5139	660
O2.UC-16_090127.1.fq.gz	O2.UC-16	MetaHIT	9135307	8408416	726891	8408345	71	6441029	1967316	802482	1998774	6409571	4508	459
MH0002_081203_clear.2.fq.gz	MH0002	MetaHIT	4189961	4188775	1186	4188529	246	3209443	979086	739731	1457938	2730591	3127	258
MH0078_081222.clean.2.fq.gz	MH0078	MetaHIT	8579185	8524808	54377	8505672	19136	6517473	1988199	757505	2286972	6218700	4185	468
MH0070_090104.1.fq.gz	MH0070	MetaHIT	11322886	11256723	66163	11253790	2933	8626562	2627228	1347396	3425088	7828702	4631	604
MH0083_090126.2.fq.gz	MH0083	MetaHIT	12267600	11387137	880463	11386933	204	8728631	2658302	1175429	3437340	7949593	4787	600
MH0082_090105.2.fq.gz	MH0082	MetaHIT	11382431	11266849	115582	11264989	1860	8637275	2627714	1256639	3620776	7644213	4624	598
MH0012_081224.clean.1.fq.gz	MH0012	MetaHIT	10688612	10599744	88868	10599334	410	8127980	2471354	1103655	1415789	9183545	4614	575
MH0040_081223_clean.1.fq.gz	MH0040	MetaHIT	8680047	8635775	44272	8635511	264	6622222	2013289	1055567	2522661	6112850	3473	468
MH0076_090130.1.fq.gz	MH0076	MetaHIT	4119851	4119500	351	4119162	338	3162348	956814	454482	1095736	3023426	2637	247
MH0062_090104.clean.2.fq.gz	MH0062	MetaHIT	8993919	8338162	655757	8272771	65391	6352732	1920039	1005930	2713873	5558898	5181	481
MH0060_090125.1.fq.gz	MH0060	MetaHIT	12133394	11347787	785607	11347638	149	8716738	2630900	1313126	2171290	9176348	4782	691
V1.UC-15_090127.2.fq.gz	V1.UC-15	MetaHIT	12010595	11152723	857872	11150031	2692	8567598	2582433	877172	4231756	6918275	4974	638
MH0032_081224.clean.2.fq.gz	MH0032	MetaHIT	9139241	9086123	53118	9080548	5575	6977478	2103070	942117	3482597	5597951	4168	497
MH0039_081226.clean.2.fq.gz	MH0039	MetaHIT	8839455	8291321	548134	8290545	776	6371971	1918574	1037575	2729335	5561210	4449	467
MH0002_081203_clear.1.fq.gz	MH0002	MetaHIT	4189859	4189397	462	4189035	362	3219901	969134	740796	1456191	2732844	3110	252
MH0009_090109.1.fq.gz	MH0009	MetaHIT	13063446	11390937	1672509	11390729	208	8756018	2634711	1262762	2209636	9181093	5670	664
V1.UC-13_090110.2.fq.gz	V1.UC-13	MetaHIT	10771542	10309100	462442	10151220	157880	7817175	2334045	711390	4172858	5978362	5092	543
MH0077_081223_clean.2.fq.gz	MH0077	MetaHIT	11035407	10690561	344846	10687284	3277	8236076	2451208	1329880	3414554	7272730	4794	572
MH0030_081224.clean.1.fq.gz	MH0030	MetaHIT	10133195	9200610	932585	9193316	7294	7086641	2106675	1049242	1306265	7887051	5337	501
MH0049_090201.2.fq.gz	MH0049	MetaHIT	4391675	4388849	2826	4388763	86	3383571	1005192	322572	1455073	2933690	2302	261
MH0081_090130.2.fq.gz	MH0081	MetaHIT	13059259	10817657	2241602	10817514	143	8339940	2477574	1155852	3253144	7564370	4675	598
MH0051_081226.clean.1.fq.gz	MH0051	MetaHIT	10154856	9001633	1153223	8998065	3568	6942834	2055231	1076347	2862687	6135378	4691	522
MH0024_081224.clean.1.fq.gz	MH0024	MetaHIT	10712799	10572412	140387	10570474	1938	8157369	2413105	1049723	2790800	7779674	3797	564
MH0044_081222.clean.2.fq.gz	MH0044	MetaHIT	9171922	9086604	85318	9086165	439	7013934	2072231	978380	3363039	5723126	3858	494
MH0041_081222.clean.2.fq.gz	MH0041	MetaHIT	9036779	8946084	90695	8942733	3351	6904911	2037822	930468	3548049	5394684	4126	488
MH0035_090122.2.fq.gz	MH0035	MetaHIT	13710289	12308363	1401926	12305259	3104	9504057	2801202	1192099	3417285	8887974	4960	666
MH0038_090122.2.fq.gz	MH0038	MetaHIT	13163452	12183272	980180	12182248	1024	9409114	2773134	1116528	4090385	8091863	4715	664
MH0081_090105.2.fq.gz	MH0081	MetaHIT	10866495	10778842	87653	10778236	606	8325821	2452415	1220882	3038882	7739354	4130	579
MH0062_081223.clean.2.fq.gz	MH0062	MetaHIT	9434289	9313291	120998	9242347	70944	7139826	2102521	1036492	2859347	6383000	5105	500
MH0012_090120.2.fq.gz	MH0012	MetaHIT	13150815	12162585	988230	12162396	189	9395984	2766412	1155661	1807958	10354438	5179	645
MH0033_090122.2.fq.gz	MH0033	MetaHIT	13366959	11855504	1511455	11855359	145	9159502	2695857	1281346	3552632	8302727	4826	636
O2.UC-23_090325.clean.1.fq.gz	O2.UC-23	MetaHIT	9187559	8972912	214647	8438434	534478	6520189	1918245	849777	3094518	5343916	5188	452
MH0051_090201.2.fq.gz	MH0051	MetaHIT	2826851	2826136	715	2825828	308	2184229	641599	354095	1219397	1606431	2088	181
MH0022_081108_clean.2.fq.gz	MH0022	MetaHIT	8316751	8098418	218333	8098047	371	6261068	1836979	1165797	1261445	6836602	5162	565
V1.CD-2_090126.2.fq.gz	V1.CD-2	MetaHIT	12997921	12209537	788384	12207673	1864	9441837	2765836	895068	5235357	6972316	4630	669
MH0043_081214.clean.1.fq.gz	MH0043	MetaHIT	11618517	11405843	212674	11396450	9393	8820499	2575951	1224907	3343316	8053134	4610	620
V1.UC-8_090110.2.fq.gz	V1.UC-8	MetaHIT	12632719	12307685	325034	12297083	10602	9519924	2777159	1235932	4698636	7598447	5153	669
MH0003_081203.clean.1.fq.gz	MH0003	MetaHIT	4477830	4476414	1416	4475986	428	3468479	1007507	705382	1478529	2997457	3960	267
O2.UC-13_090127.1.fq.gz	O2.UC-13	MetaHIT	9372819	8334567	1038252	8334416	151	6458531	1875885	1020607	2526589	5807827	4750	461
MH0043_090125.2.fq.gz	MH0043	MetaHIT	13061749	11463543	1598206	11460739	2804	8883394	2577345	1207256	3616964	7843775	4687	620
MH0077_081223_clean.1.fq.gz	MH0077	MetaHIT	11034859	10947108	87751	10944165	2943	8483013	2461152	1341718	3493250	7450915	4498	579
MH0062_090104.clean.1.fq.gz	MH0062	MetaHIT	8962070	8913447	48623	8858010	55437	6869179	1988831	1013346	2851256	6006754	4767	481
O2.UC-4_090127.1.fq.gz	O2.UC-4	MetaHIT	8846329	7930977	915352	7930010	967	6152156	1777854	903471	2464776	5465234	4878	428
MH0034_090122.2.fq.gz	MH0034	MetaHIT	13893150	12728742	1164408	12728602	140	9875036	2853566	800901	5467780	7260822	4214	681
O2.UC-1_090112.1.fq.gz	O2.UC-1	MetaHIT	10280091	10133019	147072	10089890	43129	7829428	2260462	997330	3116152	6973738	4871	548
MH0075_090125.2.fq.gz	MH0075	MetaHIT	11858208	10513770	1344438	10513660	110	8159058	2354602	1186868	3816571	6697089	4766	574
MH0077_090130.1.fq.gz	MH0077	MetaHIT	13794955	12578449	1216506	12577325	1124	9761438	2815887	1372079	4252699	8324626	5148	673
V1.CD-4_090107.2.fq.gz	V1.CD-4	MetaHIT	10112708	9823941	288767	9823512	429	7626231	2197281	1132067	3491559	6331953	4318	518
O2.UC-1_090127.1.fq.gz	O2.UC-1	MetaHIT	10816070	7414881	3401189	7371670	43211	5724661	1647009	954366	2174279	5197391	5262	502
V1.UC-17_090127.1.fq.gz	V1.UC-17	MetaHIT	11099845	6717180	4382665	6624441	92739	5149519	1474922	843719	2585458	4038983	5791	439
MH0050_081223.clean.2.fq.gz	MH0050	MetaHIT	11557125	11073998	483127	11073332	666	8609398	2463934	1275747	3150096	7923236	4882	600
MH0048_081226.clean.1.fq.gz	MH0048	MetaHIT	10565677	8923946	1641731	8922259	1687	6937316	1984943	1199145	2239976	6682283	4864	516
V1.UC-6_090104.2.fq.gz	V1.UC-6	MetaHIT	10866113	10488001	378112	10484187	3814	8156046	2328141	1318243	3244863	7239324	5261	565
O2.UC-22_090129.2.fq.gz	O2.UC-22	MetaHIT	10511457	9848946	662511	9848786	160	7663241	2185545	982467	4284357	5564429	4232	541
O2.UC-20_090117.1.fq.gz	O2.UC-20	MetaHIT	8456904	8358308	98596	8357566	742	6503622	1853944	918088	3166888	5190678	4294	451
O2.UC-4_090112.2.fq.gz	O2.UC-4	MetaHIT	12784220	11840116	944104	11838424	1692	9213672	2624752	1090403	3508370	8330054	5413	643
V1.CD-8_090127.1.fq.gz	V1.CD-8	MetaHIT	12472224	10936751	1535473	10936265	486	8512330	2423935	1388285	2872188	8064077	5081	608
MH0021_081224.clean.2.fq.gz	MH0021	MetaHIT	8960899	8919179	41720	8917747	1432	6941639	1976108	1141174	2419880	6497867	3920	480
MH0013_081113_clean.2.fq.gz	MH0013	MetaHIT	9983061	9935609	47452	9932775	2834	7738870	2193905	1126853	2490436	7442339	5988	537
MH0021_090201.2.fq.gz	MH0021	MetaHIT	4168696	4166488	2208	4166351	137	3246770	919581	511151	1336526	2829825	2466	251
V1.UC-13_090129.2.fq.gz	V1.UC-13	MetaHIT	8514003	8428375	85628	8408426	19949	6557288	1851138	633750	3660100	4748326	4087	471
MH0049_090201.1.fq.gz	MH0049	MetaHIT	4391565	4390010	1555	4389923	87	3424014	965909	325435	1471603	2918320	2287	259
MH0003_090107.clean.2.fq.gz	MH0003	MetaHIT	9857719	9518648	339071	9518512	136	7428167	2090345	969149	3375085	6143427	5281	508
MH0046_090125.1.fq.gz	MH0046	MetaHIT	11845298	11053941	791357	11053798	143	8628992	2424806	1167144	3238186	7815612	4968	594
V1.CD-4_090126.2.fq.gz	V1.CD-4	MetaHIT	11356612	10512308	844304	10512043	265	8206913	2305130	1168706	3653645	6858398	4620	575
MH0004_081123_clean.2.fq.gz	MH0004	MetaHIT	9333962	9277314	56648	9275998	1316	7242606	2033392	1122233	2526394	6749604	5947	500
V1.UC-14_090127.1.fq.gz	V1.UC-14	MetaHIT	12218439	8874027	3344412	8872458	1569	6931875	1940583	1069721	3049871	5822587	5252	507
MH0014_081224.clean.1.fq.gz	MH0014	MetaHIT	10030943	9984624	46319	9982804	1820	7804287	2178517	1135451	3257933	6724871	4371	535
V1.CD-13_090105.2.fq.gz	V1.CD-13	MetaHIT	9933373	9890172	43201	9889648	524	7733833	2155815	1224294	2539008	7350640	4143	535
V1.UC-9_090129.2.fq.gz	V1.UC-9	MetaHIT	10322165	10078191	243974	10078024	167	7882710	2195314	1064900	2479211	7598813	4568	534
MH0082_090130.1.fq.gz	MH0082	MetaHIT	12791674	11955955	835719	11955234	721	9351361	2603873	1174576	4191385	7763849	4985	624
O2.UC-11_090112.2.fq.gz	O2.UC-11	MetaHIT	10424615	10374232	50383	10372819	1413	8113656	2259163	657667	2985908	7386911	4550	553
MH0082_090105.1.fq.gz	MH0082	MetaHIT	11382136	11305229	76907	11303560	1669	8843517	2460043	1274234	3703460	7600100	4706	600
MH0021_090201.1.fq.gz	MH0021	MetaHIT	4168661	4168141	520	4168021	120	3263447	904574	517602	1347308	2820713	2474	255
MH0036_090122.2.fq.gz	MH0036	MetaHIT	13368271	12056601	1311670	12055989	612	9439930	2616059	1180234	3521179	8534810	4451	672
MH0075_090104.2.fq.gz	MH0075	MetaHIT	11673980	10939365	734615	10939097	268	8567499	2371598	1275461	3510071	7429026	4949	586
O2.UC-20_090117.2.fq.gz	O2.UC-20	MetaHIT	8456414	8434445	21969	8433980	465	6606555	1827425	906343	3252504	5181476	3881	455
MH0073_090125.2.fq.gz	MH0073	MetaHIT	12587354	11062898	1524456	11062210	688	8665773	2396437	933761	5283195	5779015	5425	606
MH0059_090105.2.fq.gz	MH0059	MetaHIT	10495076	10405768	89308	10405330	438	8151826	2253504	1308259	3455204	6950126	4546	563
O2.UC-20_090129.2.fq.gz	O2.UC-20	MetaHIT	10731649	10116223	615426	10116076	147	7925943	2190133	1022553	4149308	5966768	4342	554
V1.UC-13_090129.1.fq.gz	V1.UC-13	MetaHIT	8508933	8459105	49828	8439273	19832	6612172	1827101	636524	3682858	4756415	4041	467
V1.CD-9_090127.1.fq.gz	V1.CD-9	MetaHIT	12294775	10918547	1376228	10918091	456	8557543	2360548	990235	3640857	7277234	5169	627
MH0084_090126.1.fq.gz	MH0084	MetaHIT	13048496	12655550	392946	12655308	242	9919177	2736131	767108	5667976	6987332	4251	666
O2.UC-17_090114.2.fq.gz	O2.UC-17	MetaHIT	11446634	11283822	162812	11283408	414	8849020	2434388	695053	5544344	5739064	4298	598
MH0041_090125.2.fq.gz	MH0041	MetaHIT	13155178	12177638	977540	12175332	2306	9549363	2625969	1032451	5281138	6894194	4676	647
MH0069_090103.clean.2.fq.gz	MH0069	MetaHIT	11959700	11668522	291178	11667766	756	9152877	2514889	1265022	3885769	7781997	4506	623
MH0035_081223_clean.2.fq.gz	MH0035	MetaHIT	10936598	10583638	352960	10571099	12539	8293555	2277544	1201270	2659533	7911566	5064	583
MH0055_090125.1.fq.gz	MH0055	MetaHIT	13536703	11646998	1889705	11646728	270	9141626	2505102	1171824	3054548	8592180	5454	631
MH0039_081226.clean.1.fq.gz	MH0039	MetaHIT	8839640	7328071	1511569	7327447	624	5752306	1575141	988824	2498932	4828515	4645	470
MH0066_081223.clean.2.fq.gz	MH0066	MetaHIT	10944425	10711857	232568	10711340	517	8417105	2294235	1152992	2526720	8184620	4232	566
MH0040_090125.1.fq.gz	MH0040	MetaHIT	13445033	12693800	751233	12693717	83	9975099	2718618	1321031	3788088	8905629	4745	733
V1.CD-2_090126.1.fq.gz	V1.CD-2	MetaHIT	12997782	12578117	419665	12576322	1795	9886450	2689872	925652	5497046	7079276	4727	660
MH0002_081224.clean.1.fq.gz	MH0002	MetaHIT	11166973	10897511	269462	10895741	1770	8568480	2327261	1174770	3980776	6914965	4833	590
MH0022_081108_clean.1.fq.gz	MH0022	MetaHIT	8316669	8144821	171848	8144489	332	6405659	1738830	1174081	1291310	6853179	5154	455
MH0062_081223.clean.1.fq.gz	MH0062	MetaHIT	9418946	9343725	75221	9270519	73206	7302265	1968254	1047048	2914248	6356271	5129	501
MH0061_090103.2.fq.gz	MH0061	MetaHIT	11073400	10924376	149024	10893946	30430	8582928	2311018	752745	5143496	5750450	4673	572
V1.UC-15_090127.1.fq.gz	V1.UC-15	MetaHIT	12011355	8090613	3920742	8087077	3536	6372215	1714862	807057	3197414	4889663	5137	498
MH0036_081226.clean.2.fq.gz	MH0036	MetaHIT	10484660	9959518	525142	9957962	1556	7847710	2110252	1007573	2722899	7235063	4151	537
V1.CD-6_090127.2.fq.gz	V1.CD-6	MetaHIT	12592323	11861353	730970	11843704	17649	9334794	2508910	843244	5073459	6770245	4649	627
MH0033_081224.clean.1.fq.gz	MH0033	MetaHIT	9130715	8687424	443291	8686309	1115	6847588	1838721	1193778	2507873	6178436	4864	468
V1.UC-10_090129.2.fq.gz	V1.UC-10	MetaHIT	9897230	9786833	110397	9782902	3931	7712131	2070771	1252742	3611100	6171802	4604	540
V1.CD-6_090107.2.fq.gz	V1.CD-6	MetaHIT	8649802	8577215	72587	8555228	21987	6744589	1810639	707200	3782381	4772847	3855	462
MH0069_090125.1.fq.gz	MH0069	MetaHIT	12043764	11134143	909621	11133839	304	8777812	2356027	1108104	3505361	7628478	4781	596
MH0014_090120.2.fq.gz	MH0014	MetaHIT	13341340	12033261	1308079	12032815	446	9487766	2545049	1216965	4164765	7868050	5289	635
MH0064_090126.2.fq.gz	MH0064	MetaHIT	11196678	10172867	1023811	10172629	238	8024413	2148216	961323	3740241	6432388	4277	561
MH0003_081224.clean.1.fq.gz	MH0003	MetaHIT	10856726	10734630	122096	10734224	406	8469248	2264976	1045239	3750359	6983865	5368	567
V1.CD-4_090126.1.fq.gz	V1.CD-4	MetaHIT	11356835	10779500	577335	10779287	213	8506571	2272716	1192354	3789614	6989673	4691	586
MH0081_090105.1.fq.gz	MH0081	MetaHIT	10866700	10817862	48838	10817362	500	8538822	2278540	1236663	3109224	7708138	4173	587
MH0042_090125.1.fq.gz	MH0042	MetaHIT	12902190	11569570	1332620	11567919	1651	9132409	2435510	1489391	3380832	8187087	5071	690
V1.UC-19_090112.2.fq.gz	V1.UC-19	MetaHIT	12481796	11896564	585232	11894449	2115	9390412	2504037	1196995	3625014	8269435	5188	631
V1.UC-15_090110.2.fq.gz	V1.UC-15	MetaHIT	11291863	10499776	792087	10452237	47539	8254321	2197916	863592	4139512	6312725	5157	559
V1.UC-14_090110.1.fq.gz	V1.UC-14	MetaHIT	12586207	11344974	1241233	11330257	14717	8950434	2379823	1204268	3549022	7781235	5753	599
MH0044_090125.2.fq.gz	MH0044	MetaHIT	13260109	12170983	1089126	12170803	180	9617130	2553673	1092118	4967232	7203571	4448	646
MH0074_090125.2.fq.gz	MH0074	MetaHIT	11842479	10449776	1392703	10449670	106	8258462	2191208	693905	3997129	6452541	4262	580
V1.UC-8_090129.2.fq.gz	V1.UC-8	MetaHIT	10702804	10425996	276808	10425344	652	8240654	2184690	1175364	4187563	6237781	4879	561
MH0004_081026_clean.2.fq.gz	MH0004	MetaHIT	10811305	10555677	255628	10554319	1358	8346814	2207505	1221976	2884058	7670261	6324	598
MH0070_090125.1.fq.gz	MH0070	MetaHIT	12637416	10917826	1719590	10917435	391	8634189	2283246	1296290	3719128	7198307	5277	594
MH0014_081203.clean.1.fq.gz	MH0014	MetaHIT	4779090	4778545	545	4777753	792	3780345	997408	817585	1562247	3215506	3416	283
MH0035_081223_clean.1.fq.gz	MH0035	MetaHIT	10932571	10807679	124892	10796723	10956	8543477	2253246	1218827	2729530	8067193	4824	569
MH0076_081223_clean.2.fq.gz	MH0076	MetaHIT	11205419	11013532	191887	11011198	2334	8713806	2297392	1344165	3088011	7923187	5268	642
V1.UC-9_090110.2.fq.gz	V1.UC-9	MetaHIT	13131277	12167566	963711	12166259	1307	9629610	2536649	1202200	4269601	7896658	5177	700
V1.UC-10_090110.1.fq.gz	V1.UC-10	MetaHIT	10961974	9114863	1847111	8901800	213063	7047137	1854663	1187122	3188584	5713216	5386	530
MH0049_081223.clean.1.fq.gz	MH0049	MetaHIT	10935828	10862670	73158	10862511	159	8599749	2262762	744054	3378967	7483544	3793	578
V1.UC-6_090104.1.fq.gz	V1.UC-6	MetaHIT	10864823	10822374	42449	10819224	3150	8567059	2252165	1330428	3357196	7462028	4946	572
MH0050_090201.1.fq.gz	MH0050	MetaHIT	12339056	11388253	950803	11388111	142	9021567	2366544	1271715	3496033	7892078	4978	615
O2.UC-18_090114.1.fq.gz	O2.UC-18	MetaHIT	10308444	9850459	457985	9848121	2338	7801797	2046324	332263	6509220	3338901	3757	529
O2.UC-17_090127.1.fq.gz	O2.UC-17	MetaHIT	8705736	8376713	329023	8376648	65	6636256	1740392	588344	4205634	4171014	4171	459
MH0032_081224.clean.1.fq.gz	MH0032	MetaHIT	9138885	8792186	346699	8785248	6938	6960867	1824381	957441	3467130	5318118	4953	474
V1.CD-13_090105.1.fq.gz	V1.CD-13	MetaHIT	9933515	9887458	46057	9886962	496	7838647	2048315	1233216	2571773	7315189	4208	531
MH0014_081203.clean.2.fq.gz	MH0014	MetaHIT	4779411	4778422	989	4777609	813	3788045	989564	818941	1569227	3208382	3449	288
O2.UC-23_090129.1.fq.gz	O2.UC-23	MetaHIT	9017917	8269505	748412	8184413	85092	6490091	1694322	923380	3209890	4974523	5850	478
V1.CD-8_090109.1.fq.gz	V1.CD-8	MetaHIT	12481048	12204296	276752	12203037	1259	9677789	2525248	1474769	2845526	9357511	5000	640
O2.UC-14_090127.1.fq.gz	O2.UC-14	MetaHIT	9405080	8388775	1016305	8388659	116	6654191	1734468	968806	3164315	5224344	4677	462
O2.UC-22_090117.2.fq.gz	O2.UC-22	MetaHIT	11610848	11293421	317427	11292402	1019	8960965	2331437	1045626	4874904	6417498	4525	600
O2.UC-16_090114.1.fq.gz	O2.UC-16	MetaHIT	11999275	11413092	586183	11412905	187	9057074	2355831	829822	2616294	8796611	4835	618
O2.UC-18_090129.1.fq.gz	O2.UC-18	MetaHIT	10645101	9857933	787168	9857398	535	7822874	2034524	396606	4542604	5314794	4364	554
MH0066_081223.clean.1.fq.gz	MH0066	MetaHIT	10944699	10801013	143686	10800559	454	8572065	2228494	1161278	2550197	8250362	4265	589
MH0059_090105.1.fq.gz	MH0059	MetaHIT	10495359	10461324	34035	10460966	358	8302778	2158188	1320672	3515368	6945598	4483	556
MH0037_090122.1.fq.gz	MH0037	MetaHIT	12373035	11256812	1116223	11256383	429	8937463	2318920	1036283	3925402	7330981	4781	629
MH0076_081223_clean.1.fq.gz	MH0076	MetaHIT	11204459	11127744	76715	11125674	2070	8838455	2287219	1343588	3121234	8004440	5008	596
MH0004_081123_clean.1.fq.gz	MH0004	MetaHIT	9332924	9292256	40668	9291075	1181	7384842	1906233	1133667	2572363	6718712	6006	495
MH0026_081224.clean.2.fq.gz	MH0026	MetaHIT	10893938	10779692	114246	10779017	675	8569581	2209436	892947	3087867	7691150	4049	567
MH0013_081120.clean.2.fq.gz	MH0013	MetaHIT	10032013	9978042	53971	9975508	2534	7933759	2041749	1161012	2619351	7356157	6069	569
MH0058_090125.2.fq.gz	MH0058	MetaHIT	13311707	12719034	592673	12718539	495	10116392	2602147	1409778	4936455	7782084	4830	688
MH0064_081223.clean.2.fq.gz	MH0064	MetaHIT	11169553	11001089	168464	10999362	1727	8752628	2246734	1067283	4134948	6864414	4280	612
O2.UC-13_090114.1.fq.gz	O2.UC-13	MetaHIT	12436913	11559482	877431	11558325	1157	9199766	2358559	1266986	3486096	8072229	5507	612
MH0054_090125.2.fq.gz	MH0054	MetaHIT	12636841	11893482	743359	11892941	541	9466835	2426106	1121689	3205880	8687061	4963	792
MH0075_090104.1.fq.gz	MH0075	MetaHIT	11674285	11594609	79676	11594418	191	9229237	2365181	1311505	3709974	7884444	4547	632
V1.CD-3_090126.2.fq.gz	V1.CD-3	MetaHIT	12214592	11413363	801229	11410992	2371	9085483	2325509	1074350	4050757	7360235	5159	616
MH0080_090130.2.fq.gz	MH0080	MetaHIT	10254179	10029778	224401	10029206	572	7988244	2040962	754065	3973520	6055686	3569	537
MH0045_081223.clean.1.fq.gz	MH0045	MetaHIT	11545785	11480888	64897	11479384	1504	9143619	2335765	969231	3985831	7493553	4482	599
V1.UC-13_090110.1.fq.gz	V1.UC-13	MetaHIT	10759102	9826758	932344	9658759	167999	7694510	1964249	725887	4123255	5535504	5403	541
MH0039_090122.2.fq.gz	MH0039	MetaHIT	12518874	11853051	665823	11852918	133	9444242	2408676	1222975	4297926	7554992	4521	619
MH0022_081119.clean.1.fq.gz	MH0022	MetaHIT	10239514	10137469	102045	10137123	346	8083590	2053533	1298442	1637115	8500008	5397	548
MH0069_081209.clean.1.fq.gz	MH0069	MetaHIT	10854240	10834803	19437	10834187	616	8640691	2193496	1205720	3637635	7196552	3821	587
V1.CD-12_090105.2.fq.gz	V1.CD-12	MetaHIT	12865818	12588768	277050	12588531	237	10043726	2544805	328387	6766688	5821843	3854	661
V1.CD-13_090127.1.fq.gz	V1.CD-13	MetaHIT	11347029	10847537	499492	10847352	185	8658144	2189208	1362733	2701363	8145989	5192	582
V1.CD-14_090103.2.fq.gz	V1.CD-14	MetaHIT	11135382	11036604	98778	11035768	836	8810590	2225178	1228762	3508039	7527729	4589	616
MH0059_081230.1.fq.gz	MH0059	MetaHIT	10014810	9695701	319109	9691713	3988	7739088	1952625	1299354	3235733	6455980	5250	581
MH0012_090120.1.fq.gz	MH0012	MetaHIT	13150674	12434323	716351	12434157	166	9931379	2502778	1197431	1910853	10523304	5344	650
MH0083_090126.1.fq.gz	MH0083	MetaHIT	12267910	11934574	333336	11934470	104	9536147	2398323	1221223	3714043	8220427	4831	663
V1.UC-9_090129.1.fq.gz	V1.UC-9	MetaHIT	10322257	10199644	122613	10199507	137	8150039	2049468	1081043	2546788	7652719	4620	540
MH0081_090130.1.fq.gz	MH0081	MetaHIT	13059443	11575119	1484324	11574990	129	9256153	2318837	1252879	3552897	8022093	4965	622
MH0020_081224.clean.2.fq.gz	MH0020	MetaHIT	10101992	10062918	39074	10056448	6470	8042496	2013952	681116	5363025	4693423	3644	533
MH0086_090325.clean.2.fq.gz	MH0086	MetaHIT	16499119	15255130	1243989	15254947	183	12200058	3054889	1351194	6022910	9232037	5149	815
V1.UC-10_090129.1.fq.gz	V1.UC-10	MetaHIT	9894909	9845031	49878	9841460	3571	7870727	1970733	1267458	3686361	6155099	4606	547
MH0083_090105.2.fq.gz	MH0083	MetaHIT	11684012	11410224	273788	11409851	373	9125636	2284215	1150432	3454077	7955774	4583	610
MH0015_081108_clean.2.fq.gz	MH0015	MetaHIT	7920145	7735565	184580	7735411	154	6188617	1546794	972835	2435692	5299719	5283	486
MH0012_lane3.2.fq.gz	MH0012	MetaHIT	16561508	15133613	1427895	15133048	565	12119363	3013685	1295191	2135024	12998024	5253	805
V1.UC-19_090127.2.fq.gz	V1.UC-19	MetaHIT	12134729	11367801	766928	11367382	419	9104291	2263091	1241811	3947535	7419847	5134	605
V1.UC-6_090129.2.fq.gz	V1.UC-6	MetaHIT	10709977	10353288	356689	10352297	991	8293499	2058798	1276580	3070143	7282154	5017	558
MH0064_090126.1.fq.gz	MH0064	MetaHIT	11196850	10456051	740799	10455893	158	8378309	2077584	999574	3929322	6526571	4331	570
MH0016_090120.2.fq.gz	MH0016	MetaHIT	13322342	12196839	1125503	12196701	138	9776976	2419725	1006637	4583321	7613380	4179	650
MH0061_090126.2.fq.gz	MH0061	MetaHIT	11181968	10257808	924160	10253215	4593	8220113	2033102	702839	5227334	5025881	4592	558
MH0012_lane5.2.fq.gz	MH0012	MetaHIT	15956735	14861547	1095188	14861326	221	11918810	2942516	1263843	2173035	12688291	4980	809
V1.CD-1_090107.1.fq.gz	V1.CD-1	MetaHIT	10419088	10050855	368233	10048528	2327	8060029	1988499	553786	5144313	4904215	4062	537
MH0038_090122.1.fq.gz	MH0038	MetaHIT	13163624	11338545	1825079	11337549	996	9094929	2242620	1108242	4011012	7326537	5084	639
MH0012_lane2.2.fq.gz	MH0012	MetaHIT	15824964	14794338	1030626	14793844	494	11868313	2925531	1286126	2084160	12709684	5165	790
MH0004_081026_clean.1.fq.gz	MH0004	MetaHIT	10810301	10697842	112459	10696587	1255	8583040	2113547	1244010	2945390	7751197	6350	645
V1.UC-8_090110.1.fq.gz	V1.UC-8	MetaHIT	12631555	11838930	792625	11827758	11172	9490942	2336816	1253761	4683724	7144034	5517	645
O2.UC-11_090112.1.fq.gz	O2.UC-11	MetaHIT	10424598	10342400	82198	10341046	1354	8300796	2040250	674088	3067695	7273351	4765	549
MH0016_081224.clean.2.fq.gz	MH0016	MetaHIT	9035871	9015683	20188	9015186	497	7236692	1778494	841969	3341304	5673882	3403	500
MH0013_081113_clean.1.fq.gz	MH0013	MetaHIT	9980300	9963740	16560	9961358	2382	7996523	1964835	1150654	2569343	7392015	6043	570
MH0072_090125.2.fq.gz	MH0072	MetaHIT	12540220	10931229	1608991	10930944	285	8777225	2153719	893245	5942434	4988510	4597	596
MH0085_090126.2.fq.gz	MH0085	MetaHIT	13287310	12549401	737909	12549265	136	10077237	2472028	917963	5915883	6633382	4353	664
MH0034_090122.1.fq.gz	MH0034	MetaHIT	13893487	11644019	2249468	11643931	88	9350325	2293606	782715	5197904	6446027	4496	700
V1.CD-11_090127.1.fq.gz	V1.CD-11	MetaHIT	12489484	10874739	1614745	10874596	143	8733378	2141218	709613	6573288	4301308	6565	593
V1.UC-21_090127.2.fq.gz	V1.UC-21	MetaHIT	11860549	10741663	1118886	10741305	358	8628090	2113215	938085	4814095	5927210	5699	572
MH0049_081223.clean.2.fq.gz	MH0049	MetaHIT	10935774	10735815	199959	10735548	267	8625813	2109735	748576	3407640	7327908	4013	576
MH0017_081108_clean.2.fq.gz	MH0017	MetaHIT	8570387	8311872	258515	8311753	119	6678359	1633394	1210369	2332003	5979750	5424	515
V1.UC-21_090112.2.fq.gz	V1.UC-21	MetaHIT	11308868	11084794	224074	11073404	11390	8900626	2172778	976785	4906173	6167231	5609	589
V1.UC-18_090112.2.fq.gz	V1.UC-18	MetaHIT	11862032	11472278	389754	11470054	2224	9221151	2248903	875766	5758056	5711998	4927	609
MH0012_lane4.2.fq.gz	MH0012	MetaHIT	15771744	14769945	1001799	14769728	217	11876738	2892990	1262999	2161477	12608251	4949	782
O2.UC-4_090112.1.fq.gz	O2.UC-4	MetaHIT	12784223	11608967	1175256	11607378	1589	9334406	2272972	1109218	3563426	8043952	5626	637
MH0073_081223.clean.2.fq.gz	MH0073	MetaHIT	11029432	10935950	93482	10934564	1386	8793980	2140584	939558	4992317	5942247	5125	586
MH0080_090130.1.fq.gz	MH0080	MetaHIT	10253842	10236307	17535	10235775	532	8233797	2001978	756660	4111219	6124556	3299	545
V1.CD-14_090127.1.fq.gz	V1.CD-14	MetaHIT	10876157	10518792	357365	10518606	186	8462273	2056333	1170912	3537211	6981395	4842	568
MH0033_090122.1.fq.gz	MH0033	MetaHIT	13367314	10902843	2464471	10902735	108	8772423	2130312	1264746	3462224	7440511	5142	631
MH0058_081230.1.fq.gz	MH0058	MetaHIT	11596992	11487506	109486	11485333	2173	9249120	2236213	1416740	4330315	7155018	4878	635
MH0045_090125.2.fq.gz	MH0045	MetaHIT	13171445	11900867	1270578	11900403	464	9585568	2314835	982355	4947455	6952948	4684	632
MH0043_090125.1.fq.gz	MH0043	MetaHIT	13060920	11245677	1815243	11243104	2573	9056147	2186957	1251013	3709838	7533266	4977	722
MH0075_090125.1.fq.gz	MH0075	MetaHIT	11858630	10652876	1205754	10652789	87	8584899	2067890	1232564	4002622	6650167	5006	575
V1.UC-8_090129.1.fq.gz	V1.UC-8	MetaHIT	10702684	10584017	118667	10583462	555	8529661	2053801	1196986	4308077	6275385	4947	560
MH0013_081120.clean.1.fq.gz	MH0013	MetaHIT	10032746	9978966	53780	9974045	4921	8038523	1935522	1167687	2657460	7316585	6096	540
O2.UC-19_090129.1.fq.gz	O2.UC-19	MetaHIT	10871337	9960565	910772	9960476	89	8028100	1932376	1193116	3159035	6801441	5312	598
MH0036_081226.clean.1.fq.gz	MH0036	MetaHIT	10485163	9085448	1399715	9083739	1709	7324025	1759714	974447	2582756	6500983	4317	520
MH0028_081223_clean.2.fq.gz	MH0028	MetaHIT	10317884	10135962	181922	10135629	333	8173251	1962378	1048365	2707684	7427945	4297	549
MH0035_090122.1.fq.gz	MH0035	MetaHIT	13709781	11395627	2314154	11392723	2904	9188427	2204296	1177727	3338634	8054089	5319	625
MH0045_081223.clean.2.fq.gz	MH0045	MetaHIT	11545689	11395593	150096	11394165	1428	9194203	2199962	972951	4019476	7374689	4693	601
MH0085_081223.clean.1.fq.gz	MH0085	MetaHIT	11429782	11364181	65601	11363711	470	9172287	2191424	954972	5240945	6122766	4178	605
MH0064_081223.clean.1.fq.gz	MH0064	MetaHIT	11169216	11012531	156685	11010968	1563	8890221	2120747	1080498	4199562	6811406	4350	588
MH0007_081123_clean.2.fq.gz	MH0007	MetaHIT	9484568	9394283	90285	9393775	508	7584718	1809057	1437637	2550069	6843706	5844	507
V1.CD-9_090109.1.fq.gz	V1.CD-9	MetaHIT	11273476	11219899	53577	11219159	740	9059255	2159904	938467	3706641	7512518	4490	619
MH0017_081119.clean.2.fq.gz	MH0017	MetaHIT	9506674	8737698	768976	8737549	149	7055567	1681982	1244790	2466199	6271350	5612	556
MH0023_081119.clean.2.fq.gz	MH0023	MetaHIT	9916741	8717875	1198866	8717751	124	7045149	1672602	1068914	2561809	6155942	5473	456
MH0067_090103.2.fq.gz	MH0067	MetaHIT	11600392	11461635	138757	11461212	423	9262883	2198329	890687	4710735	6750477	3839	602
V1.CD-3_090126.1.fq.gz	V1.CD-3	MetaHIT	12214001	11651050	562951	11648722	2328	9415360	2233362	1097961	4226508	7422214	5201	645
MH0073_081223.clean.1.fq.gz	MH0073	MetaHIT	11029318	10967029	62289	10965625	1404	8868399	2097226	944828	5029323	5936302	5146	580
MH0012_lane5.1.fq.gz	MH0012	MetaHIT	15958001	15201672	756329	15201561	111	12305077	2896484	1282921	2242791	12958770	4973	806
MH0023_081108_clean.2.fq.gz	MH0023	MetaHIT	8974602	8698773	275829	8698649	124	7042527	1656122	1103221	2533746	6164903	5333	599
MH0012_lane3.1.fq.gz	MH0012	MetaHIT	16562467	15173838	1388629	15173367	471	12288968	2884399	1309763	2175758	12997609	5358	808
MH0021_081224.clean.1.fq.gz	MH0021	MetaHIT	8960070	8414997	545073	8412733	2264	6813935	1598798	1157917	2399672	6013061	4850	453
MH0067_090126.2.fq.gz	MH0067	MetaHIT	10641595	9808465	833130	9808332	133	7948025	1860307	800578	3947115	5861217	3753	540
MH0028_081223_clean.1.fq.gz	MH0028	MetaHIT	10318197	10258080	60117	10257793	287	8312276	1945517	1044873	2744681	7513112	4045	552
MH0016_081203.clean.2.fq.gz	MH0016	MetaHIT	4840503	4839411	1092	4839220	191	3921569	917651	647759	1816507	3022713	2870	280
MH0012_lane2.1.fq.gz	MH0012	MetaHIT	15825816	15003213	822603	15002844	369	12165159	2837685	1303289	2140696	12862148	5248	795
MH0012_lane4.1.fq.gz	MH0012	MetaHIT	15773355	15040617	732738	15040504	113	12200900	2839604	1280676	2220459	12820045	4974	811
MH0015_081119.clean.2.fq.gz	MH0015	MetaHIT	8587214	8168376	418838	8168235	141	6626509	1541726	993219	2633328	5534907	5465	469
MH0072_081223.clean.2.fq.gz	MH0072	MetaHIT	12103046	9281650	2821396	9277976	3674	7527676	1750300	888507	4903520	4374456	5011	527
MH0016_081203.clean.1.fq.gz	MH0016	MetaHIT	4840407	4839727	680	4839408	319	3926822	912586	648211	1810098	3029310	2849	279
V1.UC-21_090127.1.fq.gz	V1.UC-21	MetaHIT	11860621	6824556	5036065	6824207	349	5539282	1284925	794229	3104005	3720202	5601	633
MH0086_081223.clean.2.fq.gz	MH0086	MetaHIT	11216960	10451581	765379	10451057	524	8483277	1967780	1228017	3989894	6461163	5418	563
V1.UC-19_090112.1.fq.gz	V1.UC-19	MetaHIT	12481948	11460909	1021039	11458838	2071	9309709	2149129	1207951	3580581	7878257	5464	645
MH0006_lane7.2.fq.gz	MH0006	MetaHIT	15920641	15090899	829742	15087830	3069	12267249	2820581	1389192	5129222	9958608	4504	795
V1.UC-18_090127.2.fq.gz	V1.UC-18	MetaHIT	12327395	11519114	808281	11518729	385	9370561	2148168	876336	5986139	5532590	4811	719
MH0016_081224.clean.1.fq.gz	MH0016	MetaHIT	9034646	8712599	322047	8711273	1326	7087591	1623682	858170	3262918	5448355	4283	470
MH0006_lane2.2.fq.gz	MH0006	MetaHIT	14818274	13912764	905510	13909750	3014	11318048	2591702	1334850	4770764	9138986	4483	743
MH0020_090120.2.fq.gz	MH0020	MetaHIT	12804154	11799649	1004505	11799113	536	9600823	2198290	719295	6622732	5176381	4078	633
MH0054_090125.1.fq.gz	MH0054	MetaHIT	12637397	10871837	1765560	10871307	530	8845935	2025372	1117976	3068932	7802375	5279	665
MH0073_090125.1.fq.gz	MH0073	MetaHIT	12588097	10949215	1638882	10948514	701	8910653	2037861	955377	5455264	5493250	5616	588
MH0061_090126.1.fq.gz	MH0061	MetaHIT	11180598	10403136	777462	10398742	4394	8469184	1929558	717635	5363756	5034986	4694	559
MH0014_090120.1.fq.gz	MH0014	MetaHIT	13341364	12299074	1042290	12298709	365	10020483	2278226	1255685	4414141	7884568	5570	659
MH0080_090109.1.fq.gz	MH0080	MetaHIT	13040255	12313174	727081	12311449	1725	10034310	2277139	1316551	4629346	7682103	5103	650
O2.UC-17_090114.1.fq.gz	O2.UC-17	MetaHIT	11446681	11044645	402036	11044197	448	9001736	2042461	719695	5606288	5437909	4739	662
V1.UC-15_090110.1.fq.gz	V1.UC-15	MetaHIT	11282116	9795120	1486996	9744135	50985	7943383	1800752	871497	3975270	5768865	5383	530
MH0005_081109_clean.2.fq.gz	MH0005	MetaHIT	9987370	9740212	247158	9739722	490	7941757	1797965	916375	3144771	6594951	5545	514
MH0084_090109.1.fq.gz	MH0084	MetaHIT	13733793	12956325	777468	12955387	938	10565570	2389817	787725	6057341	6898046	4683	714
MH0058_090125.1.fq.gz	MH0058	MetaHIT	13312472	11650607	1661865	11650131	476	9504288	2145843	1387759	4689459	6960672	5253	713
V1.CD-11_090109.1.fq.gz	V1.CD-11	MetaHIT	13205181	12864178	341003	12863791	387	10494965	2368826	785454	7631116	5232675	6521	682
V1.UC-6_090129.1.fq.gz	V1.UC-6	MetaHIT	10709943	10523912	186031	10523004	908	8586364	1936640	1299295	3162507	7360497	5093	563
V1.UC-19_090127.1.fq.gz	V1.UC-19	MetaHIT	12135103	7470584	4664519	7470182	402	6096166	1374016	1044707	2664385	4805797	5184	494
MH0006_lane6.2.fq.gz	MH0006	MetaHIT	15631238	14719796	911442	14716634	3162	12010909	2705725	1382005	5018812	9697822	4571	780
MH0085_090126.1.fq.gz	MH0085	MetaHIT	13287702	12916345	371357	12916270	75	10544221	2372049	951447	6248021	6668249	4421	711
MH0074_081223_clean.1.fq.gz	MH0074	MetaHIT	11172758	11015700	157058	11015521	179	8992593	2022928	704799	3834390	7181131	4079	594
MH0006_lane8.2.fq.gz	MH0006	MetaHIT	15106942	14384262	722680	14381511	2751	11745375	2636136	1370704	4904585	9476926	4436	761
MH0074_081223_clean.2.fq.gz	MH0074	MetaHIT	11172374	10625835	546539	10625621	214	8680128	1945493	707985	3783323	6842298	4353	576
O2.UC-21_090129.1.fq.gz	O2.UC-21	MetaHIT	10640144	9777929	862215	9776925	1004	7990667	1786258	1075668	3695787	6081138	4847	545
MH0006_lane2.1.fq.gz	MH0006	MetaHIT	14818746	14196532	622214	14193125	3407	11603989	2589136	1364410	4883341	9309784	4710	746
MH0036_090122.1.fq.gz	MH0036	MetaHIT	13368541	11025407	2343134	11024878	529	9029845	1995033	1160068	3451866	7573012	4749	601
V1.CD-1_090107.2.fq.gz	V1.CD-1	MetaHIT	10418692	9987055	431637	9984938	2117	8184090	1800848	555530	5294535	4690403	4148	529
MH0026_081224.clean.1.fq.gz	MH0026	MetaHIT	10894176	9332228	1561948	9331411	817	7655206	1676205	857377	2803386	6528025	4753	514
MH0074_090125.1.fq.gz	MH0074	MetaHIT	11842894	10328672	1514222	10328598	74	8473396	1855202	709035	4108031	6220567	4445	561
MH0083_090105.1.fq.gz	MH0083	MetaHIT	11684284	11508023	176261	11507752	271	9446324	2061428	1168252	3570549	7937203	4697	607
V1.CD-12_090105.1.fq.gz	V1.CD-12	MetaHIT	12866092	12635478	230614	12635328	150	10373586	2261742	331582	7012244	5623084	3922	658
MH0085_081223.clean.2.fq.gz	MH0085	MetaHIT	11429697	11222330	207367	11221817	513	9213322	2008495	962991	5285343	5936474	4364	606
MH0006_lane7.1.fq.gz	MH0006	MetaHIT	15920721	15338690	582031	15335880	2810	12593037	2742843	1408689	5262820	10073060	4493	809
MH0041_090125.1.fq.gz	MH0041	MetaHIT	13154146	12670208	483938	12668170	2038	10402552	2265618	1091585	5733235	6934935	4832	671
V1.UC-9_090110.1.fq.gz	V1.UC-9	MetaHIT	13131113	11327809	1803304	11326543	1266	9307720	2018823	1197568	4172471	7154072	5486	648
MH0044_090125.1.fq.gz	MH0044	MetaHIT	13260049	11029058	2230991	11028901	157	9064425	1964476	1066435	4769889	6259012	4706	607
MH0086_090325.clean.1.fq.gz	MH0086	MetaHIT	16500404	16142501	357903	16142400	101	13271992	2870408	1401702	6564339	9578061	5076	841
MH0068_090126.2.fq.gz	MH0068	MetaHIT	10834996	10151324	683672	10151079	245	8348938	1802141	791644	4909262	5241817	4188	556
MH0086_081223.clean.1.fq.gz	MH0086	MetaHIT	11217184	10384127	833057	10383566	561	8541580	1841986	1245401	4018304	6365262	5540	580
MH0039_090122.1.fq.gz	MH0039	MetaHIT	12519215	11333320	1185895	11333220	100	9327966	2005254	1224933	4296385	7036835	4899	624
MH0016_090120.1.fq.gz	MH0016	MetaHIT	13322252	12441081	881171	12440977	104	10241158	2199819	1040775	4842203	7598774	4359	653
MH0007_081109_clean.2.fq.gz	MH0007	MetaHIT	8993691	8914017	79674	8913581	436	7338111	1575470	1425039	2448068	6465513	5790	496
MH0006_lane6.1.fq.gz	MH0006	MetaHIT	15631448	14913684	717764	14910858	2826	12286789	2624069	1399120	5136508	9774350	4560	777
V1.UC-18_090127.1.fq.gz	V1.UC-18	MetaHIT	12327800	7894438	4433362	7894025	413	6505952	1388073	776327	4264890	3629135	4809	542
MH0020_081224.clean.1.fq.gz	MH0020	MetaHIT	10103617	9536810	566807	9527165	9645	7854226	1672939	702619	5202744	4324421	4353	510
MH0006_lane8.1.fq.gz	MH0006	MetaHIT	15106946	14608171	498775	14605635	2536	12047813	2557822	1389479	5034345	9571290	4489	773
MH0067_090126.1.fq.gz	MH0067	MetaHIT	10641841	9954499	687342	9954416	83	8211720	1742696	824072	4090786	5863630	3851	558
MH0023_081108_clean.1.fq.gz	MH0023	MetaHIT	8974849	8572775	402074	8572711	64	7073918	1498793	1097195	2545871	6026840	5437	461
MH0005_081120.clean.2.fq.gz	MH0005	MetaHIT	9716269	9632662	83607	9632251	411	7952562	1679689	933657	3133237	6499014	5509	509
V1.UC-18_090112.1.fq.gz	V1.UC-18	MetaHIT	11862038	11128001	734037	11125808	2193	9197845	1927963	891635	5729564	5396244	5133	619
MH0018_081108_clean.2.fq.gz	MH0018	MetaHIT	7991663	7825167	166496	7822288	2879	6467751	1354537	632224	3575200	4247088	5029	554
MH0005_081109_clean.1.fq.gz	MH0005	MetaHIT	9987285	9887955	99330	9887514	441	8176373	1711141	936627	3236155	6651359	5543	525
V1.CD-15_090129.2.fq.gz	V1.CD-15	MetaHIT	10963764	10782045	181719	10768606	13439	8915297	1853309	520488	6692304	4076302	3715	572
V1.CD-6_090127.1.fq.gz	V1.CD-6	MetaHIT	12586068	11393032	1193036	11375827	17205	9418166	1957661	856380	5145484	6230343	4859	611
MH0072_081223.clean.1.fq.gz	MH0072	MetaHIT	12102801	9862067	2240734	9857272	4795	8161688	1695584	948602	5305711	4551561	5193	605
MH0027_081119.clean.2.fq.gz	MH0027	MetaHIT	8788608	7863627	924981	7863505	122	6511919	1351586	1314435	3121093	4742412	5605	497
MH0018_081119.clean.2.fq.gz	MH0018	MetaHIT	10318024	8990630	1327394	8987275	3355	7444331	1542944	660993	4095710	4891565	5165	518
MH0068_081223.clean.2.fq.gz	MH0068	MetaHIT	11098721	10949479	149242	10948388	1091	9070394	1877994	867691	5023500	5924888	4220	584
V1.UC-21_090112.1.fq.gz	V1.UC-21	MetaHIT	11306097	11050061	256036	11039358	10703	9149285	1890073	999846	5048102	5991256	5916	586
MH0006_081109_clean.2.fq.gz	MH0006	MetaHIT	9631983	9471618	160365	9470804	814	7859538	1611266	1199725	3303278	6167526	5418	498
MH0045_090125.1.fq.gz	MH0045	MetaHIT	13171382	11048574	2122808	11048165	409	9176074	1872091	979503	4773136	6275029	4903	626
MH0017_081108_clean.1.fq.gz	MH0017	MetaHIT	8570519	8476498	94021	8476414	84	7042794	1433620	1237761	2452546	6023868	5536	466
MH0020_090120.1.fq.gz	MH0020	MetaHIT	12803883	12085651	718232	12085162	489	10051121	2034041	741989	6957350	5127812	4254	637
MH0007_081123_clean.1.fq.gz	MH0007	MetaHIT	9484492	9443631	40861	9443192	439	7855512	1587680	1463571	2636127	6807065	5937	516
MH0005_081120.clean.1.fq.gz	MH0005	MetaHIT	9716409	9671774	44635	9670909	865	8052851	1618058	942188	3165791	6505118	5546	515
MH0072_090125.1.fq.gz	MH0072	MetaHIT	12540605	10761508	1779097	10761256	252	8964456	1796800	914352	6100546	4660710	4858	590
V1.UC-7_090129.2.fq.gz	V1.UC-7	MetaHIT	9925965	9693915	232050	9640811	53104	8031769	1609042	678477	5263877	4376934	4600	513
MH0068_081223.clean.1.fq.gz	MH0068	MetaHIT	11098691	10980468	118223	10979297	1171	9161311	1817986	873615	5056230	5923067	4272	578
V1.CD-1_090126.2.fq.gz	V1.CD-1	MetaHIT	13146801	12386926	759875	12386364	562	10336655	2049709	613186	7056299	5330065	4160	658
O2.UC-20_090129.1.fq.gz	O2.UC-20	MetaHIT	10731780	9867787	863993	9867661	126	8236814	1630847	1054581	4356102	5511559	4722	536
MH0068_090126.1.fq.gz	MH0068	MetaHIT	10835126	10216294	618832	10215970	324	8527779	1688191	806641	5022361	5193609	4217	573
MH0015_081108_clean.1.fq.gz	MH0015	MetaHIT	7920145	7890490	29655	7890393	97	6590632	1299761	993501	2591100	5299293	5385	453
O2.UC-22_090117.1.fq.gz	O2.UC-22	MetaHIT	11611067	11041676	569391	11040609	1067	9222460	1818149	1078175	4994049	6046560	4944	597
MH0007_081109_clean.1.fq.gz	MH0007	MetaHIT	8993533	8957571	35962	8957172	399	7486729	1470443	1439361	2495571	6461601	5821	490
MH0023_081119.clean.1.fq.gz	MH0023	MetaHIT	9916806	9827662	89144	9827595	67	8215013	1612582	1177926	2968623	6858972	5507	530
V1.CD-15_090105.2.fq.gz	V1.CD-15	MetaHIT	9320492	9306461	14031	9290901	15560	7773172	1517729	420862	5852362	3438539	2925	500
MH0008_081113_clean.2.fq.gz	MH0008	MetaHIT	9379629	9222489	157140	9222283	206	7728352	1493931	946245	3904854	5317429	6400	518
MH0027_081108_clean.2.fq.gz	MH0027	MetaHIT	7400105	7329212	70893	7329069	143	6143681	1185388	1280428	2894734	4434335	5462	427
MH0017_081119.clean.1.fq.gz	MH0017	MetaHIT	9506782	9422037	84745	9421983	54	7904914	1517069	1303154	2743134	6678849	5678	519
MH0006_081120.clean.2.fq.gz	MH0006	MetaHIT	9482937	9382192	100745	9381396	796	7874905	1506491	1208604	3322475	6058921	5463	494
V1.CD-15_090129.1.fq.gz	V1.CD-15	MetaHIT	10959305	10883213	76092	10870120	13093	9125472	1744648	527376	6886816	3983304	3721	576
MH0015_081119.clean.1.fq.gz	MH0015	MetaHIT	8587171	8519780	67391	8519679	101	7159259	1360420	1025902	2825469	5694210	5439	503
MH0006_081109_clean.1.fq.gz	MH0006	MetaHIT	9631569	9563708	67861	9562975	733	8038225	1524750	1215947	3376967	6186008	5423	506
MH0019_081108_clean.2.fq.gz	MH0019	MetaHIT	8427241	8063797	363444	8063658	139	6781453	1282205	989254	3331134	4732524	4980	456
MH0001_081123_clean.2.fq.gz	MH0001	MetaHIT	10867743	10640743	227000	10640595	148	8951776	1688819	837422	4885329	5755266	5297	552
MH0008_081123_clean.2.fq.gz	MH0008	MetaHIT	9698550	9583794	114756	9583577	217	8062771	1520806	959037	4109474	5474103	6388	522
O2.UC-22_090129.1.fq.gz	O2.UC-22	MetaHIT	10511658	9645858	865800	9645710	148	8116370	1529340	1023134	4598480	5047230	4568	544
MH0019_081119.clean.2.fq.gz	MH0019	MetaHIT	11001249	7752358	3248891	7752199	159	6525387	1226812	951298	3203938	4548261	4977	416
V1.UC-7_090129.1.fq.gz	V1.UC-7	MetaHIT	9907499	9825777	81722	9772468	53309	8237764	1534704	697147	5438416	4334052	4515	512
MH0006_081120.clean.1.fq.gz	MH0006	MetaHIT	9482772	9418108	64664	9417282	826	7952184	1465098	1215846	3344281	6073001	5430	507
V1.CD-1_090126.1.fq.gz	V1.CD-1	MetaHIT	13147158	12892315	254843	12891834	481	10928498	1963336	639522	7543393	5348441	4193	735
MH0018_081108_clean.1.fq.gz	MH0018	MetaHIT	7987570	7946770	40800	7944091	2679	6738841	1205250	650534	3745690	4198401	5034	526
V1.CD-15_090105.1.fq.gz	V1.CD-15	MetaHIT	9316885	9303302	13583	9288254	15048	7887060	1401194	423450	5941850	3346404	2949	496
MH0027_081119.clean.1.fq.gz	MH0027	MetaHIT	8788665	8705632	83033	8705535	97	7404821	1300714	1389827	3504290	5201245	5641	491
MH0027_081108_clean.1.fq.gz	MH0027	MetaHIT	7400012	7313479	86533	7313401	78	6224021	1089380	1290404	2927600	4385801	5532	415
MH0001_081026_clean.2.fq.gz	MH0001	MetaHIT	11640358	11218298	422060	11218158	140	9548720	1669438	894116	5197503	6020655	5384	865
MH0010_081113_clean.2.fq.gz	MH0010	MetaHIT	9218026	9065099	152927	9064884	215	7736784	1328100	805529	4826915	4237969	4813	525
MH0018_081119.clean.1.fq.gz	MH0018	MetaHIT	10312438	10251921	60517	10248840	3081	8797282	1451558	721679	4928693	5320147	5310	550
MH0001_081123_clean.1.fq.gz	MH0001	MetaHIT	10867837	10759746	108091	10759667	79	9254382	1505285	859024	5072854	5686813	5341	642
MH0019_081108_clean.1.fq.gz	MH0019	MetaHIT	8427022	8085251	341771	8085142	109	6961321	1123821	1010373	3420966	4664176	4933	475
MH0008_081123_clean.1.fq.gz	MH0008	MetaHIT	9698745	9650121	48624	9649947	174	8332314	1317633	969541	4261388	5388559	6558	556
MH0008_081113_clean.1.fq.gz	MH0008	MetaHIT	9379572	9309113	70459	9308969	144	8047358	1261611	963293	4091414	5217555	6503	569
MH0001_081026_clean.1.fq.gz	MH0001	MetaHIT	11640674	11488053	152621	11487962	91	9940451	1547511	912424	5445869	6042093	5494	640
V1.UC-7_090325.clean.2.fq.gz	V1.UC-7	MetaHIT	8490914	8277606	213308	8201411	76195	7118660	1082751	659153	4485446	3715965	4382	448
MH0010_081120.clean.2.fq.gz	MH0010	MetaHIT	10366742	10302510	64232	10302278	232	8966922	1335356	852686	5643279	4658999	4896	543
MH0019_081119.clean.1.fq.gz	MH0019	MetaHIT	11001268	10859269	141999	10859171	98	9464095	1395076	1135290	4684174	6174997	5295	575
MH0010_081113_clean.1.fq.gz	MH0010	MetaHIT	9217916	9159653	58263	9159524	129	7985910	1173614	825852	4997189	4162335	4845	603
V1.UC-7_090325.clean.1.fq.gz	V1.UC-7	MetaHIT	8464162	8367729	96433	8300674	67055	7244474	1056200	666245	4573241	3727433	4362	451
MH0010_081120.clean.1.fq.gz	MH0010	MetaHIT	10367166	10332763	34403	10332300	463	9063966	1268334	859736	5692398	4639902	4968	546
NG-5636_330_sequence.tar.bz2	S330	Sweden	19232142	18822141	410001	18815276	6865	12104204	6711072	1165748	3964759	14850517	4167	1212
NG-5636_587_sequence.tar.bz2	S587	Sweden	27393282	24444123	2949159	24356801	87322	15754983	8601818	1746390	3789421	20567380	4654	1669
NG-5425_137_2_sequence.fastq	S137	Sweden	4155208	3371888	783320	3366404	5484	2177606	1188798	698171	751548	2614856	3463	370
NG-5636_88_sequence.tar.bz2	S88	Sweden	27299226	26444229	854997	26442210	2019	17179079	9263131	1616281	6255222	20186988	4428	1716
NG-5636_365_sequence.tar.bz2	S365	Sweden	27938300	26278588	1659712	26262312	16276	17326848	8935464	1235219	7389710	18872602	5645	1857
NG-5425_137_1_sequence.fastq	S137	Sweden	4155208	3657395	497813	3651455	5940	2433312	1218143	750264	832095	2819360	3533	385
NG-5636_552_sequence.tar.bz2	S552	Sweden	30027546	28185530	1842016	28180953	4577	19036203	9144750	1378427	6632396	21548557	4000	1891
NG-5636_312_new_raw_data.tar.bz2	S312	Sweden	147994042	143617248	4376794	143542759	74489	97576917	45965842	1790765	56041507	87501252	7158	9756
NG-5636_468_sequence.tar.bz2	S468	Sweden	37056984	36516248	540736	36515493	755	24942811	11572682	1291997	8327387	28188106	4923	2430
NG-5425_286_2_sequence.fastq	S286	Sweden	5528587	4574055	954532	4568645	5410	3128639	1440006	845641	1697168	2871477	3804	446
NG-5636_640_sequence.tar.bz2	S640	Sweden	25319242	24606048	713194	24603597	2451	16914163	7689434	948158	4131019	20472578	4246	1584
NG-5636_317_new_raw_data.tar.bz2	S317	Sweden	138428860	124906560	13522300	124755610	150950	86346201	38409409	1521390	36658752	88096858	5736	8664
NG-5425_485_2_sequence.fastq	S485	Sweden	5681375	4614714	1066661	4606791	7923	3188587	1418204	845761	1259613	3347178	3741	449
NG-5636_577_sequence.tar.bz2	S577	Sweden	28311558	25305943	3005615	25303543	2400	17530239	7773304	1417451	6147078	19156465	4497	1742
NG-5636_239_sequence.tar.bz2	S239	Sweden	20156288	19575052	581236	19568622	6430	13565097	6003525	1483262	4224579	15344043	4532	1282
NG-5636_584_sequence.tar.bz2	S584	Sweden	29998756	26934485	3064271	26932585	1900	18701612	8230973	1747947	6745285	20187300	4242	1853
NG-5636_526_sequence.tar.bz2	S526	Sweden	41016080	39687710	1328370	39676782	10928	27598064	12078718	1761568	7195414	32481368	5568	2624
NG-5636_378_sequence.tar.bz2	S378	Sweden	26043874	25617058	426816	25502028	115030	17780891	7721137	1645489	5079087	20422941	5287	1666
NG-5636_350_sequence.tar.bz2	S350	Sweden	28209356	27680914	528442	27554169	126745	19216105	8338064	1459149	6409548	21144621	4265	1793
NG-5636_479_sequence.tar.bz2	S479	Sweden	31942632	31053469	889163	31050260	3209	21725606	9324654	1474465	7571595	23478665	4013	2123
NG-5636_278_sequence.tar.bz2	S278	Sweden	26841956	26407252	434704	26400627	6625	18480843	7919784	1916139	5210240	21190387	5019	1702
NG-5636_77_sequence.tar.bz2	S77	Sweden	27378948	26749240	629708	26737309	11931	18751391	7985918	1523377	6517440	20219869	4338	1736
NG-5636_488_sequence.tar.bz2	S488	Sweden	43030594	41628733	1401861	41613199	15534	29244864	12368335	1863851	9256237	32356962	4929	2747
NG-5425_286_1_sequence.fastq	S286	Sweden	5528587	4939696	588891	4933846	5850	3467737	1466109	895769	1872884	3060962	3912	460
NG-5636_487_sequence.tar.bz2	S487	Sweden	45755364	44232406	1522958	44222749	9657	31099796	13122953	1807027	9893194	34329555	4854	2943
NG-5636_54_sequence.tar.bz2	S54	Sweden	27122662	26609268	513394	26605099	4169	18724311	7880788	1375395	7409420	19195679	4287	1721
NG-5636_131_sequence.tar.bz2	S131	Sweden	25818192	25224545	593647	25220203	4342	17765394	7454809	1388081	5071462	20148741	4327	1636
NG-5636_436_sequence.tar.bz2	S436	Sweden	43523716	41369401	2154315	41363739	5662	29161411	12202328	1770768	8468829	32894910	4251	2731
NG-5636_60_sequence.tar.bz2	S60	Sweden	29849304	28031493	1817811	27990452	41041	19758599	8231853	1647411	7511254	20479198	4470	1835
NG-5636_424_sequence.tar.bz2	S424	Sweden	31866570	30422914	1443656	30416527	6387	21512811	8903716	1433746	7466213	22950314	4167	2046
NG-5636_347_sequence.tar.bz2	S347	Sweden	24639634	24187139	452495	24161856	25283	17194522	6967334	1173690	5892061	18269795	4746	1545
NG-5636_80_sequence.tar.bz2	S80	Sweden	18620022	18252162	367860	18249569	2593	12988029	5261540	1422435	4544039	13705530	4542	1199
NG-5636_530_sequence.tar.bz2	S530	Sweden	38222934	36009063	2213871	36000329	8734	25647137	10353192	1454313	12494982	23505347	4704	2429
NG-5636_495_sequence.tar.bz2	S495	Sweden	42247318	40934131	1313187	40927601	6530	29251519	11676082	1697398	11947924	28979677	4979	2706
NG-5636_517_sequence.tar.bz2	S517	Sweden	41415244	40206680	1208564	39926855	279825	28618750	11308105	1588254	11958095	27968760	4582	2661
NG-5636_638_sequence.tar.bz2	S638	Sweden	11425522	11127293	298229	11106754	20539	7961887	3144867	1120753	3330318	7776436	4258	745
NG-5636_59_sequence.tar.bz2	S59	Sweden	24920030	24284851	635179	24280835	4016	17408539	6872296	1405226	6061189	18219646	5045	1609
NG-5636_127_sequence.tar.bz2	S127	Sweden	24554634	24052012	502622	24028265	23747	17235553	6792712	1632267	7242212	16786053	4311	1574
NG-5636_497_sequence.tar.bz2	S497	Sweden	39825574	38565034	1260540	38559614	5420	27668520	10891094	1860591	8398921	30160693	4970	2564
NG-5636_112_sequence.tar.bz2	S112	Sweden	19348860	18578134	770726	18576511	1623	13336769	5239742	1220736	5592414	12984097	4292	1318
NG-5425_485_1_sequence.fastq	S485	Sweden	5681375	4972288	709087	4963693	8595	3565867	1397826	902043	1407074	3556619	3933	463
NG-5636_446_sequence.tar.bz2	S446	Sweden	19017376	18266775	750601	18264655	2120	13124594	5140061	1219187	5621742	12642913	3419	1235
NG-5636_126_sequence.tar.bz2	S126	Sweden	29518826	28878138	640688	28875913	2225	20761252	8114661	1585333	5830338	23045575	4591	1935
NG-5636_422_sequence.tar.bz2	S422	Sweden	61451340	58805620	2645720	58800134	5486	42302562	16497572	1879375	16991851	41808283	5650	3931
NG-5636_263_sequence.tar.bz2	S263	Sweden	23163254	22694432	468822	22678134	16298	16321009	6357125	1046541	7020105	15658029	4271	1479
NG-5636_231_sequence.tar.bz2	S231	Sweden	24580092	23754631	825461	23752578	2053	17114933	6637645	1302161	5544645	18207933	4836	1534
NG-5636_643_sequence.tar.bz2	S643	Sweden	15307646	14944831	362815	14940846	3985	10767076	4173770	1305080	3120660	11820186	4398	983
NG-5636_551_sequence.tar.bz2	S551	Sweden	47134880	44588274	2546606	44573154	15120	32134078	12439076	1510040	15057447	29515707	4480	2998
NG-5636_224_sequence.tar.bz2	S224	Sweden	19767240	19218130	549110	19211673	6457	13858423	5353250	1577847	5595122	13616551	4978	1252
NG-5636_244_sequence.tar.bz2	S244	Sweden	28080196	27384457	695739	27355159	29298	19757254	7597905	859064	11274573	16080586	4906	1766
NG-5636_248_sequence.tar.bz2	S248	Sweden	25515900	24767169	748731	24760055	7114	17897736	6862319	1084880	9276767	15483288	5027	1624
NG-5636_524_sequence.tar.bz2	S524	Sweden	36461816	35184601	1277215	35173933	10668	25431838	9742095	1388223	9638126	25535807	4725	2338
NG-5636_536_sequence.tar.bz2	S536	Sweden	42498998	40302642	2196356	40297579	5063	29185698	11111881	1322200	15405357	24892222	4777	2696
NG-5636_543_sequence.tar.bz2	S543	Sweden	42116800	39726319	2390481	39725147	1172	28787828	10937319	1635355	12196151	27528996	4743	2666
NG-5636_143_sequence.tar.bz2	S143	Sweden	29845020	28168642	1676378	28151217	17425	20400780	7750437	1436351	8537780	19613437	4661	1857
NG-5636_144_sequence.tar.bz2	S144	Sweden	45073856	44043500	1030356	44004245	39255	31910991	12093254	1365090	10717641	33286604	4937	2829
NG-5636_598_sequence.tar.bz2	S598	Sweden	34799354	31077728	3721626	31050907	26821	22521191	8529716	1510782	8101739	22949168	4210	2141
NG-5636_529_sequence.tar.bz2	S529	Sweden	48998086	46162864	2835222	46143211	19653	33502511	12640700	1190244	16836438	29306773	4644	3098
NG-5636_563_sequence.tar.bz2	S563	Sweden	34299550	32331555	1967995	32318506	13049	23469582	8848924	1329139	10484739	21833767	4301	2180
NG-5636_432_sequence.tar.bz2	S432	Sweden	34934812	33393865	1540947	33391155	2710	24250110	9141045	1221621	12169692	21221463	4180	2216
NG-5636_547_sequence.tar.bz2	S547	Sweden	41104258	38645534	2458724	38641685	3849	28078370	10563315	1688324	11167972	27473713	4507	2598
NG-5636_600_sequence.tar.bz2	S600	Sweden	30743224	27681895	3061329	27676375	5520	20112232	7564143	1021381	10419686	17256689	4556	1884
NG-5636_92_sequence.tar.bz2	S92	Sweden	21940486	21415791	524695	21386615	29176	15547511	5839104	1025269	8043347	13343268	5157	1404
NG-5636_591_sequence.tar.bz2	S591	Sweden	37952212	34136080	3816132	34126267	9813	24820530	9305737	1486625	9791886	24334381	4379	2327
NG-5636_434_sequence.tar.bz2	S434	Sweden	46197960	44108429	2089531	44078329	30100	32097825	11980504	1400795	14796432	29281897	4865	2932
NG-5636_617_sequence.tar.bz2	S617	Sweden	9698560	9459433	239127	9455930	3503	6890369	2565561	1135869	2690990	6764940	3959	641
NG-5636_193_sequence.tar.bz2	S193	Sweden	49036084	48317790	718294	48311831	5959	35208603	13103228	1870794	9526959	38784872	5442	3152
NG-5636_589_sequence.tar.bz2	S589	Sweden	31392146	28395766	2996380	28363069	32697	20685618	7677451	1222523	9071781	19291288	4122	1945
NG-5636_200_sequence.tar.bz2	S200	Sweden	38103798	37506721	597077	37501783	4938	27357971	10143812	1907566	8758854	28742929	6043	2452
NG-5636_353_sequence.tar.bz2	S353	Sweden	24593094	24157244	435850	24144449	12795	17631563	6512886	1531582	6847977	17296472	4740	1580
NG-5636_290_sequence.tar.bz2	S290	Sweden	23278288	22509534	768754	22504533	5001	16454584	6049949	922142	10010972	12493561	4203	1471
NG-5636_332_sequence.tar.bz2	S332	Sweden	33969438	33350540	618898	33327487	23053	24369466	8958021	1306718	11433410	21894077	5535	2127
NG-5636_462_sequence.tar.bz2	S462	Sweden	45121654	44797497	324157	44774817	22680	32741019	12033798	1981954	9792301	34982516	4495	2953
NG-5636_397_sequence.tar.bz2	S397	Sweden	20860192	19988795	871397	19978441	10354	14609555	5368886	1378305	4186973	15791468	4471	1323
NG-5636_558_sequence.tar.bz2	S558	Sweden	35211294	33249387	1961907	33235473	13914	24305692	8929781	1582103	9221882	24013591	4684	2265
NG-5636_299_sequence.tar.bz2	S299	Sweden	22601588	21929348	672240	21928042	1306	16039959	5888083	1481273	5483305	16444737	4635	1436
NG-5425_297_2_sequence.fastq	S297	Sweden	3967737	3290670	677067	3287201	3469	2406621	880580	755961	852442	2434759	3480	378
NG-5636_484_sequence.tar.bz2	S484	Sweden	43744106	42395543	1348563	42394225	1318	31043845	11350380	1391262	14061022	28333203	5215	2800
NG-5636_628_sequence.tar.bz2	S628	Sweden	13839180	13547186	291994	13515920	31266	9897317	3618603	1259745	2720119	10795801	3590	898
NG-5636_187_sequence.tar.bz2	S187	Sweden	45176390	44524502	651888	44520319	4183	32601621	11918698	2126806	11094777	33425542	5860	2886
NG-5636_194_sequence.tar.bz2	S194	Sweden	44043924	43449841	594083	43406538	43303	31789023	11617515	1819906	13952279	29454259	6139	2858
NG-5636_561_sequence.tar.bz2	S561	Sweden	42792280	40511759	2280521	40509260	2499	29668123	10841137	897740	18115668	22393592	4228	2708
NG-5636_381_sequence.tar.bz2	S381	Sweden	27835062	27257411	577651	27247989	9422	19960682	7287307	1698858	9401816	17846173	5599	1746
NG-5636_604_sequence.tar.bz2	S604	Sweden	38845972	34919553	3926419	34809553	110000	25514521	9295032	555967	17365972	17443581	4096	2376
NG-5636_258_sequence.tar.bz2	S258	Sweden	26470326	25249866	1220460	25245302	4564	18505850	6739452	927590	10319604	14925698	4098	1671
NG-5636_458_sequence.tar.bz2	S458	Sweden	59566518	58813839	752679	58792987	20852	43135748	15657239	1807924	16328654	42464333	5158	3898
NG-5425_550_2_sequence.fastq	S550	Sweden	5187745	4427084	760661	4425239	1845	3247252	1177987	491131	2371838	2053401	3988	437
NG-5636_269_sequence.tar.bz2	S269	Sweden	19204028	18746455	457573	18742432	4023	13753445	4988987	1085256	7585421	11157011	4207	1225
NG-5636_441_sequence.tar.bz2	S441	Sweden	46307042	44251193	2055849	44232957	18236	32514623	11718334	1315830	18122421	26110536	4773	2918
NG-5425_249_2_sequence.fastq	S249	Sweden	5036006	4060631	975375	4051660	8971	2983701	1067959	720552	1168832	2882828	3534	416
NG-5425_475_2_sequence.fastq	S475	Sweden	5968014	4992762	975252	4991710	1052	3679970	1311740	770514	1553091	3438619	3759	471
NG-5636_602_sequence.tar.bz2	S602	Sweden	35680006	32171505	3508501	32165786	5719	23723002	8442784	1237031	10754755	21411031	4017	2191
NG-5636_476_sequence.tar.bz2	S476	Sweden	51227616	47836073	3391543	47824987	11086	35273871	12551116	1521746	13479192	34345795	4969	3294
NG-5636_421_sequence.tar.bz2	S421	Sweden	42892356	41201005	1691351	41197434	3571	30394335	10803099	1252888	13272119	27925315	5027	2730
NG-5636_58_sequence.tar.bz2	S58	Sweden	26426600	25889990	536610	25883619	6371	19097065	6786554	1386084	8202212	17681407	5004	1676
NG-5636_53_sequence.tar.bz2	S53	Sweden	27943736	27409326	534410	27405707	3619	20236977	7168730	1490315	7332660	20073047	4002	1767
NG-5636_235_sequence.tar.bz2	S235	Sweden	15067162	14643439	423723	14642417	1022	10824726	3817691	726790	5217361	9425056	4273	964
NG-5636_264_sequence.tar.bz2	S264	Sweden	15859028	15600755	258273	15581110	19645	11524919	4056191	1299112	4476736	11104374	3722	1035
NG-5636_243_sequence.tar.bz2	S243	Sweden	27182734	26297759	884975	26293843	3916	19466092	6827751	1412684	9896333	16397510	4214	1699
NG-5636_451_sequence.tar.bz2	S451	Sweden	30299038	28863455	1435583	28854595	8860	21387176	7467419	1076504	9843586	19011009	4144	1922
NG-5636_463_sequence.tar.bz2	S463	Sweden	31699834	31325800	374034	31081498	244302	23051550	8029948	1562165	10134314	20947184	4040	2083
NG-5636_389_sequence.tar.bz2	S389	Sweden	25495356	25034548	460808	25032149	2399	18590400	6441749	1282966	8874314	16157835	5069	1630
NG-5425_249_1_sequence.fastq	S249	Sweden	5036006	4413506	622500	4403805	9701	3273672	1130133	762721	1278512	3125293	3620	426
NG-5636_227_sequence.tar.bz2	S227	Sweden	18666804	18140124	526680	18139475	649	13503138	4636337	1392639	5451764	12687711	4461	1183
NG-5636_51_sequence.tar.bz2	S51	Sweden	21306442	21001050	305392	20958719	42331	15609077	5349642	1156686	9084956	11873763	4631	1381
NG-5636_380_sequence.tar.bz2	S380	Sweden	17956034	17602804	353230	17596853	5951	13112894	4483959	1276071	5686881	11909972	4365	1150
NG-5636_334_sequence.tar.bz2	S334	Sweden	20165114	19748909	416205	19718339	30570	14722442	4995897	990362	7559932	12158407	3999	1303
NG-5636_121_sequence.tar.bz2	S121	Sweden	24783600	24295198	488402	24292672	2526	18146334	6146338	1566380	7221057	17071615	4562	1681
NG-5636_349_sequence.tar.bz2	S349	Sweden	24283274	23718563	564711	23709794	8769	17711136	5998658	1215632	7219259	16490535	4489	1551
NG-5636_354_sequence.tar.bz2	S354	Sweden	28040928	27512568	528360	27484460	28108	20543271	6941189	847436	9384105	18100355	4044	1788
NG-5425_297_1_sequence.fastq	S297	Sweden	3967737	3557053	410684	3553236	3817	2658044	895192	803473	939421	2613815	3597	386
NG-5636_198_sequence.tar.bz2	S198	Sweden	40382652	39780811	601841	39775110	5701	29756328	10018782	1785259	10401183	29373927	5702	2616
NG-5636_393_sequence.tar.bz2	S393	Sweden	16672406	16392740	279666	16385661	7079	12262421	4123240	1197152	4932564	11453097	4337	1071
NG-5636_229_sequence.tar.bz2	S229	Sweden	20674898	19979458	695440	19975565	3893	14955665	5019900	1129022	6054439	13921126	4386	1308
NG-5636_186_sequence.tar.bz2	S186	Sweden	29658228	29228652	429576	29215972	12680	21887827	7328145	1462067	10220454	18995518	5363	1920
NG-5425_470_2_sequence.fastq	S470	Sweden	4275127	3480719	794408	3477975	2744	2607261	870714	735740	959007	2518968	3356	385
NG-5636_146_sequence.tar.bz2	S146	Sweden	23655754	23171470	484284	23169965	1505	17371968	5797997	1255668	7343912	15826053	5043	1534
NG-5636_370_sequence.tar.bz2	S370	Sweden	30512864	29853840	659024	29842674	11166	22383048	7459626	1135625	9805133	20037541	4719	1921
NG-5636_141_sequence.tar.bz2	S141	Sweden	19800586	19434495	366091	19425986	8509	14578220	4847766	1241112	6872242	12553744	4106	1306
NG-5425_550_1_sequence.fastq	S550	Sweden	5187745	4780317	407428	4778333	1984	3589026	1189307	519356	2615197	2163136	4048	449
NG-5636_439_sequence.tar.bz2	S439	Sweden	43061284	41288308	1772976	41258812	29496	31019015	10239797	986437	18054759	23204053	4212	2723
NG-5636_384_sequence.tar.bz2	S384	Sweden	24607238	24153448	453790	24145499	7949	18165107	5980392	1386209	8417607	15727892	5076	1556
NG-5636_195_sequence.tar.bz2	S195	Sweden	38875356	38406503	468853	38392592	13911	28896558	9496034	1419201	11988176	26404416	4879	2534
NG-5636_268_sequence.tar.bz2	S268	Sweden	22742796	22312996	429800	22310129	2867	16821646	5488483	1231445	7768108	14542021	4383	1475
NG-5636_225_sequence.tar.bz2	S225	Sweden	20784914	20137254	647660	20129758	7496	15182784	4946974	1393130	6066134	14063624	4269	1321
NG-5636_483_sequence.tar.bz2	S483	Sweden	49645670	48192197	1453473	48187658	4539	36345881	11841777	1378174	20448531	27739127	4579	3170
NG-5636_614_sequence.tar.bz2	S614	Sweden	15306548	14964094	342454	14962865	1229	11288448	3674417	1085242	4497807	10465058	3922	994
NG-5425_342_2_sequence.fastq	S342	Sweden	4109431	3320360	789071	3316878	3482	2504450	812428	779059	1062462	2254416	3253	372
NG-5636_155_sequence.tar.bz2	S155	Sweden	38363260	37826651	536609	37819918	6733	28621301	9198617	1811457	11554483	26265435	5841	2477
NG-5636_304_sequence.tar.bz2	S304	Sweden	27288910	26796447	492463	26790982	5465	20297374	6493608	1143638	12732990	14057992	5015	1753
NG-5636_478_sequence.tar.bz2	S478	Sweden	41782266	41299011	483255	41293437	5574	31286257	10007180	1484225	11629027	29664410	4343	2799
NG-5636_305_sequence.tar.bz2	S305	Sweden	26377590	26044758	332832	26023883	20875	19720360	6303523	1355048	10081244	15942639	4539	1684
NG-5636_456_sequence.tar.bz2	S456	Sweden	57713204	57121857	591347	57121131	726	43298997	13822134	1714734	10755122	46366009	4721	3753
NG-5636_118_sequence.tar.bz2	S118	Sweden	32745496	32018578	726918	32011159	7419	24299051	7712108	1631115	9731191	22279968	4785	2136
NG-5636_420_sequence.tar.bz2	S420	Sweden	23103574	22675450	428124	22638218	37232	17206126	5432092	1050288	8177128	14461090	3957	1477
NG-5636_344_sequence.tar.bz2	S344	Sweden	19166900	18858001	308899	18857323	678	14336722	4520601	996992	8828695	10028628	4124	1234
NG-5636_395_sequence.tar.bz2	S395	Sweden	23324154	22983116	341038	22982420	696	17485493	5496927	1247664	8712553	14269867	4203	1489
NG-5636_618_sequence.tar.bz2	S618	Sweden	16826714	16465508	361206	16463500	2008	12547825	3915675	1179315	6155321	10308179	3842	1068
NG-5636_153_sequence.tar.bz2	S153	Sweden	38903876	38353090	550786	38352207	883	29349124	9003083	1686966	12290614	26061593	5472	2502
NG-5636_327_sequence.tar.bz2	S327	Sweden	25638112	25206527	431585	25205322	1205	19288536	5916786	1390387	6205166	19000156	4445	1647
NG-5636_398_sequence.tar.bz2	S398	Sweden	21659400	21231632	427768	21203047	28585	16226310	4976737	1019893	8323672	12879375	4197	1372
NG-5636_472_sequence.tar.bz2	S472	Sweden	42926714	42440412	486302	42435629	4783	32506249	9929380	1076925	16080704	26354925	4140	2878
NG-5636_288_sequence.tar.bz2	S288	Sweden	24650958	24257146	393812	24236329	20817	18576700	5659629	1083290	8283162	15953167	4111	1560
NG-5636_457_sequence.tar.bz2	S457	Sweden	54090994	53124420	966574	53120355	4065	40726835	12393520	1260880	22346386	30773969	4748	3587
NG-5425_475_1_sequence.fastq	S475	Sweden	5968014	5397242	570772	5396133	1109	4138289	1257844	831514	1739153	3656980	3911	495
NG-5636_372_sequence.tar.bz2	S372	Sweden	30132010	29504404	627606	29502648	1756	22628784	6873864	945901	12549582	16953066	4222	1919
NG-5636_356_sequence.tar.bz2	S356	Sweden	27775412	26643495	1131917	26592179	51316	20417191	6174988	891440	12887604	13704575	4304	1755
NG-5425_470_1_sequence.fastq	S470	Sweden	4275127	3839192	435935	3836175	3017	2948713	887462	788301	1077512	2758663	3493	395
NG-5636_205_sequence.tar.bz2	S205	Sweden	28722460	28069085	653375	28061807	7278	21613691	6448116	792212	15648387	12413420	4273	1803
NG-5425_342_1_sequence.fastq	S342	Sweden	4109431	3623773	485658	3619996	3777	2790207	829789	829687	1187674	2432322	3436	387
NG-5636_646_sequence.tar.bz2	S646	Sweden	14215080	13913515	301565	13851796	61719	10752363	3099433	669186	4469795	9382001	3254	909
NG-5636_158_sequence.tar.bz2	S158	Sweden	40135708	39722389	413319	39699547	22842	30850236	8849311	1444188	17324251	22375296	5209	2557
NG-5636_655_sequence.tar.bz2	S655	Sweden	12535874	12221964	313910	12220471	1493	9497849	2722622	963552	5726269	6494202	3718	811
NG-5636_367_sequence.tar.bz2	S367	Sweden	21879794	21575227	304567	21567667	7560	17003036	4564631	836004	10950239	10617428	4367	1423
		SUM	40143806270	39277796235	866010035	39268696341	9099894	29534359397		1246584503	15431778421			2672303
				0.978427			0.00023168	0.752109		1.04317e+06	0.392979			42756848
														938.886
