# Supplementary material for: Metagenomic Data Utilization and Analysis (MEDUSA) and Construction of a Global Gut Microbial Gene Catalogue
Source: PLoS Comput Biol. 2014 Jul 10;10(7):e1003706. doi: 10.1371/journal.pcbi.1003706 (PMC4091689; doi:10.1371/journal.pcbi.1003706)
Supplement: Table S6 — Comparison of enterotypes assignment between this study and Arumugam et al [16]. (XLSX) [file pcbi.1003706.s017.xlsx]

## Sheet: ST6 Enterotype MH
Subject	MEDUSA prediction	Original publication
MH0001	ET2	ET2
MH0002	ET1	ET1
MH0003	ET1	ET1
MH0004	ET1	ET1
MH0005	ET2	ET2
MH0006	ET3	ET2
MH0007	ET1	ET1
MH0008	ET1	ET1
MH0009	ET3	ET3
MH0010	ET1	ET1
MH0011	ET1	ET1
MH0012	ET1	ET1
MH0013	ET1	ET1
MH0014	ET1	ET1
MH0015	ET1	ET1
MH0016	ET1	ET1
MH0017	ET1	ET1
MH0018	ET2	ET2
MH0019	ET1	ET1
MH0020	ET1	ET1
MH0021	ET1	ET1
MH0022	ET1	ET1
MH0023	ET3	ET3
MH0024	ET1	ET1
MH0025	ET1	ET1
MH0026	ET3	ET3
MH0027	ET1	ET1
MH0028	ET1	ET1
MH0030	ET3	ET3
MH0031	ET3	ET3
MH0032	ET2	ET2
MH0033	ET1	ET1
MH0034	ET2	ET2
MH0035	ET1	ET1
MH0036	ET1	ET1
MH0037	ET1	ET1
MH0038	ET1	ET1
MH0039	ET1	ET1
MH0040	ET1	ET1
MH0041	ET1	ET1
MH0042	ET1	ET1
MH0043	ET1	ET1
MH0044	ET1	ET1
MH0045	ET1	ET1
MH0046	ET3	ET3
MH0047	ET1	ET1
MH0048	ET1	ET1
MH0049	ET3	ET3
MH0050	ET3	ET3
MH0051	ET1	ET1
MH0052	ET1	ET1
MH0053	ET3	ET3
MH0054	ET1	ET1
MH0055	ET1	ET1
MH0056	ET1	ET1
MH0057	ET1	ET1
MH0058	ET1	ET1
MH0059	ET1	ET1
MH0060	ET1	ET1
MH0061	ET1	ET1
MH0062	ET1	ET1
MH0063	ET3	ET3
MH0064	ET2	ET2
MH0065	ET3	ET3
MH0066	ET1	ET1
MH0067	ET1	ET1
MH0068	ET1	ET1
MH0069	ET1	ET1
MH0070	ET1	ET1
MH0071	ET1	ET1
MH0072	ET1	ET1
MH0073	ET1	ET1
MH0074	ET1	ET1
MH0075	ET1	ET1
MH0076	ET1	ET1
MH0077	ET3	ET3
MH0078	ET2	ET3
MH0079	ET1	ET1
MH0080	ET1	ET1
MH0081	ET1	ET1
MH0082	ET1	ET1
MH0083	ET1	ET1
MH0084	ET2	ET2
MH0085	ET3	ET2
MH0086	ET1	ET1
