# Supplementary material for: Metagenomic Data Utilization and Analysis (MEDUSA) and Construction of a Global Gut Microbial Gene Catalogue
Source: PLoS Comput Biol. 2014 Jul 10;10(7):e1003706. doi: 10.1371/journal.pcbi.1003706 (PMC4091689; doi:10.1371/journal.pcbi.1003706)
Supplement: Table S9 — KO assignment of genes using the KEGG database. All refers to all 11 million genes in the gene catalogue while core refers to the core genes. (XLSX) [file pcbi.1003706.s020.xlsx]

## Sheet: ST9. KO in core genes
	All	Core	Fraction of All	Fraction of Core	FC	P adj of enrichment
NoKO	4217127	121220	0.361702	0.427275	1.18129	0
Unknown	3618645	35893	0.31037	0.126515	0.407626	1
K06147	35547	1111	0.00304886	0.00391604	1.28443	1.94e-14
K02004	21376	908	0.00183341	0.00320051	1.74565	0
K01154	20460	22	0.00175485	7.75e-05	0.0441892	1
K03088	16708	624	0.00143304	0.00219947	1.53482	0
K07133	15501	284	0.00132952	0.00100104	0.752935	1
K05349	15114	728	0.00129633	0.00256605	1.97948	0
K01153	14921	202	0.00127977	0.000712007	0.556355	1
K00558	14158	114	0.00121433	0.000401826	0.330904	1
K02003	12578	378	0.00107881	0.00133237	1.23503	0.000373995
K03657	11842	356	0.00101569	0.00125482	1.23545	0.000573281
K04759	11474	372	0.000984123	0.00131122	1.33238	8.88e-07
K03427	11313	112	0.000970314	0.000394776	0.406854	1
K03497	10597	317	0.000908903	0.00111736	1.22935	0.00171381
K02027	10432	300	0.000894751	0.00105744	1.18182	0.0170069
K03655	10402	255	0.000892177	0.000898821	1.00745	0.542679
K02337	10395	314	0.000891577	0.00110678	1.24138	0.00101677
K03169	10334	611	0.000886345	0.00215365	2.4298	0
K03701	10334	342	0.000886345	0.00120548	1.36005	4.52e-07
K02025	10155	226	0.000870992	0.000796602	0.914591	0.963102
K02355	10043	444	0.000861386	0.00156501	1.81685	0
K02469	9951	385	0.000853495	0.00135704	1.58998	0
K01955	9926	416	0.000851351	0.00146631	1.72234	0
K03046	9912	431	0.00085015	0.00151918	1.78696	0
K03205	9861	352	0.000845776	0.00124073	1.46697	1.33e-10
K03798	9678	360	0.00083008	0.00126892	1.52868	5.89e-13
K01190	9616	615	0.000824762	0.00216775	2.62833	0
K02026	9578	237	0.000821503	0.000835375	1.01689	0.490318
K00527	9565	292	0.000820388	0.00102924	1.25457	0.000889143
K03043	9517	397	0.000816271	0.00139934	1.71431	0
K07024	9408	317	0.000806922	0.00111736	1.38472	2.86e-07
K01915	9109	388	0.000781277	0.00136762	1.75049	0
K02529	8880	282	0.000761636	0.00099399	1.30507	9.93e-05
K03091	8757	221	0.000751086	0.000778978	1.03714	0.38612
K02470	8746	371	0.000750143	0.0013077	1.74326	0
K00615	8434	244	0.000723383	0.000860048	1.18893	0.027968
K09687	8423	237	0.000722439	0.000835375	1.15633	0.0784625
K03737	8295	445	0.000711461	0.00156853	2.20466	0
K03496	8183	257	0.000701854	0.000905871	1.29068	0.000425457
K08303	8110	259	0.000695593	0.00091292	1.31243	0.000147606
K00656	8077	309	0.000692763	0.00108916	1.5722	1.4e-12
K03070	8008	264	0.000686845	0.000930544	1.35481	1.59e-05
K01870	7950	305	0.00068187	0.00107506	1.57664	1.45e-12
K03723	7814	286	0.000670205	0.00100809	1.50415	9.04e-10
K01952	7781	336	0.000667375	0.00118433	1.77461	0
K01338	7758	233	0.000665402	0.000821276	1.23425	0.00722974
K03466	7617	202	0.000653309	0.000712007	1.08985	0.201215
K02035	7593	196	0.00065125	0.000690858	1.06082	0.299634
K00688	7526	407	0.000645504	0.00143459	2.22243	0
K03763	7464	253	0.000640186	0.000891771	1.39299	3.66e-06
K16787	7405	186	0.000635125	0.000655611	1.03225	0.424051
K02335	7383	211	0.000633238	0.00074373	1.17449	0.0642264
K06180	7180	198	0.000615827	0.000697908	1.13329	0.122385
K03296	7100	418	0.000608966	0.00147336	2.41945	0
K01873	7059	307	0.000605449	0.00108211	1.78728	0
K02057	6956	194	0.000596615	0.000683809	1.14615	0.0951426
K03308	6793	296	0.000582634	0.00104334	1.79072	0
K00951	6763	229	0.000580061	0.000807176	1.39154	1.28e-05
K00850	6762	316	0.000579975	0.00111383	1.92048	0
K03310	6738	301	0.000577917	0.00106096	1.83584	0
K03555	6620	210	0.000567796	0.000740205	1.30365	0.00104613
K01869	6594	266	0.000565566	0.000937594	1.6578	2.93e-13
K01872	6539	252	0.000560849	0.000888247	1.58375	1.07e-10
K03498	6519	293	0.000559133	0.00103276	1.84708	0
K02519	6487	291	0.000556389	0.00102571	1.84352	0
K02495	6439	203	0.000552272	0.000715532	1.29562	0.00175088
K01897	6395	190	0.000548498	0.00066971	1.22099	0.024953
K01533	6387	193	0.000547812	0.000680284	1.24182	0.0129584
K01972	6324	155	0.000542408	0.000546342	1.00725	0.549347
K03529	6322	182	0.000542237	0.000641511	1.18308	0.0741045
K07258	6235	194	0.000534775	0.000683809	1.27869	0.00400108
K03695	6133	249	0.000526026	0.000877672	1.6685	9.46e-13
K04487	6125	186	0.00052534	0.000655611	1.24797	0.0125417
K01006	6100	302	0.000523196	0.00106449	2.03458	0
K06950	6093	231	0.000522595	0.000814226	1.55804	2.8e-09
K04043	6091	273	0.000522424	0.000962267	1.84193	0
K00266	6086	273	0.000521995	0.000962267	1.84344	0
K01890	6080	204	0.00052148	0.000719057	1.37888	7.03e-05
K07137	6030	209	0.000517192	0.000736681	1.42439	8.1e-06
K07407	5848	154	0.000501582	0.000542817	1.08221	0.257465
K04066	5739	196	0.000492233	0.000690858	1.40352	3.89e-05
K05366	5734	171	0.000491804	0.000602739	1.22557	0.0313194
K01874	5709	213	0.00048966	0.00075078	1.53327	4.26e-08
K01534	5708	205	0.000489574	0.000722582	1.47594	1.06e-06
K16898	5679	170	0.000487087	0.000599214	1.2302	0.0281995
K03168	5671	176	0.000486401	0.000620363	1.27542	0.00711939
K00700	5647	267	0.000484342	0.000941118	1.94309	0
K00962	5642	237	0.000483913	0.000835375	1.72629	1.34e-13
K01876	5634	216	0.000483227	0.000761354	1.57556	4.12e-09
K01448	5631	146	0.00048297	0.000514619	1.06553	0.313986
K03654	5619	268	0.000481941	0.000944643	1.96008	0
K03702	5571	169	0.000477824	0.000595689	1.24667	0.0185887
K03696	5568	173	0.000477566	0.000609788	1.27687	0.00738044
K03215	5558	148	0.000476709	0.000521669	1.09431	0.22754
K00820	5507	175	0.000472334	0.000616838	1.30594	0.00293348
K02314	5460	172	0.000468303	0.000606264	1.2946	0.0045545
K00790	5430	159	0.00046573	0.000560441	1.20336	0.06468
K04567	5427	223	0.000465473	0.000786028	1.68867	5.9e-12
K01868	5417	192	0.000464615	0.000676759	1.4566	5.54e-06
K03581	5364	142	0.000460069	0.00050052	1.08792	0.248808
K06871	5359	157	0.00045964	0.000553392	1.20397	0.0659336
K07456	5302	177	0.000454751	0.000623887	1.37193	0.000308728
K02014	5300	195	0.00045458	0.000687334	1.51202	4.4e-07
K01662	5291	204	0.000453808	0.000719057	1.5845	7.79e-09
K03086	5273	168	0.000452264	0.000592164	1.30933	0.00330487
K01990	5253	146	0.000450549	0.000514619	1.1422	0.130532
K01652	5243	257	0.000449691	0.000905871	2.01443	0
K00012	5241	56	0.00044952	0.000197388	0.439109	1
K03499	5215	246	0.00044729	0.000867098	1.93856	0
K12373	5155	246	0.000442143	0.000867098	1.96112	0
K06889	5130	163	0.000439999	0.00057454	1.30578	0.00430325
K01951	5120	189	0.000439141	0.000666185	1.51702	5.53e-07
K03324	5102	195	0.000437598	0.000687334	1.5707	3.28e-08
K03495	5101	184	0.000437512	0.000648561	1.48239	3.24e-06
K08384	5093	218	0.000436826	0.000768404	1.75906	2.47e-13
K02016	5093	174	0.000436826	0.000613313	1.40402	0.000113448
K08884	5069	164	0.000434767	0.000578065	1.3296	0.0020552
K01740	5064	247	0.000434338	0.000870623	2.00448	0
K02030	5043	132	0.000432537	0.000465272	1.07568	0.291505
K03111	5026	72	0.000431079	0.000253785	0.58872	1
K05515	5015	199	0.000430136	0.000701433	1.63073	1.44e-09
K03596	5003	172	0.000429106	0.000606264	1.41285	9.25e-05
K01885	4986	164	0.000427648	0.000578065	1.35173	0.00103881
K03703	4971	142	0.000426362	0.00050052	1.17393	0.0926363
K01091	4954	147	0.000424904	0.000518144	1.21944	0.0561255
K06207	4934	179	0.000423188	0.000630937	1.49091	3.24e-06
K01784	4927	136	0.000422588	0.000479371	1.13437	0.158879
K03572	4922	117	0.000422159	0.0004124	0.976884	0.675319
K00059	4909	141	0.000421044	0.000496995	1.18039	0.0874818
K00789	4893	165	0.000419672	0.00058159	1.38582	0.000331481
K00764	4882	178	0.000418728	0.000627412	1.49838	2.59e-06
K04079	4872	195	0.00041787	0.000687334	1.64485	1.14e-09
K01887	4866	179	0.000417356	0.000630937	1.51175	1.41e-06
K02028	4838	131	0.000414954	0.000461747	1.11277	0.198846
K06158	4827	207	0.000414011	0.000729631	1.76235	8.65e-13
K02238	4814	152	0.000412896	0.000535768	1.29759	0.00748833
K16785	4803	134	0.000411952	0.000472322	1.14654	0.135092
K01928	4791	152	0.000410923	0.000535768	1.30382	0.00640692
K02316	4785	141	0.000410409	0.000496995	1.21098	0.0735847
K00705	4720	238	0.000404833	0.0008389	2.07221	0
K01262	4715	209	0.000404405	0.000736681	1.82164	3.66e-14
K04069	4703	101	0.000403375	0.000356004	0.882562	0.949612
K06959	4678	166	0.000401231	0.000585115	1.4583	2.61e-05
K03100	4673	159	0.000400802	0.000560441	1.3983	0.00029639
K03797	4670	166	0.000400545	0.000585115	1.4608	2.41e-05
K16899	4667	162	0.000400288	0.000571016	1.42651	9.86e-05
K03544	4667	155	0.000400288	0.000546342	1.36487	0.00101043
K07088	4665	158	0.000400116	0.000556917	1.39189	0.000378221
K00975	4664	231	0.00040003	0.000814226	2.03541	0
K07462	4609	153	0.000395313	0.000539293	1.36422	0.00111571
K02015	4599	143	0.000394455	0.000504045	1.27782	0.0159626
K01681	4575	178	0.000392397	0.000627412	1.59892	4.49e-08
K04077	4554	184	0.000390596	0.000648561	1.66044	1.78e-09
K00548	4545	199	0.000389824	0.000701433	1.79936	4.19e-13
K01883	4532	156	0.000388709	0.000549867	1.4146	0.000203359
K07478	4511	119	0.000386908	0.00041945	1.08411	0.282759
K12573	4510	172	0.000386822	0.000606264	1.56729	2.81e-07
K03686	4495	152	0.000385535	0.000535768	1.38967	0.000541691
K07720	4472	159	0.000383563	0.000560441	1.46115	3.73e-05
K01687	4461	188	0.000382619	0.00066266	1.73191	4.51e-11
K02033	4439	99	0.000380732	0.000348954	0.916534	0.871861
K07007	4433	134	0.000380218	0.000472322	1.24224	0.0445941
K03545	4426	194	0.000379617	0.000683809	1.80131	7.6e-13
K08600	4408	112	0.000378073	0.000394776	1.04418	0.410814
K01104	4368	114	0.000374643	0.000401826	1.07256	0.319136
K00928	4356	155	0.000373613	0.000546342	1.46232	4.54e-05
K01937	4348	142	0.000372927	0.00050052	1.34214	0.00326213
K00876	4316	156	0.000370182	0.000549867	1.48539	1.96e-05
K00384	4314	129	0.000370011	0.000454698	1.22888	0.064054
K15633	4311	168	0.000369754	0.000592164	1.60151	1.02e-07
K03569	4294	149	0.000368296	0.000525193	1.42601	0.000205996
K01953	4285	199	0.000367524	0.000701433	1.90854	0
K00058	4282	125	0.000367266	0.000440599	1.19967	0.0874818
K01537	4256	94	0.000365036	0.00033133	0.907663	0.889485
K01950	4232	146	0.000362978	0.000514619	1.41777	0.000312946
K01881	4230	165	0.000362806	0.00058159	1.60303	1.27e-07
K01992	4228	131	0.000362635	0.000461747	1.27331	0.0245869
K02343	4221	163	0.000362034	0.00057454	1.58698	2.89e-07
K01835	4217	146	0.000361691	0.000514619	1.42281	0.0002682
K01791	4210	51	0.000361091	0.000179764	0.497836	1
K06969	4204	143	0.000360576	0.000504045	1.39789	0.000660906
K03431	4179	92	0.000358432	0.000324281	0.90472	0.893925
K01810	4178	149	0.000358346	0.000525193	1.4656	5.93e-05
K00262	4175	226	0.000358089	0.000796602	2.22459	0
K01938	4172	148	0.000357832	0.000521669	1.45786	7.95e-05
K03631	4166	132	0.000357317	0.000465272	1.30213	0.012473
K01929	4142	135	0.000355259	0.000475846	1.33944	0.00456453
K02056	4139	163	0.000355001	0.00057454	1.61842	8.55e-08
K07718	4137	173	0.00035483	0.000609788	1.71854	5.11e-10
K03502	4133	136	0.000354487	0.000479371	1.3523	0.00315301
K01409	4132	105	0.000354401	0.000370103	1.04431	0.415734
K09686	4123	154	0.000353629	0.000542817	1.53499	3.97e-06
K01866	4107	143	0.000352257	0.000504045	1.4309	0.000247955
K01714	4104	112	0.000351999	0.000394776	1.12153	0.200576
K02013	4097	106	0.000351399	0.000373628	1.06326	0.351579
K01206	4096	132	0.000351313	0.000465272	1.32438	0.00731376
K00937	4084	194	0.000350284	0.000683809	1.95216	0
K07636	4051	150	0.000347453	0.000528718	1.52169	8.6e-06
K03588	4040	136	0.00034651	0.000479371	1.38343	0.00137923
K01624	4038	134	0.000346338	0.000472322	1.36376	0.00253423
K02111	4035	245	0.000346081	0.000863573	2.49529	0
K01875	4031	148	0.000345738	0.000521669	1.50886	1.55e-05
K02032	4018	80	0.000344623	0.000281983	0.818236	1
K01689	4015	144	0.000344366	0.000507569	1.47393	6.22e-05
K02313	4015	142	0.000344366	0.00050052	1.45345	0.00013214
K01775	4013	114	0.000344194	0.000401826	1.16744	0.126829
K03106	4010	137	0.000343937	0.000482896	1.40402	0.000748778
K01924	3996	133	0.000342736	0.000468797	1.36781	0.00238463
K06168	3991	107	0.000342307	0.000377152	1.10179	0.246975
K06409	3981	120	0.00034145	0.000422975	1.23876	0.0635513
K06131	3975	210	0.000340935	0.000740205	2.1711	0
K01421	3974	169	0.000340849	0.000595689	1.74766	2.51e-10
K01892	3971	137	0.000340592	0.000482896	1.41781	0.000505262
K00566	3968	141	0.000340335	0.000496995	1.46031	0.000113448
K00088	3964	152	0.000339992	0.000535768	1.57583	1.12e-06
K07568	3963	139	0.000339906	0.000489946	1.44142	0.000227895
K03650	3962	113	0.00033982	0.000398301	1.17209	0.126829
K07240	3938	129	0.000337761	0.000454698	1.34621	0.00482974
K01880	3937	164	0.000337676	0.000578065	1.71189	2.02e-09
K03546	3935	132	0.000337504	0.000465272	1.37857	0.00188598
K00925	3928	124	0.000336904	0.000437074	1.29733	0.0176387
K01925	3924	116	0.000336561	0.000408875	1.21486	0.0874818
K01710	3919	115	0.000336132	0.000405351	1.20593	0.0874818
K02034	3917	90	0.00033596	0.000317231	0.944251	0.775293
K06919	3915	170	0.000335789	0.000599214	1.7845	4.76e-11
K03977	3897	131	0.000334245	0.000461747	1.38146	0.00182631
K07391	3894	94	0.000333988	0.00033133	0.992043	0.607646
K04763	3891	69	0.00033373	0.00024321	0.728763	1
K01586	3871	118	0.000332015	0.000415925	1.25273	0.051503
K01649	3856	180	0.000330728	0.000634462	1.91838	2.88e-14
K02029	3855	126	0.000330643	0.000444123	1.34321	0.00589027
K03076	3846	167	0.000329871	0.00058864	1.78446	7.09e-11
K12574	3843	133	0.000329613	0.000468797	1.42226	0.000550785
K00873	3837	149	0.000329099	0.000525193	1.59585	7.38e-07
K01733	3829	148	0.000328413	0.000521669	1.58846	1.04e-06
K02112	3822	226	0.000327812	0.000796602	2.43006	0
K14155	3805	124	0.000326354	0.000437074	1.33926	0.00687865
K01756	3804	140	0.000326268	0.00049347	1.51247	2.48e-05
K00845	3754	116	0.00032198	0.000408875	1.26988	0.0391745
K12308	3752	168	0.000321808	0.000592164	1.84012	6.14e-12
K02338	3743	125	0.000321036	0.000440599	1.37243	0.00301019
K01939	3730	157	0.000319921	0.000553392	1.72977	2.35e-09
K03553	3712	101	0.000318378	0.000356004	1.11818	0.216384
K10117	3700	164	0.000317348	0.000578065	1.82155	2.45e-11
K07126	3687	44	0.000316233	0.000155091	0.490431	1
K01752	3683	125	0.00031589	0.000440599	1.39478	0.00173605
K10441	3666	50	0.000314432	0.000176239	0.560501	1
K03979	3664	108	0.000314261	0.000380677	1.21134	0.0874818
K03527	3657	141	0.00031366	0.000496995	1.5845	2.22e-06
K02346	3650	126	0.00031306	0.000444123	1.41865	0.000891293
K07029	3647	123	0.000312802	0.000433549	1.38602	0.00235796
K06223	3646	18	0.000312717	6.34e-05	0.202887	1
K00927	3642	140	0.000312374	0.00049347	1.57974	2.85e-06
K14441	3640	133	0.000312202	0.000468797	1.50158	5.74e-05
K03217	3637	162	0.000311945	0.000571016	1.8305	2.32e-11
K03438	3624	130	0.00031083	0.000458222	1.47419	0.000152449
K01886	3622	170	0.000310658	0.000599214	1.92885	1.02e-13
K02600	3621	124	0.000310572	0.000437074	1.40732	0.00131955
K03424	3619	93	0.000310401	0.000327805	1.05607	0.382936
K03531	3599	118	0.000308686	0.000415925	1.34741	0.00718572
K06942	3594	125	0.000308257	0.000440599	1.42932	0.000713805
K01893	3573	137	0.000306456	0.000482896	1.57575	4.21e-06
K01265	3568	134	0.000306027	0.000472322	1.5434	1.51e-05
K02836	3567	137	0.000305941	0.000482896	1.5784	3.86e-06
K01921	3566	99	0.000305855	0.000348954	1.14091	0.185655
K05989	3555	83	0.000304912	0.000292557	0.959483	0.717134
K04075	3550	103	0.000304483	0.000363053	1.19236	0.115566
K00703	3548	165	0.000304311	0.00058159	1.91117	5.16e-13
K01187	3547	227	0.000304225	0.000800127	2.63005	0
K01755	3547	134	0.000304225	0.000472322	1.55254	1.15e-05
K00773	3543	114	0.000303882	0.000401826	1.32231	0.0144238
K03601	3541	105	0.000303711	0.000370103	1.2186	0.0874818
K04485	3525	112	0.000302339	0.000394776	1.30574	0.0214195
K01358	3525	68	0.000302339	0.000239686	0.792772	1
K02334	3521	15	0.000301995	5.29e-05	0.175075	1
K11754	3517	143	0.000301652	0.000504045	1.67095	1.02e-07
K01572	3514	160	0.000301395	0.000563966	1.87119	6.02e-12
K07090	3504	66	0.000300537	0.000232636	0.774067	1
K07646	3492	211	0.000299508	0.00074373	2.48317	0
K03406	3464	196	0.000297107	0.000690858	2.32529	0
K02835	3458	109	0.000296592	0.000384202	1.29539	0.0287035
K00284	3454	204	0.000296249	0.000719057	2.4272	0
K00854	3434	105	0.000294534	0.000370103	1.25657	0.0642264
K00973	3426	80	0.000293847	0.000281983	0.959624	0.713668
K06941	3425	102	0.000293762	0.000359528	1.22388	0.0874818
K00948	3414	132	0.000292818	0.000465272	1.58895	4.33e-06
K06213	3412	172	0.000292647	0.000606264	2.07166	0
K01867	3412	99	0.000292647	0.000348954	1.19241	0.123122
K00763	3387	118	0.000290502	0.000415925	1.43174	0.000986432
K07335	3385	114	0.000290331	0.000401826	1.38403	0.00374478
K01000	3375	108	0.000289473	0.000380677	1.31507	0.0202267
K01889	3365	98	0.000288615	0.000345429	1.19685	0.116855
K03629	3364	98	0.00028853	0.000345429	1.19721	0.116182
K01465	3359	115	0.000288101	0.000405351	1.40698	0.00210268
K00791	3356	101	0.000287843	0.000356004	1.2368	0.0874818
K10439	3338	114	0.0002863	0.000401826	1.40352	0.00239475
K00800	3327	138	0.000285356	0.000486421	1.70461	5.74e-08
K00600	3327	118	0.000285356	0.000415925	1.45756	0.000513837
K01738	3323	128	0.000285013	0.000451173	1.58299	7.51e-06
K00602	3320	141	0.000284756	0.000496995	1.74534	9.78e-09
K02005	3320	141	0.000284756	0.000496995	1.74534	9.78e-09
K02563	3314	96	0.000284241	0.00033838	1.19047	0.126829
K11749	3287	106	0.000281925	0.000373628	1.32527	0.0177241
K00849	3278	130	0.000281153	0.000458222	1.6298	1.48e-06
K06173	3275	95	0.000280896	0.000334855	1.1921	0.126829
K00336	3272	85	0.000280639	0.000299607	1.06759	0.359842
K00864	3269	121	0.000280381	0.000426499	1.52114	7.78e-05
K07056	3267	114	0.00028021	0.000401826	1.43402	0.00116229
K07238	3265	82	0.000280038	0.000289033	1.03212	0.467888
K03551	3261	94	0.000279695	0.00033133	1.18461	0.126829
K07079	3257	83	0.000279352	0.000292557	1.04727	0.418784
K00640	3252	70	0.000278923	0.000246735	0.884598	0.906922
K01945	3251	121	0.000278838	0.000426499	1.52956	6.22e-05
K03665	3243	122	0.000278151	0.000430024	1.54601	3.75e-05
K01647	3238	154	0.000277723	0.000542817	1.95453	6.14e-13
K04096	3238	79	0.000277723	0.000278458	1.00265	0.565962
K00133	3225	115	0.000276608	0.000405351	1.46544	0.000509274
K01270	3224	132	0.000276522	0.000465272	1.68259	2.41e-07
K07098	3224	84	0.000276522	0.000296082	1.07074	0.350962
K09458	3214	131	0.000275664	0.000461747	1.67504	3.38e-07
K01223	3205	76	0.000274892	0.000267884	0.974505	0.660235
K01520	3205	58	0.000274892	0.000204438	0.743701	1
K03526	3194	106	0.000273949	0.000373628	1.36386	0.00811737
K01811	3187	151	0.000273348	0.000532243	1.94712	1.38e-12
K02050	3186	65	0.000273263	0.000229111	0.838429	0.970287
K01129	3183	87	0.000273005	0.000306657	1.12326	0.227399
K03110	3181	99	0.000272834	0.000348954	1.279	0.0515055
K10440	3179	58	0.000272662	0.000204438	0.749784	1
K02040	3176	108	0.000272405	0.000380677	1.39747	0.0036997
K15580	3170	129	0.00027189	0.000454698	1.67236	4.51e-07
K09955	3165	142	0.000271461	0.00050052	1.8438	2.75e-10
K06949	3141	79	0.000269403	0.000278458	1.03361	0.466456
K01462	3129	66	0.000268374	0.000232636	0.866836	0.931499
K07566	3128	86	0.000268288	0.000303132	1.12987	0.212476
K00604	3104	74	0.000266229	0.000260834	0.979735	0.640795
K07012	3099	37	0.000265801	0.000130417	0.490658	1
K06153	3097	84	0.000265629	0.000296082	1.11465	0.247395
K00099	3087	86	0.000264771	0.000303132	1.14488	0.187011
K06881	3086	96	0.000264686	0.00033838	1.27842	0.0563748
K02837	3077	172	0.000263914	0.000606264	2.2972	0
K01491	3071	86	0.000263399	0.000303132	1.15085	0.186929
K07282	3063	82	0.000262713	0.000289033	1.10018	0.28328
K00847	3055	129	0.000262027	0.000454698	1.73531	6.27e-08
K01999	3038	86	0.000260569	0.000303132	1.16335	0.160509
K00075	3038	79	0.000260569	0.000278458	1.06866	0.363138
K03307	3032	107	0.000260054	0.000377152	1.45028	0.00119184
K01940	3025	152	0.000259454	0.000535768	2.06498	1.94e-14
K00134	3023	162	0.000259282	0.000571016	2.20229	0
K00226	3021	116	0.000259111	0.000408875	1.578	2.54e-05
K06901	3019	121	0.000258939	0.000426499	1.6471	2.23e-06
K02428	3009	77	0.000258081	0.000271409	1.05164	0.412067
K12257	2998	162	0.000257138	0.000571016	2.22066	0
K09952	2996	10	0.000256966	3.52e-05	0.137169	1
K01854	2986	66	0.000256109	0.000232636	0.908349	0.84646
K02358	2979	210	0.000255508	0.000740205	2.89699	0
K03734	2970	122	0.000254736	0.000430024	1.68811	6.16e-07
K03320	2966	132	0.000254393	0.000465272	1.82895	2.08e-09
K03530	2966	75	0.000254393	0.000264359	1.03918	0.450312
K00057	2959	98	0.000253793	0.000345429	1.36107	0.0121859
K01989	2952	127	0.000253192	0.000447648	1.76802	2.93e-08
K03671	2948	89	0.000252849	0.000313706	1.24068	0.0874818
K08483	2946	156	0.000252678	0.000549867	2.17616	0
K03040	2945	122	0.000252592	0.000430024	1.70245	4.05e-07
K01703	2936	151	0.00025182	0.000532243	2.11358	0
K02123	2935	135	0.000251734	0.000475846	1.89027	1.67e-10
K00648	2934	88	0.000251649	0.000310181	1.2326	0.0874818
K03595	2931	70	0.000251391	0.000246735	0.981479	0.633308
K03924	2928	99	0.000251134	0.000348954	1.38951	0.00668888
K02493	2923	81	0.000250705	0.000285508	1.13882	0.211347
K02117	2911	129	0.000249676	0.000454698	1.82115	4.12e-09
K10118	2906	104	0.000249247	0.000366578	1.47074	0.000907885
K07095	2906	91	0.000249247	0.000320756	1.2869	0.0564474
K02357	2905	114	0.000249161	0.000401826	1.61271	1.22e-05
K07025	2900	127	0.000248732	0.000447648	1.79972	1.07e-08
K04068	2899	60	0.000248647	0.000211487	0.850553	0.947561
K01736	2881	81	0.000247103	0.000285508	1.15542	0.186929
K00067	2878	95	0.000246845	0.000334855	1.35654	0.0150525
K07030	2876	108	0.000246674	0.000380677	1.54324	0.000120144
K01785	2875	138	0.000246588	0.000486421	1.9726	6.02e-12
K03500	2873	74	0.000246417	0.000260834	1.05851	0.395302
K05837	2866	109	0.000245816	0.000384202	1.56296	6.85e-05
K00974	2863	82	0.000245559	0.000289033	1.17704	0.158879
K01610	2861	219	0.000245387	0.000771929	3.14575	0
K02528	2858	77	0.00024513	0.000271409	1.1072	0.273223
K02564	2853	93	0.000244701	0.000327805	1.33961	0.0218469
K07052	2850	104	0.000244444	0.000366578	1.49964	0.000464411
K00147	2847	97	0.000244187	0.000341904	1.40018	0.00600134
K01783	2846	77	0.000244101	0.000271409	1.11187	0.261225
K06398	2840	82	0.000243586	0.000289033	1.18657	0.141243
K00991	2830	57	0.000242729	0.000200913	0.827727	0.970792
K00244	2825	42	0.0002423	0.000148041	0.610983	1
K11072	2823	110	0.000242128	0.000387727	1.60133	2.39e-05
K00003	2822	119	0.000242042	0.00041945	1.73296	2.42e-07
K15738	2820	111	0.000241871	0.000391251	1.6176	1.41e-05
K00826	2814	134	0.000241356	0.000472322	1.95695	2.19e-11
K01912	2813	73	0.00024127	0.00025731	1.06648	0.374036
K06217	2805	91	0.000240584	0.000320756	1.33324	0.0264272
K03524	2805	88	0.000240584	0.000310181	1.28928	0.058922
K00831	2802	114	0.000240327	0.000401826	1.672	2.35e-06
K03615	2789	133	0.000239212	0.000468797	1.95975	2.36e-11
K07053	2789	65	0.000239212	0.000229111	0.957775	0.704012
K01443	2780	95	0.00023844	0.000334855	1.40436	0.00611485
K11753	2766	79	0.000237239	0.000278458	1.17374	0.158879
K00525	2759	128	0.000236639	0.000451173	1.90659	3.1e-10
K01956	2758	116	0.000236553	0.000408875	1.72847	3.97e-07
K03630	2758	71	0.000236553	0.00025026	1.05794	0.400273
K15634	2755	72	0.000236296	0.000253785	1.07401	0.356268
K01933	2754	108	0.00023621	0.000380677	1.6116	2.23e-05
K00378	2749	150	0.000235781	0.000528718	2.24241	0
K00655	2748	96	0.000235695	0.00033838	1.43566	0.00311194
K03628	2738	103	0.000234838	0.000363053	1.54597	0.000169506
K10119	2736	112	0.000234666	0.000394776	1.68229	2.22e-06
K01126	2733	87	0.000234409	0.000306657	1.30821	0.045663
K00806	2731	68	0.000234237	0.000239686	1.02326	0.501427
K01258	2730	110	0.000234152	0.000387727	1.65588	5.62e-06
K01803	2730	88	0.000234152	0.000310181	1.3247	0.0338525
K07154	2728	48	0.00023398	0.00016919	0.723095	1
K00817	2722	103	0.000233465	0.000363053	1.55506	0.000135914
K00335	2722	63	0.000233465	0.000222062	0.951154	0.720556
K09691	2716	76	0.000232951	0.000267884	1.14996	0.196375
K00945	2702	86	0.00023175	0.000303132	1.30801	0.0472428
K01735	2689	88	0.000230635	0.000310181	1.3449	0.0242811
K07138	2688	73	0.000230549	0.00025731	1.11607	0.261225
K07082	2685	71	0.000230292	0.00025026	1.08671	0.32521
K00995	2680	60	0.000229863	0.000211487	0.920058	0.803643
K13292	2679	62	0.000229777	0.000218537	0.951081	0.72021
K04041	2674	133	0.000229348	0.000468797	2.04404	1.35e-12
K04486	2670	84	0.000229005	0.000296082	1.29291	0.0628143
K03177	2663	77	0.000228405	0.000271409	1.18828	0.14926
K03624	2655	92	0.000227719	0.000324281	1.42404	0.00486226
K01424	2650	98	0.00022729	0.000345429	1.51977	0.000455765
K02078	2648	68	0.000227118	0.000239686	1.05533	0.40943
K00215	2645	76	0.000226861	0.000267884	1.18083	0.158879
K02406	2639	26	0.000226347	9.16e-05	0.404886	1
K00554	2638	75	0.000226261	0.000264359	1.16838	0.174017
K00981	2627	63	0.000225317	0.000222062	0.985551	0.616563
K02945	2623	136	0.000224974	0.000479371	2.13078	3.66e-14
K09811	2621	93	0.000224803	0.000327805	1.45819	0.00235796
K07001	2620	127	0.000224717	0.000447648	1.99205	2.47e-11
K03218	2615	70	0.000224288	0.000246735	1.10008	0.299744
K02049	2605	50	0.00022343	0.000176239	0.788789	0.992674
K03501	2600	77	0.000223001	0.000271409	1.21707	0.126829
K01439	2597	86	0.000222744	0.000303132	1.3609	0.0199373
K00014	2594	91	0.000222487	0.000320756	1.44168	0.00367911
K10773	2585	72	0.000221715	0.000253785	1.14464	0.212476
K07699	2574	62	0.000220771	0.000218537	0.989878	0.602549
K03699	2573	75	0.000220686	0.000264359	1.1979	0.137176
K03437	2573	62	0.000220686	0.000218537	0.990263	0.602131
K01356	2570	39	0.000220428	0.000137467	0.623634	1
K03469	2565	56	0.00022	0.000197388	0.897221	0.852807
K00609	2559	90	0.000219485	0.000317231	1.44534	0.0036399
K04758	2558	37	0.000219399	0.000130417	0.594429	1
K03150	2553	100	0.00021897	0.000352479	1.60971	4.97e-05
K01209	2551	130	0.000218799	0.000458222	2.09426	4.94e-13
K02340	2546	86	0.00021837	0.000303132	1.38816	0.0126589
K00874	2534	132	0.000217341	0.000465272	2.14075	7.08e-14
K00599	2528	88	0.000216826	0.000310181	1.43055	0.00536429
K04072	2523	67	0.000216397	0.000236161	1.09133	0.325009
K09157	2520	83	0.00021614	0.000292557	1.35356	0.0256996
K00013	2517	101	0.000215883	0.000356004	1.64906	1.76e-05
K07444	2517	97	0.000215883	0.000341904	1.58375	0.000117426
K03685	2516	77	0.000215797	0.000271409	1.2577	0.0874818
K03151	2509	81	0.000215196	0.000285508	1.32673	0.0423854
K09903	2508	78	0.000215111	0.000274933	1.2781	0.0874818
K01923	2502	111	0.000214596	0.000391251	1.8232	5.46e-08
K10907	2499	99	0.000214339	0.000348954	1.62805	3.62e-05
K01591	2497	89	0.000214167	0.000313706	1.46477	0.00265297
K15987	2496	83	0.000214081	0.000292557	1.36657	0.0206662
K00919	2492	85	0.000213738	0.000299607	1.40175	0.0103508
K00286	2486	80	0.000213224	0.000281983	1.32247	0.0464054
K03470	2483	61	0.000212966	0.000215012	1.00961	0.542936
K12410	2482	83	0.000212881	0.000292557	1.37428	0.0180636
K02038	2481	85	0.000212795	0.000299607	1.40796	0.00934359
K02433	2480	73	0.000212709	0.00025731	1.20968	0.126829
K00762	2479	109	0.000212623	0.000384202	1.80696	1.13e-07
K03621	2478	72	0.000212538	0.000253785	1.19407	0.151135
K02886	2475	118	0.00021228	0.000415925	1.95932	3.47e-10
K03614	2475	116	0.00021228	0.000408875	1.92611	1.35e-09
K02037	2470	102	0.000211851	0.000359528	1.69708	4.76e-06
K03525	2470	86	0.000211851	0.000303132	1.43087	0.00598838
K03439	2470	70	0.000211851	0.000246735	1.16466	0.186929
K01998	2468	75	0.00021168	0.000264359	1.24886	0.0892386
K01179	2466	53	0.000211508	0.000186814	0.883245	0.876155
K06178	2458	71	0.000210822	0.00025026	1.18707	0.158879
K01151	2457	61	0.000210736	0.000215012	1.02029	0.51209
K02687	2455	96	0.000210565	0.00033838	1.60701	7.62e-05
K10112	2448	111	0.000209964	0.000391251	1.86342	1.8e-08
K02601	2448	73	0.000209964	0.00025731	1.22549	0.125479
K02115	2442	126	0.00020945	0.000444123	2.12043	5.05e-13
K02118	2441	119	0.000209364	0.00041945	2.00345	7.75e-11
K00939	2441	80	0.000209364	0.000281983	1.34685	0.0320383
K01156	2441	7	0.000209364	2.47e-05	0.11785	1
K02036	2437	98	0.000209021	0.000345429	1.65261	2.23e-05
K00611	2436	104	0.000208935	0.000366578	1.75451	8.78e-07
K10206	2436	104	0.000208935	0.000366578	1.75451	8.78e-07
K02341	2436	85	0.000208935	0.000299607	1.43397	0.00598838
K01790	2419	51	0.000207477	0.000179764	0.866429	0.904756
K07271	2419	32	0.000207477	0.000112793	0.543642	1
K01776	2416	77	0.00020722	0.000271409	1.30976	0.0612115
K02967	2415	119	0.000207134	0.00041945	2.02502	4.19e-11
K00812	2409	66	0.000206619	0.000232636	1.12592	0.255258
K06381	2402	68	0.000206019	0.000239686	1.16341	0.187036
K00145	2401	103	0.000205933	0.000363053	1.76296	8.08e-07
K01619	2399	63	0.000205762	0.000222062	1.07922	0.354717
K00942	2398	62	0.000205676	0.000218537	1.06253	0.397243
K01778	2393	85	0.000205247	0.000299607	1.45974	0.00373863
K02647	2392	103	0.000205161	0.000363053	1.7696	6.88e-07
K02051	2392	86	0.000205161	0.000303132	1.47753	0.00252138
K03768	2388	70	0.000204818	0.000246735	1.20465	0.138249
K13038	2375	91	0.000203703	0.000320756	1.57462	0.000246857
K02342	2372	45	0.000203446	0.000158615	0.779644	0.991852
K00858	2365	65	0.000202846	0.000229111	1.12949	0.248995
K02283	2361	77	0.000202503	0.000271409	1.34027	0.0399779
K01524	2361	49	0.000202503	0.000172715	0.852901	0.921777
K11069	2357	101	0.000202159	0.000356004	1.761	1.11e-06
K00645	2354	92	0.000201902	0.000324281	1.60613	0.000113448
K13789	2351	77	0.000201645	0.000271409	1.34597	0.0365327
K02434	2349	74	0.000201473	0.000260834	1.29463	0.0811351
K00375	2340	70	0.000200701	0.000246735	1.22936	0.126829
K00965	2338	105	0.00020053	0.000370103	1.84562	7.28e-08
K09815	2332	67	0.000200015	0.000236161	1.18071	0.169745
K07316	2331	5	0.000199929	1.76e-05	0.0881508	1
K05832	2323	102	0.000199243	0.000359528	1.80447	3.33e-07
K03284	2319	82	0.0001989	0.000289033	1.45315	0.00505464
K02031	2319	43	0.0001989	0.000151566	0.76202	0.99941
K05521	2312	20	0.0001983	7.05e-05	0.355501	1
K03570	2296	72	0.000196927	0.000253785	1.28872	0.0874818
K15583	2293	112	0.00019667	0.000394776	2.0073	2.7e-10
K06972	2293	111	0.00019667	0.000391251	1.98938	5.4e-10
K00174	2291	75	0.000196499	0.000264359	1.34535	0.0400682
K00179	2290	66	0.000196413	0.000232636	1.18442	0.166297
K06406	2278	58	0.000195384	0.000204438	1.04634	0.441239
K01056	2271	68	0.000194783	0.000239686	1.23052	0.126829
K02863	2270	98	0.000194697	0.000345429	1.77418	1.19e-06
K00852	2269	33	0.000194612	0.000116318	0.597693	1
K00027	2262	88	0.000194011	0.000310181	1.59878	0.000194987
K01754	2260	99	0.00019384	0.000348954	1.80022	5.58e-07
K15986	2257	96	0.000193582	0.00033838	1.74799	2.91e-06
K03584	2251	68	0.000193068	0.000239686	1.24146	0.114783
K03705	2249	71	0.000192896	0.00025026	1.29738	0.0858746
K05833	2248	100	0.000192811	0.000352479	1.82811	2.46e-07
K01142	2248	78	0.000192811	0.000274933	1.42593	0.00991793
K01997	2242	75	0.000192296	0.000264359	1.37475	0.0259616
K09812	2237	68	0.000191867	0.000239686	1.24923	0.105074
K09761	2225	72	0.000190838	0.000253785	1.32985	0.0551823
K03575	2220	76	0.000190409	0.000267884	1.40689	0.015162
K07576	2217	103	0.000190152	0.000363053	1.90928	1.93e-08
K09013	2213	68	0.000189809	0.000239686	1.26278	0.0892139
K02108	2212	105	0.000189723	0.000370103	1.95076	4.57e-09
K03742	2211	71	0.000189637	0.00025026	1.31968	0.0647901
K01808	2211	50	0.000189637	0.000176239	0.929351	0.760533
K00052	2210	88	0.000189551	0.000310181	1.6364	8.82e-05
K01012	2208	77	0.00018938	0.000271409	1.43315	0.00935146
K07089	2208	39	0.00018938	0.000137467	0.725879	1
K07047	2207	44	0.000189294	0.000155091	0.819311	0.956761
K06997	2206	73	0.000189208	0.00025731	1.35993	0.0348965
K10254	2205	98	0.000189122	0.000345429	1.82648	3.42e-07
K07171	2204	62	0.000189037	0.000218537	1.15606	0.212476
K03978	2204	60	0.000189037	0.000211487	1.11876	0.278745
K07496	2203	128	0.000188951	0.000451173	2.38778	0
K00560	2199	62	0.000188608	0.000218537	1.15868	0.212063
K00111	2198	83	0.000188522	0.000292557	1.55185	0.000770865
K03550	2194	65	0.000188179	0.000229111	1.21752	0.13162
K06399	2192	70	0.000188007	0.000246735	1.31237	0.0736981
K02011	2187	52	0.000187579	0.000183289	0.977132	0.632505
K00016	2184	58	0.000187321	0.000204438	1.09137	0.335259
K06179	2182	87	0.00018715	0.000306657	1.63856	9.33e-05
K01961	2178	114	0.000186807	0.000401826	2.15103	2.96e-12
K06382	2178	78	0.000186807	0.000274933	1.47175	0.00470439
K08301	2175	71	0.000186549	0.00025026	1.34152	0.0489083
K00567	2166	31	0.000185777	0.000109268	0.588169	1
K02838	2164	60	0.000185606	0.000211487	1.13944	0.238742
K00761	2163	64	0.00018552	0.000225586	1.21597	0.136471
K00931	2160	83	0.000185263	0.000292557	1.57915	0.000453248
K06187	2154	70	0.000184748	0.000246735	1.33552	0.0550155
K01493	2150	53	0.000184405	0.000186814	1.01306	0.533572
K00053	2144	124	0.00018389	0.000437074	2.37682	0
K16786	2140	64	0.000183547	0.000225586	1.22904	0.126829
K00382	2132	62	0.000182861	0.000218537	1.1951	0.158879
K00868	2131	77	0.000182775	0.000271409	1.48493	0.00400693
K02356	2130	81	0.00018269	0.000285508	1.5628	0.000743747
K05970	2130	77	0.00018269	0.000271409	1.48563	0.00396563
K14540	2127	54	0.000182432	0.000190339	1.04334	0.451721
K08591	2127	50	0.000182432	0.000176239	0.966053	0.661043
K07491	2126	50	0.000182347	0.000176239	0.966508	0.659795
K03522	2119	76	0.000181746	0.000267884	1.47394	0.00514606
K03687	2119	74	0.000181746	0.000260834	1.43516	0.0107006
K07043	2111	50	0.00018106	0.000176239	0.973375	0.640549
K02926	2107	83	0.000180717	0.000292557	1.61887	0.000208379
K07139	2101	70	0.000180202	0.000246735	1.36921	0.0347789
K03710	2101	56	0.000180202	0.000197388	1.09537	0.3282
K02770	2099	109	0.000180031	0.000384202	2.13409	1.55e-11
K00930	2096	90	0.000179774	0.000317231	1.76461	4.32e-06
K00969	2094	54	0.000179602	0.000190339	1.05978	0.412353
K05592	2093	86	0.000179516	0.000303132	1.6886	3.77e-05
K01995	2093	63	0.000179516	0.000222062	1.237	0.126829
K15342	2090	21	0.000179259	7.4e-05	0.412925	1
K06287	2084	53	0.000178744	0.000186814	1.04515	0.448902
K14170	2079	65	0.000178315	0.000229111	1.28486	0.0874818
K01847	2077	125	0.000178144	0.000440599	2.47327	0
K11928	2072	65	0.000177715	0.000229111	1.28921	0.0874818
K10823	2067	83	0.000177286	0.000292557	1.6502	0.000111747
K00891	2064	69	0.000177029	0.00024321	1.37385	0.0340221
K09762	2062	54	0.000176857	0.000190339	1.07623	0.373135
K00239	2057	114	0.000176428	0.000401826	2.27756	7.79e-14
K00625	2057	91	0.000176428	0.000320756	1.81805	1.13e-06
K00100	2057	56	0.000176428	0.000197388	1.1188	0.28328
K03147	2055	116	0.000176257	0.000408875	2.31977	1.94e-14
K03521	2055	100	0.000176257	0.000352479	1.9998	3.3e-09
K11071	2055	89	0.000176257	0.000313706	1.77982	3.55e-06
K00528	2052	88	0.000176	0.000310181	1.7624	5.92e-06
K00278	2050	94	0.000175828	0.00033133	1.8844	1.57e-07
K06346	2050	68	0.000175828	0.000239686	1.36318	0.0416319
K08602	2049	44	0.000175742	0.000155091	0.882489	0.855674
K06148	2047	27	0.000175571	9.52e-05	0.542056	1
K02823	2046	81	0.000175485	0.000285508	1.62696	0.000217108
K04094	2046	31	0.000175485	0.000109268	0.622665	1
K00821	2045	106	0.000175399	0.000373628	2.13015	3.3e-11
K00788	2032	76	0.000174284	0.000267884	1.53705	0.00176737
K03101	2029	52	0.000174027	0.000183289	1.05322	0.430831
K06926	2026	38	0.00017377	0.000133942	0.770802	0.987266
K11070	2025	89	0.000173684	0.000313706	1.80619	1.98e-06
K03442	2024	65	0.000173598	0.000229111	1.31978	0.0784866
K02315	2024	59	0.000173598	0.000207962	1.19795	0.162217
K03664	2022	51	0.000173427	0.000179764	1.03654	0.47198
K01571	2018	106	0.000173083	0.000373628	2.15866	1.57e-11
K02906	2013	100	0.000172655	0.000352479	2.04153	1.17e-09
K06921	2011	35	0.000172483	0.000123368	0.715245	1
K00651	2008	79	0.000172226	0.000278458	1.61682	0.00031993
K00760	2006	71	0.000172054	0.00025026	1.45454	0.00943398
K00865	2004	66	0.000171883	0.000232636	1.35346	0.0509149
K07560	2003	45	0.000171797	0.000158615	0.923273	0.764704
K07027	2002	70	0.000171711	0.000246735	1.43692	0.0131986
K02982	1997	112	0.000171282	0.000394776	2.30483	6.34e-14
K00620	1997	82	0.000171282	0.000289033	1.68746	5.96e-05
K01442	1995	82	0.000171111	0.000289033	1.68916	5.82e-05
K02621	1994	68	0.000171025	0.000239686	1.40147	0.0244376
K07085	1992	114	0.000170853	0.000401826	2.35187	1.05e-14
K02520	1992	75	0.000170853	0.000264359	1.54729	0.00160892
K01193	1990	121	0.000170682	0.000426499	2.4988	0
K00031	1986	95	0.000170339	0.000334855	1.96582	1.93e-08
K09014	1976	81	0.000169481	0.000285508	1.6846	7.03e-05
K01625	1976	72	0.000169481	0.000253785	1.49742	0.00459606
K04083	1973	56	0.000169224	0.000197388	1.16643	0.212476
K03589	1970	57	0.000168967	0.000200913	1.18907	0.183126
K00783	1967	49	0.000168709	0.000172715	1.02374	0.506559
K01486	1962	77	0.00016828	0.000271409	1.61284	0.000418946
K02860	1960	52	0.000168109	0.000183289	1.0903	0.34497
K01657	1957	95	0.000167852	0.000334855	1.99495	9.52e-09
K02986	1957	83	0.000167852	0.000292557	1.74295	1.75e-05
K00661	1957	43	0.000167852	0.000151566	0.902976	0.807132
K01996	1950	48	0.000167251	0.00016919	1.01159	0.538281
K00848	1948	61	0.00016708	0.000215012	1.28688	0.0874818
K05896	1947	49	0.000166994	0.000172715	1.03426	0.480554
K09690	1937	53	0.000166136	0.000186814	1.12446	0.282858
K01243	1933	69	0.000165793	0.00024321	1.46695	0.00883709
K03625	1931	60	0.000165621	0.000211487	1.27693	0.0945234
K00784	1929	90	0.00016545	0.000317231	1.91738	1.42e-07
K02939	1924	53	0.000165021	0.000186814	1.13206	0.26525
K01207	1919	46	0.000164592	0.00016214	0.985103	0.606199
K01620	1916	77	0.000164335	0.000271409	1.65156	0.000205479
K07058	1905	68	0.000163391	0.000239686	1.46694	0.00942781
K07658	1903	55	0.00016322	0.000193863	1.18774	0.186929
K07447	1895	51	0.000162534	0.000179764	1.10601	0.319136
K06925	1893	55	0.000162362	0.000193863	1.19402	0.180824
K02500	1888	69	0.000161933	0.00024321	1.50192	0.00528516
K01926	1886	65	0.000161762	0.000229111	1.41635	0.0231179
K11717	1884	54	0.00016159	0.000190339	1.17791	0.197603
K03547	1880	76	0.000161247	0.000267884	1.66132	0.000191127
K00954	1879	59	0.000161161	0.000207962	1.2904	0.0874818
K05810	1876	56	0.000160904	0.000197388	1.22674	0.144249
K03648	1874	56	0.000160733	0.000197388	1.22805	0.142104
K09765	1874	47	0.000160733	0.000165665	1.03069	0.489162
K02864	1872	80	0.000160561	0.000281983	1.75624	1.97e-05
K02073	1869	50	0.000160304	0.000176239	1.09941	0.33096
K01269	1867	60	0.000160132	0.000211487	1.3207	0.0874818
K01839	1866	65	0.000160046	0.000229111	1.43153	0.0185887
K00175	1864	58	0.000159875	0.000204438	1.27874	0.0983519
K01192	1864	52	0.000159875	0.000183289	1.14645	0.244811
K03574	1858	23	0.00015936	8.11e-05	0.508722	1
K07301	1850	105	0.000158674	0.000370103	2.33247	1.99e-13
K11189	1849	52	0.000158588	0.000183289	1.15575	0.23554
K06442	1846	53	0.000158331	0.000186814	1.17989	0.197087
K02757	1843	40	0.000158074	0.000140992	0.891935	0.823077
K01812	1840	93	0.000157816	0.000327805	2.07713	2.07e-09
K02502	1830	77	0.000156959	0.000271409	1.72917	4.85e-05
K01090	1830	54	0.000156959	0.000190339	1.21267	0.158879
K02988	1828	73	0.000156787	0.00025731	1.64114	0.000374118
K06200	1825	117	0.00015653	0.0004124	2.63464	0
K01914	1825	83	0.00015653	0.000292557	1.86902	1.26e-06
K02071	1821	66	0.000156187	0.000232636	1.48947	0.00768587
K00941	1818	61	0.00015593	0.000215012	1.37891	0.0457106
K02931	1817	77	0.000155844	0.000271409	1.74154	3.88e-05
K06334	1814	23	0.000155586	8.11e-05	0.521062	1
K02622	1812	47	0.000155415	0.000165665	1.06595	0.405109
K01963	1801	87	0.000154471	0.000306657	1.9852	5.45e-08
K02933	1801	84	0.000154471	0.000296082	1.91674	4.05e-07
K02503	1801	53	0.000154471	0.000186814	1.20937	0.16223
K03856	1799	62	0.0001543	0.000218537	1.41631	0.0271758
K02039	1790	62	0.000153528	0.000218537	1.42343	0.0247035
K16089	1787	152	0.000153271	0.000535768	3.49557	0
K03292	1787	122	0.000153271	0.000430024	2.80565	0
K03315	1785	57	0.000153099	0.000200913	1.31231	0.0874818
K00048	1783	86	0.000152928	0.000303132	1.98219	6.89e-08
K09748	1781	59	0.000152756	0.000207962	1.3614	0.0612115
K01696	1780	68	0.00015267	0.000239686	1.56996	0.00196947
K00859	1777	48	0.000152413	0.00016919	1.11008	0.316494
K06385	1772	64	0.000151984	0.000225586	1.48428	0.00949139
K01284	1771	96	0.000151898	0.00033838	2.22767	2.95e-11
K00943	1771	27	0.000151898	9.52e-05	0.626533	1
K01814	1769	67	0.000151727	0.000236161	1.55649	0.00264895
K02232	1768	105	0.000151641	0.000370103	2.44065	1.94e-14
K00077	1767	87	0.000151555	0.000306657	2.0234	2.34e-08
K02224	1765	79	0.000151384	0.000278458	1.83942	4.27e-06
K00297	1765	63	0.000151384	0.000222062	1.46688	0.0130899
K07114	1761	59	0.000151041	0.000207962	1.37686	0.051261
K07284	1761	35	0.000151041	0.000123368	0.816784	0.935689
K02876	1755	64	0.000150526	0.000225586	1.49865	0.00770721
K11175	1755	56	0.000150526	0.000197388	1.31132	0.0874818
K06023	1753	68	0.000150354	0.000239686	1.59414	0.00134171
K03321	1748	68	0.000149926	0.000239686	1.5987	0.00124508
K02653	1748	32	0.000149926	0.000112793	0.752328	0.987266
K06872	1744	57	0.000149583	0.000200913	1.34316	0.0801068
K03216	1743	42	0.000149497	0.000148041	0.990263	0.589663
K01934	1736	55	0.000148896	0.000193863	1.302	0.0874818
K02879	1732	63	0.000148553	0.000222062	1.49483	0.008752
K07402	1728	66	0.00014821	0.000232636	1.56964	0.00235796
K04042	1726	37	0.000148039	0.000130417	0.880967	0.836956
K06958	1721	57	0.00014761	0.000200913	1.36111	0.0663351
K04070	1719	43	0.000147438	0.000151566	1.028	0.497062
K03711	1707	73	0.000146409	0.00025731	1.75747	4.79e-05
K01588	1707	53	0.000146409	0.000186814	1.27597	0.115909
K03565	1705	46	0.000146238	0.00016214	1.10875	0.324884
K03976	1703	50	0.000146066	0.000176239	1.20657	0.17634
K01809	1702	46	0.00014598	0.00016214	1.1107	0.319994
K07263	1700	73	0.000145809	0.00025731	1.76471	4.21e-05
K09760	1700	53	0.000145809	0.000186814	1.28123	0.110684
K00756	1700	43	0.000145809	0.000151566	1.03948	0.469949
K03092	1688	49	0.000144779	0.000172715	1.19295	0.187771
K07277	1687	79	0.000144694	0.000278458	1.92447	7.94e-07
K04517	1678	66	0.000143922	0.000232636	1.61641	0.00113567
K03523	1678	54	0.000143922	0.000190339	1.32251	0.0874818
K01515	1677	56	0.000143836	0.000197388	1.37231	0.0613507
K00971	1675	55	0.000143664	0.000193863	1.34942	0.0809814
K02012	1672	29	0.000143407	0.000102219	0.712788	1
K01163	1670	46	0.000143236	0.00016214	1.13198	0.28328
K11358	1668	81	0.000143064	0.000285508	1.99566	1.33e-07
K03282	1667	28	0.000142978	9.87e-05	0.690273	1
K01711	1665	46	0.000142807	0.00016214	1.13538	0.277699
K01599	1664	23	0.000142721	8.11e-05	0.568032	1
K00882	1663	64	0.000142635	0.000225586	1.58156	0.00234563
K02834	1663	44	0.000142635	0.000155091	1.08732	0.363138
K15582	1662	85	0.000142549	0.000299607	2.10178	6.4e-09
K07458	1656	4	0.000142035	1.41e-05	0.0992655	1
K02109	1655	86	0.000141949	0.000303132	2.1355	2.52e-09
K07124	1655	39	0.000141949	0.000137467	0.968423	0.639546
K02761	1655	25	0.000141949	8.81e-05	0.620784	1
K06012	1651	41	0.000141606	0.000144516	1.02055	0.515195
K00759	1649	47	0.000141434	0.000165665	1.17132	0.221134
K06400	1648	109	0.000141349	0.000384202	2.71812	0
K01182	1648	90	0.000141349	0.000317231	2.24432	8.68e-11
K06183	1648	47	0.000141349	0.000165665	1.17203	0.219771
K03613	1642	72	0.000140834	0.000253785	1.80201	2.46e-05
K02871	1642	65	0.000140834	0.000229111	1.62682	0.00106613
K03311	1642	36	0.000140834	0.000126892	0.901007	0.790403
K03744	1638	31	0.000140491	0.000109268	0.777761	0.965911
K15581	1636	81	0.000140319	0.000285508	2.0347	6e-08
K06024	1636	33	0.000140319	0.000116318	0.828952	0.912262
K03617	1630	67	0.000139805	0.000236161	1.68922	0.000318835
K09817	1618	45	0.000138776	0.000158615	1.14296	0.265213
K01489	1618	39	0.000138776	0.000137467	0.990569	0.5874
K09816	1616	46	0.000138604	0.00016214	1.16981	0.227046
K03536	1615	49	0.000138518	0.000172715	1.24687	0.139412
K11085	1615	33	0.000138518	0.000116318	0.839731	0.897201
K07667	1613	88	0.000138347	0.000310181	2.24206	1.52e-10
K01191	1612	45	0.000138261	0.000158615	1.14722	0.261225
K02371	1609	85	0.000138004	0.000299607	2.17101	1.48e-09
K02992	1606	89	0.000137746	0.000313706	2.27742	5.45e-11
K02501	1605	55	0.000137661	0.000193863	1.40827	0.0428897
K01686	1603	79	0.000137489	0.000278458	2.02531	1.07e-07
K02867	1603	74	0.000137489	0.000260834	1.89713	3.12e-06
K01818	1603	66	0.000137489	0.000232636	1.69203	0.000340886
K03327	1602	52	0.000137403	0.000183289	1.33395	0.0874818
K01804	1601	84	0.000137317	0.000296082	2.15619	2.54e-09
K01278	1596	83	0.000136889	0.000292557	2.13719	4.68e-09
K03465	1596	18	0.000136889	6.34e-05	0.463488	1
K02824	1595	44	0.000136803	0.000155091	1.13368	0.28328
K09121	1594	23	0.000136717	8.11e-05	0.592977	1
K07003	1593	97	0.000136631	0.000341904	2.50239	3.66e-14
K06001	1583	45	0.000135774	0.000158615	1.16823	0.233799
K07727	1583	19	0.000135774	6.7e-05	0.493255	1
K04488	1577	39	0.000135259	0.000137467	1.01632	0.52534
K07042	1574	36	0.000135002	0.000126892	0.939932	0.703374
K01895	1573	56	0.000134916	0.000197388	1.46305	0.0211078
K04769	1570	40	0.000134659	0.000140992	1.04703	0.454152
K02878	1568	63	0.000134487	0.000222062	1.65117	0.000904732
K03816	1566	62	0.000134316	0.000218537	1.62704	0.00143449
K01552	1565	39	0.00013423	0.000137467	1.02412	0.508461
K09710	1564	38	0.000134144	0.000133942	0.998494	0.565983
K02935	1558	60	0.000133629	0.000211487	1.58264	0.00327611
K02990	1558	58	0.000133629	0.000204438	1.52989	0.00776636
K03823	1557	45	0.000133544	0.000158615	1.18774	0.210226
K00949	1556	47	0.000133458	0.000165665	1.24133	0.154308
K02884	1554	62	0.000133286	0.000218537	1.63961	0.00118475
K00287	1552	42	0.000133115	0.000148041	1.11213	0.32521
K03925	1551	42	0.000133029	0.000148041	1.11285	0.32521
K03783	1547	52	0.000132686	0.000183289	1.38138	0.0660983
K06973	1546	48	0.0001326	0.00016919	1.27594	0.126829
K07567	1546	43	0.0001326	0.000151566	1.14303	0.271196
K00757	1541	56	0.000132171	0.000197388	1.49343	0.0146334
K06909	1538	5	0.000131914	1.76e-05	0.133602	1
K06390	1537	48	0.000131828	0.00016919	1.28341	0.125629
K03722	1535	53	0.000131657	0.000186814	1.41895	0.0426587
K03585	1534	48	0.000131571	0.00016919	1.28592	0.122385
K02959	1532	44	0.000131399	0.000155091	1.1803	0.215196
K05808	1525	47	0.000130799	0.000165665	1.26656	0.126829
K01531	1524	30	0.000130713	0.000105744	0.808975	0.927696
K14652	1523	81	0.000130627	0.000285508	2.18567	2.78e-09
K01770	1522	43	0.000130542	0.000151566	1.16105	0.244295
K03517	1521	62	0.000130456	0.000218537	1.67518	0.00070291
K00265	1516	112	0.000130027	0.000394776	3.03611	0
K00626	1515	74	0.000129941	0.000260834	2.00732	4.05e-07
K06394	1513	47	0.00012977	0.000165665	1.27661	0.126829
K04095	1512	9	0.000129684	3.17e-05	0.244619	1
K02429	1510	58	0.000129512	0.000204438	1.57852	0.00413819
K06915	1505	5	0.000129084	1.76e-05	0.136531	1
K04078	1504	35	0.000128998	0.000123368	0.956354	0.661854
K02887	1501	56	0.00012874	0.000197388	1.53323	0.00872276
K03402	1498	43	0.000128483	0.000151566	1.17966	0.220141
K06438	1496	49	0.000128312	0.000172715	1.34606	0.0874818
K07460	1494	37	0.00012814	0.000130417	1.01777	0.522852
K12960	1494	31	0.00012814	0.000109268	0.852726	0.867227
K00936	1490	34	0.000127797	0.000119843	0.937759	0.703374
K02994	1488	73	0.000127625	0.00025731	2.01613	4.17e-07
K11690	1486	48	0.000127454	0.00016919	1.32746	0.0874818
K03789	1484	30	0.000127282	0.000105744	0.83078	0.899244
K01547	1483	54	0.000127197	0.000190339	1.49641	0.0159626
K03152	1482	56	0.000127111	0.000197388	1.55288	0.00683564
K01449	1479	23	0.000126854	8.11e-05	0.639084	1
K07386	1478	62	0.000126768	0.000218537	1.72392	0.00033181
K02950	1477	69	0.000126682	0.00024321	1.91985	4.76e-06
K02996	1474	64	0.000126425	0.000225586	1.78435	9.92e-05
K07793	1472	34	0.000126253	0.000119843	0.949226	0.675631
K00595	1470	93	0.000126082	0.000327805	2.59995	1.94e-14
K11068	1464	50	0.000125567	0.000176239	1.40355	0.0581684
K02652	1464	32	0.000125567	0.000112793	0.898271	0.782576
K06923	1463	82	0.000125481	0.000289033	2.30339	1.96e-10
K01273	1463	45	0.000125481	0.000158615	1.26406	0.132465
K00768	1461	65	0.00012531	0.000229111	1.82836	4.32e-05
K03609	1449	44	0.00012428	0.000155091	1.24791	0.157295
K02669	1449	32	0.00012428	0.000112793	0.90757	0.764106
K02438	1442	84	0.00012368	0.000296082	2.39394	1.81e-11
K02114	1441	54	0.000123594	0.000190339	1.54003	0.00936984
K01704	1435	48	0.00012308	0.00016919	1.37464	0.0840089
K03075	1424	27	0.000122136	9.52e-05	0.779206	0.951587
K11755	1423	67	0.00012205	0.000236161	1.93494	5.21e-06
K03587	1422	55	0.000121965	0.000193863	1.5895	0.00467625
K07035	1422	49	0.000121965	0.000172715	1.4161	0.0537132
K09747	1420	35	0.000121793	0.000123368	1.01293	0.532481
K02881	1419	57	0.000121707	0.000200913	1.65079	0.00171152
K01159	1418	31	0.000121622	0.000109268	0.89843	0.779359
K00721	1416	42	0.00012145	0.000148041	1.21895	0.186703
K07729	1412	24	0.000121107	8.46e-05	0.698514	0.998023
K01685	1410	93	0.000120935	0.000327805	2.71058	0
K02968	1409	44	0.00012085	0.000155091	1.28334	0.126829
K03778	1408	58	0.000120764	0.000204438	1.69287	0.000848832
K00767	1407	58	0.000120678	0.000204438	1.69407	0.000836025
K06405	1407	30	0.000120678	0.000105744	0.876245	0.819539
K03294	1404	29	0.000120421	0.000102219	0.848847	0.86547
K01677	1402	52	0.000120249	0.000183289	1.52424	0.0133823
K01626	1401	50	0.000120163	0.000176239	1.46666	0.0293757
K02654	1399	33	0.000119992	0.000116318	0.969382	0.62746
K02948	1398	68	0.000119906	0.000239686	1.99894	1.45e-06
K06966	1398	41	0.000119906	0.000144516	1.20524	0.196977
K02237	1393	30	0.000119477	0.000105744	0.885052	0.802193
K03602	1393	16	0.000119477	5.64e-05	0.472028	1
K03210	1391	39	0.000119306	0.000137467	1.15222	0.266793
K09808	1389	57	0.000119134	0.000200913	1.68644	0.00103696
K01653	1384	59	0.000118705	0.000207962	1.75192	0.000318835
K03561	1382	52	0.000118534	0.000183289	1.5463	0.010127
K13747	1381	73	0.000118448	0.00025731	2.17234	2.35e-08
K03590	1381	51	0.000118448	0.000179764	1.51766	0.0156209
K06967	1381	36	0.000118448	0.000126892	1.07129	0.409895
K11752	1380	60	0.000118362	0.000211487	1.78678	0.000166117
K02952	1372	63	0.000117676	0.000222062	1.88706	2.3e-05
K02895	1372	49	0.000117676	0.000172715	1.46771	0.0310814
K01077	1370	58	0.000117505	0.000204438	1.73983	0.000431463
K02892	1369	49	0.000117419	0.000172715	1.47093	0.0299289
K01695	1368	42	0.000117333	0.000148041	1.26172	0.146893
K02874	1366	61	0.000117162	0.000215012	1.83518	6.93e-05
K09772	1365	42	0.000117076	0.000148041	1.26449	0.144306
K02110	1359	50	0.000116561	0.000176239	1.51199	0.0177047
K07107	1358	45	0.000116475	0.000158615	1.36179	0.0874818
K02956	1358	39	0.000116475	0.000137467	1.18022	0.234508
K00796	1355	44	0.000116218	0.000155091	1.33448	0.0898546
K03784	1354	35	0.000116132	0.000123368	1.0623	0.429155
K00074	1353	61	0.000116047	0.000215012	1.85281	5.35e-05
K00926	1352	53	0.000115961	0.000186814	1.61101	0.00427331
K08974	1352	24	0.000115961	8.46e-05	0.729513	0.98232
K02796	1352	22	0.000115961	7.75e-05	0.66872	1
K01734	1343	67	0.000115189	0.000236161	2.05021	7.42e-07
K07037	1342	43	0.000115103	0.000151566	1.31678	0.109709
K02890	1338	60	0.00011476	0.000211487	1.84287	7.13e-05
K02120	1338	58	0.00011476	0.000204438	1.78144	0.000237621
K01993	1337	53	0.000114674	0.000186814	1.62908	0.00339959
K02113	1336	67	0.000114588	0.000236161	2.06095	6.23e-07
K09825	1336	26	0.000114588	9.16e-05	0.799771	0.922765
K05946	1334	33	0.000114417	0.000116318	1.01662	0.52534
K02888	1333	44	0.000114331	0.000155091	1.3565	0.0874818
K03929	1328	39	0.000113902	0.000137467	1.20688	0.20247
K01840	1326	56	0.000113731	0.000197388	1.73557	0.000590328
K02072	1321	44	0.000113302	0.000155091	1.36883	0.0874818
K02518	1314	32	0.000112702	0.000112793	1.00081	0.557611
K01607	1312	22	0.00011253	7.75e-05	0.689108	0.99777
K02946	1311	55	0.000112444	0.000193863	1.72408	0.00078326
K00765	1311	44	0.000112444	0.000155091	1.37927	0.0874818
K07813	1311	20	0.000112444	7.05e-05	0.62694	1
K06142	1307	44	0.000112101	0.000155091	1.38349	0.0874818
K06295	1307	27	0.000112101	9.52e-05	0.848959	0.855942
K07738	1306	34	0.000112015	0.000119843	1.06988	0.416492
K11145	1301	31	0.000111587	0.000109268	0.979226	0.60375
K10540	1297	101	0.000111243	0.000356004	3.20022	0
K01546	1296	51	0.000111158	0.000179764	1.6172	0.0047961
K02188	1288	74	0.000110472	0.000260834	2.3611	5.7e-10
K03698	1284	52	0.000110128	0.000183289	1.66432	0.00240536
K03455	1280	57	0.000109785	0.000200913	1.83005	0.000134316
K03612	1279	59	0.0001097	0.000207962	1.89575	3.88e-05
K07050	1279	54	0.0001097	0.000190339	1.73509	0.000765775
K03832	1279	33	0.0001097	0.000116318	1.06033	0.434508
K07507	1279	27	0.0001097	9.52e-05	0.867545	0.822304
K00766	1278	50	0.000109614	0.000176239	1.60782	0.00592197
K07474	1278	0	0.000109614	0	0	1
K03786	1277	38	0.000109528	0.000133942	1.2229	0.186929
K02227	1276	52	0.000109442	0.000183289	1.67475	0.00211109
K15533	1273	97	0.000109185	0.000341904	3.13142	0
K01813	1272	27	0.000109099	9.52e-05	0.872319	0.813342
K11105	1270	42	0.000108928	0.000148041	1.35908	0.0874818
K01845	1270	24	0.000108928	8.46e-05	0.776616	0.9406
K10542	1265	78	0.000108499	0.000274933	2.53398	6.81e-12
K07010	1264	20	0.000108413	7.05e-05	0.650252	1
K00571	1262	0	0.000108241	0	0	1
K06387	1261	29	0.000108156	0.000102219	0.945108	0.673669
K02499	1257	26	0.000107813	9.16e-05	0.850035	0.849168
K00805	1249	29	0.000107126	0.000102219	0.954188	0.654161
K15635	1248	27	0.000107041	9.52e-05	0.889094	0.78117
K01744	1247	59	0.000106955	0.000207962	1.94439	1.86e-05
K07737	1242	41	0.000106526	0.000144516	1.35663	0.0874818
K02119	1241	47	0.00010644	0.000165665	1.55641	0.0137731
K02377	1236	51	0.000106011	0.000179764	1.69571	0.00181757
K02899	1234	39	0.00010584	0.000137467	1.29882	0.126829
K06397	1233	40	0.000105754	0.000140992	1.3332	0.106491
K01212	1232	63	0.000105668	0.000222062	2.1015	7.4e-07
K00963	1232	14	0.000105668	4.93e-05	0.466999	1
K03073	1231	41	0.000105583	0.000144516	1.36875	0.0874818
K03340	1229	41	0.000105411	0.000144516	1.37098	0.0874818
K07099	1228	29	0.000105325	0.000102219	0.970506	0.620021
K03733	1223	27	0.000104896	9.52e-05	0.907269	0.744983
K06373	1221	19	0.000104725	6.7e-05	0.639494	1
K02795	1218	28	0.000104468	9.87e-05	0.944734	0.671303
K06407	1218	17	0.000104468	5.99e-05	0.573588	1
K03453	1216	65	0.000104296	0.000229111	2.19674	1.02e-07
K00929	1216	31	0.000104296	0.000109268	1.04768	0.462144
K00878	1215	43	0.00010421	0.000151566	1.45442	0.0515055
K02961	1210	42	0.000103781	0.000148041	1.42647	0.0701102
K03639	1209	43	0.000103696	0.000151566	1.46164	0.0480616
K07192	1207	44	0.000103524	0.000155091	1.49811	0.031597
K09787	1203	26	0.000103181	9.16e-05	0.888191	0.779194
K00248	1201	80	0.00010301	0.000281983	2.73745	7.08e-14
K01609	1198	45	0.000102752	0.000158615	1.54367	0.0182026
K01197	1197	36	0.000102666	0.000126892	1.23597	0.186929
K02372	1196	41	0.000102581	0.000144516	1.40881	0.0854763
K00605	1196	39	0.000102581	0.000137467	1.34008	0.104516
K01960	1195	65	0.000102495	0.000229111	2.23534	5.46e-08
K01628	1193	20	0.000102323	7.05e-05	0.688951	0.991332
K15051	1192	28	0.000102238	9.87e-05	0.96534	0.627048
K07015	1189	25	0.00010198	8.81e-05	0.864086	0.819393
K00334	1188	28	0.000101895	9.87e-05	0.96859	0.62204
K07473	1188	24	0.000101895	8.46e-05	0.83022	0.870856
K14623	1188	20	0.000101895	7.05e-05	0.69185	0.990049
K00041	1185	72	0.000101637	0.000253785	2.49697	8.84e-11
K00005	1185	35	0.000101637	0.000123368	1.2138	0.209333
K00290	1184	93	0.000101551	0.000327805	3.22797	0
K03072	1184	35	0.000101551	0.000123368	1.21483	0.208629
K00857	1182	40	0.00010138	0.000140992	1.39072	0.0874818
K01759	1181	30	0.000101294	0.000105744	1.04393	0.469314
K09117	1180	35	0.000101208	0.000123368	1.21895	0.202042
K01958	1177	34	0.000100951	0.000119843	1.18714	0.238366
K02963	1176	44	0.000100865	0.000155091	1.5376	0.0211459
K06379	1176	40	0.000100865	0.000140992	1.39782	0.0874818
K07979	1174	23	0.000100694	8.11e-05	0.805116	0.902262
K08978	1173	19	0.000100608	6.7e-05	0.665663	0.999127
K01495	1171	40	0.000100436	0.000140992	1.40379	0.0874818
K07005	1171	24	0.000100436	8.46e-05	0.842273	0.851624
K00018	1163	31	9.98e-05	0.000109268	1.09542	0.374872
K01693	1161	37	9.96e-05	0.000130417	1.30969	0.126829
K01372	1154	54	9.9e-05	0.000190339	1.92303	5.96e-05
K03660	1152	33	9.88e-05	0.000116318	1.17723	0.254103
K06896	1151	57	9.87e-05	0.000200913	2.03516	7.01e-06
K07011	1150	34	9.86e-05	0.000119843	1.21501	0.212178
K02965	1147	48	9.84e-05	0.00016919	1.71979	0.00192898
K05364	1147	41	9.84e-05	0.000144516	1.46899	0.0509698
K02551	1144	22	9.81e-05	7.75e-05	0.790306	0.914535
K00029	1142	78	9.79e-05	0.000274933	2.8069	3.66e-14
K06374	1141	17	9.79e-05	5.99e-05	0.612297	1
K08998	1137	27	9.75e-05	9.52e-05	0.975892	0.604398
K02794	1137	24	9.75e-05	8.46e-05	0.86746	0.807132
K02909	1129	34	9.68e-05	0.000119843	1.23761	0.186929
K03312	1127	57	9.67e-05	0.000200913	2.0785	3.73e-06
K07742	1126	17	9.66e-05	5.99e-05	0.620453	1
K07173	1125	30	9.65e-05	0.000105744	1.09589	0.376608
K07040	1124	47	9.64e-05	0.000165665	1.71842	0.00221625
K02851	1122	15	9.62e-05	5.29e-05	0.549411	1
K09861	1121	51	9.61e-05	0.000179764	1.86966	0.000198502
K00616	1119	55	9.6e-05	0.000193863	2.01991	1.31e-05
K02233	1119	47	9.6e-05	0.000165665	1.7261	0.00202461
K01613	1115	41	9.56e-05	0.000144516	1.51115	0.0343717
K06283	1112	12	9.54e-05	4.23e-05	0.443481	1
K00243	1109	54	9.51e-05	0.000190339	2.00106	2.07e-05
K02020	1108	48	9.5e-05	0.00016919	1.78033	0.000939719
K02765	1107	66	9.49e-05	0.000232636	2.45016	1.27e-09
K00798	1104	39	9.47e-05	0.000137467	1.45176	0.0663676
K07319	1103	9	9.46e-05	3.17e-05	0.335325	1
K02904	1100	30	9.43e-05	0.000105744	1.1208	0.338384
K07455	1098	0	9.42e-05	0	0	1
K02124	1096	41	9.4e-05	0.000144516	1.53735	0.027006
K04773	1091	40	9.36e-05	0.000140992	1.50672	0.0389193
K04720	1089	48	9.34e-05	0.00016919	1.81139	0.000648393
K01119	1085	41	9.31e-05	0.000144516	1.55293	0.0231459
K07736	1086	24	9.31e-05	8.46e-05	0.908197	0.731284
K06412	1080	22	9.26e-05	7.75e-05	0.837139	0.848457
K03800	1076	19	9.23e-05	6.7e-05	0.725671	0.964389
K02121	1074	43	9.21e-05	0.000151566	1.64537	0.00758132
K02474	1073	10	9.2e-05	3.52e-05	0.383	1
K03458	1071	65	9.19e-05	0.000229111	2.49415	8.57e-10
K01991	1071	22	9.19e-05	7.75e-05	0.844174	0.836956
K01008	1070	48	9.18e-05	0.00016919	1.84355	0.000436181
K00833	1068	48	9.16e-05	0.00016919	1.84701	0.000418946
K03426	1067	47	9.15e-05	0.000165665	1.81022	0.000758986
K04477	1067	34	9.15e-05	0.000119843	1.30952	0.131328
K00180	1065	23	9.13e-05	8.11e-05	0.887517	0.765701
K07150	1064	16	9.13e-05	5.64e-05	0.617984	1
K07464	1064	13	9.13e-05	4.58e-05	0.502112	1
K03305	1059	47	9.08e-05	0.000165665	1.8239	0.000646253
K01676	1057	36	9.07e-05	0.000126892	1.39967	0.0874818
K04656	1058	28	9.07e-05	9.87e-05	1.0876	0.394097
K01678	1055	36	9.05e-05	0.000126892	1.40232	0.0874818
K00097	1053	32	9.03e-05	0.000112793	1.24888	0.186929
K00793	1050	49	9.01e-05	0.000172715	1.91781	0.00014833
K00639	1051	45	9.01e-05	0.000158615	1.75958	0.00177927
K03556	1049	27	9e-05	9.52e-05	1.05776	0.44593
K00390	1049	3	9e-05	1.06e-05	0.117529	1
K01176	1045	21	8.96e-05	7.4e-05	0.825851	0.859889
K06904	1045	0	8.96e-05	0	0	1
K07166	1042	20	8.94e-05	7.05e-05	0.788789	0.905647
K00677	1041	37	8.93e-05	0.000130417	1.46066	0.0698071
K00046	1040	60	8.92e-05	0.000211487	2.37092	2.46e-08
K01817	1039	32	8.91e-05	0.000112793	1.26571	0.170147
K07574	1039	21	8.91e-05	7.4e-05	0.83062	0.852553
K00998	1038	40	8.9e-05	0.000140992	1.58366	0.0185887
K07183	1038	38	8.9e-05	0.000133942	1.50447	0.0454696
K03118	1038	37	8.9e-05	0.000130417	1.46488	0.0672362
K03771	1035	36	8.88e-05	0.000126892	1.42942	0.0874818
K01658	1033	33	8.86e-05	0.000116318	1.31284	0.132144
K07080	1032	47	8.85e-05	0.000165665	1.87162	0.0003637
K00128	1032	25	8.85e-05	8.81e-05	0.99554	0.562744
K01251	1028	33	8.82e-05	0.000116318	1.31923	0.126829
K02017	1027	40	8.81e-05	0.000140992	1.60062	0.0159135
K03281	1024	29	8.78e-05	0.000102219	1.16385	0.28328
K06408	1023	25	8.77e-05	8.81e-05	1.0043	0.545618
K00177	1023	22	8.77e-05	7.75e-05	0.883783	0.767129
K01092	1019	27	8.74e-05	9.52e-05	1.0889	0.393952
K00123	1019	24	8.74e-05	8.46e-05	0.967912	0.613987
K06864	1018	18	8.73e-05	6.34e-05	0.726647	0.95867
K01666	1017	23	8.72e-05	8.11e-05	0.929406	0.685758
K12340	1016	41	8.71e-05	0.000144516	1.6584	0.00815705
K00425	1015	26	8.71e-05	9.16e-05	1.0527	0.455789
K00606	1014	32	8.7e-05	0.000112793	1.29691	0.153907
K00024	1012	54	8.68e-05	0.000190339	2.19286	1.45e-06
K01420	1007	65	8.64e-05	0.000229111	2.65267	7e-11
K06902	1005	49	8.62e-05	0.000172715	2.00368	5.18e-05
K00666	1001	37	8.59e-05	0.000130417	1.51903	0.0429495
K00040	997	75	8.55e-05	0.000264359	3.09147	0
K01745	996	49	8.54e-05	0.000172715	2.02179	4.16e-05
K04074	994	22	8.53e-05	7.75e-05	0.909567	0.71987
K01361	994	13	8.53e-05	4.58e-05	0.537472	1
K03704	991	10	8.5e-05	3.52e-05	0.414691	1
K03980	990	12	8.49e-05	4.23e-05	0.498132	1
K01362	987	30	8.47e-05	0.000105744	1.24912	0.186929
K07533	986	48	8.46e-05	0.00016919	2.00061	6.42e-05
K01918	983	37	8.43e-05	0.000130417	1.54685	0.0338525
K07023	983	35	8.43e-05	0.000123368	1.46323	0.0761917
K01507	982	8	8.42e-05	2.82e-05	0.334794	1
K00610	977	45	8.38e-05	0.000158615	1.89285	0.000390624
K06378	977	23	8.38e-05	8.11e-05	0.967457	0.61351
K03060	977	14	8.38e-05	4.93e-05	0.588887	1
K06201	973	47	8.35e-05	0.000165665	1.98511	9.33e-05
K06960	972	17	8.34e-05	5.99e-05	0.718756	0.959371
K01585	970	38	8.32e-05	0.000133942	1.60994	0.0176387
K10541	965	75	8.28e-05	0.000264359	3.19398	0
K01417	964	46	8.27e-05	0.00016214	1.96101	0.000148509
K02916	964	30	8.27e-05	0.000105744	1.27892	0.166297
K10947	963	35	8.26e-05	0.000123368	1.49362	0.0610589
K08659	959	55	8.23e-05	0.000193863	2.35691	1.22e-07
K06907	959	7	8.23e-05	2.47e-05	0.29997	1
K00895	956	47	8.2e-05	0.000165665	2.02041	6.16e-05
K02231	954	43	8.18e-05	0.000151566	1.85233	0.000848832
K02189	951	42	8.16e-05	0.000148041	1.81496	0.00146777
K01962	951	22	8.16e-05	7.75e-05	0.950694	0.640795
K02536	946	24	8.11e-05	8.46e-05	1.0426	0.476268
K01200	942	56	8.08e-05	0.000197388	2.44307	2.81e-08
K02970	942	27	8.08e-05	9.52e-05	1.17791	0.271662
K03271	942	9	8.08e-05	3.17e-05	0.392636	1
K12527	941	43	8.07e-05	0.000151566	1.87792	0.000645182
K01639	941	39	8.07e-05	0.000137467	1.70323	0.0066608
K03436	941	33	8.07e-05	0.000116318	1.4412	0.0874818
K06518	939	37	8.05e-05	0.000130417	1.61933	0.0177701
K05350	938	23	8.05e-05	8.11e-05	1.00768	0.53869
K07045	937	21	8.04e-05	7.4e-05	0.92104	0.694362
K06894	936	53	8.03e-05	0.000186814	2.32701	3.22e-07
K02018	933	38	8e-05	0.000133942	1.67379	0.00972948
K09768	933	18	8e-05	6.34e-05	0.792847	0.886656
K03299	931	33	7.99e-05	0.000116318	1.45668	0.0874818
K16789	931	26	7.99e-05	9.16e-05	1.14768	0.311975
K00638	929	29	7.97e-05	0.000102219	1.28286	0.167486
K09779	923	7	7.92e-05	2.47e-05	0.31167	1
K02907	922	25	7.91e-05	8.81e-05	1.11431	0.360907
K12510	921	31	7.9e-05	0.000109268	1.38325	0.107847
K02190	919	37	7.88e-05	0.000130417	1.65457	0.0131042
K01629	919	29	7.88e-05	0.000102219	1.29682	0.158879
K03688	918	34	7.87e-05	0.000119843	1.52207	0.052472
K05846	918	16	7.87e-05	5.64e-05	0.716269	0.954765
K01715	914	46	7.84e-05	0.00016214	2.06828	4.32e-05
K13542	914	24	7.84e-05	8.46e-05	1.0791	0.416262
K09888	913	38	7.83e-05	0.000133942	1.71045	0.00698006
K03491	913	22	7.83e-05	7.75e-05	0.990263	0.567641
K07091	911	51	7.81e-05	0.000179764	2.30065	7.53e-07
K06393	910	15	7.81e-05	5.29e-05	0.677405	0.978034
K01654	910	11	7.81e-05	3.88e-05	0.496764	1
K08218	909	37	7.8e-05	0.000130417	1.67277	0.0109964
K13993	906	28	7.77e-05	9.87e-05	1.27007	0.186839
K03149	903	44	7.75e-05	0.000155091	2.00246	0.00013385
K03388	901	20	7.73e-05	7.05e-05	0.912229	0.705102
K09769	901	7	7.73e-05	2.47e-05	0.31928	1
K03303	900	34	7.72e-05	0.000119843	1.55251	0.0416319
K01712	898	59	7.7e-05	0.000207962	2.70007	2.88e-10
K11927	897	47	7.69e-05	0.000165665	2.1533	1.28e-05
K06898	895	15	7.68e-05	5.29e-05	0.688758	0.969942
K01709	894	17	7.67e-05	5.99e-05	0.781466	0.893766
K03785	891	30	7.64e-05	0.000105744	1.3837	0.113329
K02527	888	37	7.62e-05	0.000130417	1.71233	0.0076322
K12941	889	24	7.62e-05	8.46e-05	1.10945	0.367765
K14445	887	17	7.61e-05	5.99e-05	0.787633	0.886194
K02217	884	38	7.58e-05	0.000133942	1.76657	0.00413819
K03770	883	30	7.57e-05	0.000105744	1.39624	0.103227
K00540	880	44	7.55e-05	0.000155091	2.0548	7.46e-05
K01277	880	37	7.55e-05	0.000130417	1.7279	0.00668888
K00748	880	30	7.55e-05	0.000105744	1.401	0.0994755
K11720	878	25	7.53e-05	8.81e-05	1.17016	0.285789
K15532	877	58	7.52e-05	0.000204438	2.71786	3.22e-10
K06206	877	36	7.52e-05	0.000126892	1.68695	0.0108013
K08963	877	21	7.52e-05	7.4e-05	0.984053	0.578159
K00983	877	10	7.52e-05	3.52e-05	0.468596	1
K06920	874	29	7.5e-05	0.000102219	1.36359	0.126829
K01596	874	10	7.5e-05	3.52e-05	0.470205	1
K13280	874	9	7.5e-05	3.17e-05	0.423184	1
K05936	873	35	7.49e-05	0.000123368	1.6476	0.0170184
K06392	872	8	7.48e-05	2.82e-05	0.377027	1
K07075	868	12	7.44e-05	4.23e-05	0.568146	1
K12524	864	59	7.41e-05	0.000207962	2.80632	6.67e-11
K07406	864	19	7.41e-05	6.7e-05	0.903729	0.714868
K06041	863	28	7.4e-05	9.87e-05	1.33336	0.140212
K06199	863	17	7.4e-05	5.99e-05	0.809537	0.855674
K06410	861	18	7.38e-05	6.34e-05	0.859148	0.784433
K06333	861	14	7.38e-05	4.93e-05	0.668226	0.978002
K13653	861	6	7.38e-05	2.11e-05	0.286383	1
K00794	853	45	7.32e-05	0.000158615	2.16801	1.7e-05
K01750	852	10	7.31e-05	3.52e-05	0.482346	1
K00341	850	41	7.29e-05	0.000144516	1.98227	0.000296667
K02230	850	31	7.29e-05	0.000109268	1.49879	0.0759629
K01173	849	35	7.28e-05	0.000123368	1.69418	0.0113969
K00979	848	29	7.27e-05	0.000102219	1.4054	0.102116
K09163	848	16	7.27e-05	5.64e-05	0.775395	0.893726
K02548	847	25	7.26e-05	8.81e-05	1.21298	0.240121
K01815	845	75	7.25e-05	0.000264359	3.64757	0
K06396	842	30	7.22e-05	0.000105744	1.46422	0.0874818
K03892	842	23	7.22e-05	8.11e-05	1.12257	0.353563
K03306	842	20	7.22e-05	7.05e-05	0.97615	0.589663
K01201	842	18	7.22e-05	6.34e-05	0.878535	0.752956
K12251	841	30	7.21e-05	0.000105744	1.46597	0.0874818
K06167	841	27	7.21e-05	9.52e-05	1.31937	0.158879
K12267	840	42	7.2e-05	0.000148041	2.0548	0.000112045
K02517	839	19	7.2e-05	6.7e-05	0.930658	0.666086
K01464	838	24	7.19e-05	8.46e-05	1.17697	0.28328
K15726	837	54	7.18e-05	0.000190339	2.65135	3.3e-09
K06076	837	23	7.18e-05	8.11e-05	1.12928	0.34497
K01786	833	34	7.14e-05	0.000119843	1.67738	0.0148561
K07009	832	14	7.14e-05	4.93e-05	0.691518	0.961239
K01805	831	30	7.13e-05	0.000105744	1.48361	0.0874818
K08309	831	11	7.13e-05	3.88e-05	0.543989	1
K03724	831	5	7.13e-05	1.76e-05	0.247268	1
K03074	828	20	7.1e-05	7.05e-05	0.992655	0.561093
K03429	828	19	7.1e-05	6.7e-05	0.943022	0.644576
K00978	827	14	7.09e-05	4.93e-05	0.695699	0.958108
K01224	825	30	7.08e-05	0.000105744	1.4944	0.0840906
K03564	824	40	7.07e-05	0.000140992	1.99495	0.000312946
K01679	824	7	7.07e-05	2.47e-05	0.349116	1
K01198	823	19	7.06e-05	6.7e-05	0.948751	0.633915
K02010	823	14	7.06e-05	4.93e-05	0.69908	0.954795
K07584	822	14	7.05e-05	4.93e-05	0.69993	0.954765
K01480	820	33	7.03e-05	0.000116318	1.65386	0.0198017
K15923	820	30	7.03e-05	0.000105744	1.50351	0.0786736
K06383	820	22	7.03e-05	7.75e-05	1.10257	0.381956
K02226	818	31	7.02e-05	0.000109268	1.55742	0.0508151
K03326	819	9	7.02e-05	3.17e-05	0.451603	1
K06209	817	28	7.01e-05	9.87e-05	1.40843	0.106032
K03787	817	19	7.01e-05	6.7e-05	0.955719	0.623428
K08590	816	24	7e-05	8.46e-05	1.2087	0.251328
K06215	816	21	7e-05	7.4e-05	1.05762	0.451911
K00901	816	13	7e-05	4.58e-05	0.654714	0.97923
K09015	815	29	6.99e-05	0.000102219	1.46231	0.0874818
K05985	815	17	6.99e-05	5.99e-05	0.857215	0.78117
K05934	813	33	6.97e-05	0.000116318	1.6681	0.0176795
K03451	813	13	6.97e-05	4.58e-05	0.65713	0.978328
K00946	808	29	6.93e-05	0.000102219	1.47498	0.0874818
K03386	808	25	6.93e-05	8.81e-05	1.27153	0.188898
K06133	808	25	6.93e-05	8.81e-05	1.27153	0.188898
K03750	808	19	6.93e-05	6.7e-05	0.966364	0.603976
K01787	807	32	6.92e-05	0.000112793	1.62958	0.0268708
K03313	801	29	6.87e-05	0.000102219	1.48787	0.0874818
K06411	801	22	6.87e-05	7.75e-05	1.12873	0.347272
K04564	799	25	6.85e-05	8.81e-05	1.28585	0.186929
K00872	798	22	6.84e-05	7.75e-05	1.13297	0.34497
K01246	796	28	6.83e-05	9.87e-05	1.44558	0.0874818
K08217	795	19	6.82e-05	6.7e-05	0.982166	0.577827
K00563	794	25	6.81e-05	8.81e-05	1.29395	0.179432
K01451	794	14	6.81e-05	4.93e-05	0.724613	0.931377
K06890	793	24	6.8e-05	8.46e-05	1.24376	0.215494
K02810	792	32	6.79e-05	0.000112793	1.66044	0.0209377
K00281	790	74	6.78e-05	0.000260834	3.84949	0
K00426	790	28	6.78e-05	9.87e-05	1.45656	0.0874818
K02804	789	72	6.77e-05	0.000253785	3.7502	0
K07175	789	17	6.77e-05	5.99e-05	0.885463	0.734593
K03484	788	39	6.76e-05	0.000137467	2.03393	0.000255469
K00912	788	30	6.76e-05	0.000105744	1.56457	0.0523401
K00342	786	42	6.74e-05	0.000148041	2.19596	2.52e-05
K00033	785	20	6.73e-05	7.05e-05	1.04703	0.470372
K02954	784	29	6.72e-05	0.000102219	1.52013	0.0755668
K00283	782	16	6.71e-05	5.64e-05	0.840837	0.799447
K01308	781	9	6.7e-05	3.17e-05	0.473576	1
K02407	778	30	6.67e-05	0.000105744	1.58468	0.0453721
K10202	776	36	6.66e-05	0.000126892	1.90651	0.00150434
K07862	775	61	6.65e-05	0.000215012	3.23465	7.79e-14
K02897	772	39	6.62e-05	0.000137467	2.07609	0.000167055
K00950	772	16	6.62e-05	5.64e-05	0.851729	0.781424
K02066	771	33	6.61e-05	0.000116318	1.75897	0.00833323
K02492	771	21	6.61e-05	7.4e-05	1.11934	0.363138
K15771	769	31	6.6e-05	0.000109268	1.65666	0.0241288
K03571	770	19	6.6e-05	6.7e-05	1.01405	0.524306
K13049	769	8	6.6e-05	2.82e-05	0.427526	1
K07313	769	7	6.6e-05	2.47e-05	0.374085	1
K00351	768	51	6.59e-05	0.000179764	2.72903	3.64e-09
K00627	768	6	6.59e-05	2.11e-05	0.321062	1
K03658	766	7	6.57e-05	2.47e-05	0.37555	1
K16363	765	34	6.56e-05	0.000119843	1.82648	0.00418032
K03568	765	15	6.56e-05	5.29e-05	0.805802	0.843693
K15770	762	33	6.54e-05	0.000116318	1.77974	0.00709458
K01834	762	29	6.54e-05	0.000102219	1.56402	0.0569949
K01560	762	16	6.54e-05	5.64e-05	0.862906	0.764569
K07461	763	14	6.54e-05	4.93e-05	0.754053	0.901626
K00282	761	12	6.53e-05	4.23e-05	0.64803	0.977382
K02911	759	18	6.51e-05	6.34e-05	0.974607	0.587938
K01195	755	40	6.48e-05	0.000140992	2.17727	4.9e-05
K02775	756	21	6.48e-05	7.4e-05	1.14155	0.3367
K09777	755	13	6.48e-05	4.58e-05	0.707612	0.938964
K01155	755	10	6.48e-05	3.52e-05	0.544317	1
K02435	753	18	6.46e-05	6.34e-05	0.982372	0.574617
K12942	752	27	6.45e-05	9.52e-05	1.47552	0.0874818
K02065	751	24	6.44e-05	8.46e-05	1.31332	0.166648
K01737	751	19	6.44e-05	6.7e-05	1.03971	0.482435
K09384	751	5	6.44e-05	1.76e-05	0.273608	1
K08722	747	13	6.41e-05	4.58e-05	0.71519	0.931419
K01447	747	11	6.41e-05	3.88e-05	0.605161	0.991332
K00169	747	8	6.41e-05	2.82e-05	0.440117	1
K01487	744	23	6.38e-05	8.11e-05	1.27044	0.20247
K04516	743	30	6.37e-05	0.000105744	1.65932	0.0262815
K03593	743	25	6.37e-05	8.81e-05	1.38277	0.126829
K03518	742	35	6.36e-05	0.000123368	1.93849	0.00133097
K02805	741	21	6.36e-05	7.4e-05	1.16466	0.307809
K07105	735	37	6.3e-05	0.000130417	2.06877	0.000273047
K10716	735	32	6.3e-05	0.000112793	1.78921	0.00746661
K00087	734	31	6.3e-05	0.000109268	1.73566	0.0131323
K08307	732	33	6.28e-05	0.000116318	1.85268	0.0038793
K06885	732	24	6.28e-05	8.46e-05	1.34741	0.15327
K02566	732	12	6.28e-05	4.23e-05	0.673703	0.959113
K06940	731	24	6.27e-05	8.46e-05	1.34925	0.151442
K00030	730	11	6.26e-05	3.88e-05	0.619253	0.985174
K06861	728	26	6.24e-05	9.16e-05	1.46771	0.0874818
K02042	725	14	6.22e-05	4.93e-05	0.793576	0.850928
K06015	725	12	6.22e-05	4.23e-05	0.680208	0.954292
K00797	723	53	6.2e-05	0.000186814	3.01256	5.38e-11
K16511	723	42	6.2e-05	0.000148041	2.38731	3.25e-06
K07106	723	28	6.2e-05	9.87e-05	1.59154	0.0515055
K08234	722	5	6.19e-05	1.76e-05	0.284598	1
K12452	719	20	6.17e-05	7.05e-05	1.14314	0.338277
K02445	719	14	6.17e-05	4.93e-05	0.800199	0.841732
K03183	718	17	6.16e-05	5.99e-05	0.973023	0.58769
K02902	715	23	6.13e-05	8.11e-05	1.32197	0.165317
K06042	715	22	6.13e-05	7.75e-05	1.26449	0.212476
K00657	714	26	6.12e-05	9.16e-05	1.49649	0.0874818
K14260	712	40	6.11e-05	0.000140992	2.30876	1.3e-05
K03827	712	24	6.11e-05	8.46e-05	1.38526	0.126829
K03328	712	10	6.11e-05	3.52e-05	0.57719	0.997617
K00549	710	21	6.09e-05	7.4e-05	1.21551	0.259823
K01081	710	12	6.09e-05	4.23e-05	0.694579	0.941018
K03488	709	30	6.08e-05	0.000105744	1.7389	0.0145325
K07259	708	31	6.07e-05	0.000109268	1.7994	0.00783861
K01698	708	26	6.07e-05	9.16e-05	1.50917	0.0874818
K01749	708	21	6.07e-05	7.4e-05	1.21895	0.255258
K03270	707	18	6.06e-05	6.34e-05	1.04629	0.472318
K02913	705	15	6.05e-05	5.29e-05	0.874381	0.737432
K07497	705	10	6.05e-05	3.52e-05	0.582921	0.995033
K09704	703	23	6.03e-05	8.11e-05	1.34453	0.158879
K02122	703	19	6.03e-05	6.7e-05	1.1107	0.381956
K01643	701	17	6.01e-05	5.99e-05	0.99662	0.5484
K15125	701	0	6.01e-05	0	0	1
K03394	700	33	6e-05	0.000116318	1.93738	0.00189997
K05341	698	67	5.99e-05	0.000236161	3.94474	0
K01621	698	42	5.99e-05	0.000148041	2.47282	1.34e-06
K01271	698	27	5.99e-05	9.52e-05	1.58967	0.0569949
K07164	698	21	5.99e-05	7.4e-05	1.23641	0.238366
K08223	696	19	5.97e-05	6.7e-05	1.12187	0.363768
K01627	696	18	5.97e-05	6.34e-05	1.06283	0.447929
K04652	696	15	5.97e-05	5.29e-05	0.885688	0.71987
K01299	695	28	5.96e-05	9.87e-05	1.65566	0.0332763
K07652	694	12	5.95e-05	4.23e-05	0.710592	0.926032
K01879	694	6	5.95e-05	2.11e-05	0.355296	1
K00346	692	55	5.94e-05	0.000193863	3.26629	9.59e-13
K00972	692	12	5.94e-05	4.23e-05	0.712646	0.924261
K01186	690	34	5.92e-05	0.000119843	2.02502	0.000748778
K00104	689	19	5.91e-05	6.7e-05	1.13327	0.351579
K00259	687	39	5.89e-05	0.000137467	2.33296	1.33e-05
K00208	687	18	5.89e-05	6.34e-05	1.07675	0.428981
K10563	687	18	5.89e-05	6.34e-05	1.07675	0.428981
K10201	685	30	5.88e-05	0.000105744	1.79982	0.00904289
K03637	686	24	5.88e-05	8.46e-05	1.43776	0.111847
K02914	686	17	5.88e-05	5.99e-05	1.01841	0.514375
K01470	682	26	5.85e-05	9.16e-05	1.56671	0.071279
K02067	681	18	5.84e-05	6.34e-05	1.08624	0.416514
K00343	680	42	5.83e-05	0.000148041	2.53828	6.88e-07
K03700	678	22	5.82e-05	7.75e-05	1.3335	0.161763
K01673	678	20	5.82e-05	7.05e-05	1.21227	0.261563
K01181	678	16	5.82e-05	5.64e-05	0.969815	0.589663
K10974	678	16	5.82e-05	5.64e-05	0.969815	0.589663
K01779	678	11	5.82e-05	3.88e-05	0.666748	0.954765
K06284	678	9	5.82e-05	3.17e-05	0.545521	1
K02160	677	18	5.81e-05	6.34e-05	1.09265	0.406022
K01788	676	24	5.8e-05	8.46e-05	1.45903	0.0983519
K05878	675	15	5.79e-05	5.29e-05	0.913242	0.67524
K01297	675	14	5.79e-05	4.93e-05	0.85236	0.764242
K02396	665	39	5.7e-05	0.000137467	2.41014	6.14e-06
K06897	665	14	5.7e-05	4.93e-05	0.865177	0.743794
K13378	663	36	5.69e-05	0.000126892	2.23145	7.46e-05
K07443	663	10	5.69e-05	3.52e-05	0.619848	0.978002
K03116	662	15	5.68e-05	5.29e-05	0.931176	0.644841
K05799	662	12	5.68e-05	4.23e-05	0.744941	0.890824
K07448	660	3	5.66e-05	1.06e-05	0.1868	1
K07741	659	1	5.65e-05	3.52e-06	0.062361	1
K07404	658	21	5.64e-05	7.4e-05	1.31157	0.186929
K07031	656	4	5.63e-05	1.41e-05	0.250585	1
K00956	655	44	5.62e-05	0.000155091	2.76064	3.43e-08
K00652	655	40	5.62e-05	0.000140992	2.50967	1.7e-06
K09125	652	17	5.59e-05	5.99e-05	1.07152	0.435309
K13963	650	11	5.58e-05	3.88e-05	0.695469	0.929677
K14138	649	18	5.57e-05	6.34e-05	1.13979	0.346443
K00347	643	31	5.51e-05	0.000109268	1.9813	0.00189664
K02523	641	25	5.5e-05	8.81e-05	1.6028	0.0627994
K01488	641	24	5.5e-05	8.46e-05	1.53869	0.0874818
K01425	639	43	5.48e-05	0.000151566	2.76545	4.78e-08
K00547	637	33	5.46e-05	0.000116318	2.12899	0.000373995
K09759	636	45	5.45e-05	0.000158615	2.90773	4.92e-09
K00997	634	11	5.44e-05	3.88e-05	0.713021	0.91254
K00681	632	10	5.42e-05	3.52e-05	0.650252	0.957171
K03718	631	30	5.41e-05	0.000105744	1.95385	0.00280764
K09807	631	27	5.41e-05	9.52e-05	1.75846	0.0181308
K01468	629	33	5.39e-05	0.000116318	2.15607	0.000298856
K07112	629	14	5.39e-05	4.93e-05	0.914694	0.665584
K13012	626	16	5.37e-05	5.64e-05	1.05037	0.467516
K03154	625	16	5.36e-05	5.64e-05	1.05206	0.466394
K16053	622	33	5.33e-05	0.000116318	2.18033	0.000243435
K01548	621	18	5.33e-05	6.34e-05	1.19119	0.293144
K01079	620	27	5.32e-05	9.52e-05	1.78966	0.0149132
K15024	620	8	5.32e-05	2.82e-05	0.53027	1
K03833	619	19	5.31e-05	6.7e-05	1.26143	0.228357
K08681	619	16	5.31e-05	5.64e-05	1.06225	0.451003
K05568	618	9	5.3e-05	3.17e-05	0.598484	0.980484
K09790	616	18	5.28e-05	6.34e-05	1.20085	0.28328
K02793	616	11	5.28e-05	3.88e-05	0.733856	0.891004
K09810	615	18	5.27e-05	6.34e-05	1.20281	0.28328
K02760	613	4	5.26e-05	1.41e-05	0.268163	1
K04518	612	30	5.25e-05	0.000105744	2.01451	0.00176737
K07321	612	25	5.25e-05	8.81e-05	1.67875	0.0396759
K03407	612	23	5.25e-05	8.11e-05	1.54445	0.0874818
K00957	611	44	5.24e-05	0.000155091	2.95944	4.41e-09
K01051	611	36	5.24e-05	0.000126892	2.42136	1.35e-05
K05807	610	22	5.23e-05	7.75e-05	1.48215	0.0983519
K00050	609	23	5.22e-05	8.11e-05	1.55206	0.0874818
K04751	608	18	5.21e-05	6.34e-05	1.21666	0.269091
K08289	606	22	5.2e-05	7.75e-05	1.49193	0.0937388
K09692	604	14	5.18e-05	4.93e-05	0.952554	0.607646
K03543	603	11	5.17e-05	3.88e-05	0.749677	0.872242
K02557	601	29	5.15e-05	0.000102219	1.983	0.00270042
K01935	601	20	5.15e-05	7.05e-05	1.36758	0.158879
K01026	601	11	5.15e-05	3.88e-05	0.752171	0.869405
K02103	599	27	5.14e-05	9.52e-05	1.8524	0.00951066
K03706	598	32	5.13e-05	0.000112793	2.19911	0.000263219
K00240	597	41	5.12e-05	0.000144516	2.82233	5.79e-08
K01183	594	17	5.09e-05	5.99e-05	1.17615	0.31323
K05516	593	11	5.09e-05	3.88e-05	0.762319	0.856384
K04651	594	10	5.09e-05	3.52e-05	0.69185	0.921047
K03826	592	23	5.08e-05	8.11e-05	1.59663	0.0770203
K06182	591	26	5.07e-05	9.16e-05	1.80794	0.0151395
K11050	591	14	5.07e-05	4.93e-05	0.973507	0.576928
K07185	591	7	5.07e-05	2.47e-05	0.486754	1
K01467	590	29	5.06e-05	0.000102219	2.01997	0.00205267
K06306	590	8	5.06e-05	2.82e-05	0.557233	0.990573
K07552	590	6	5.06e-05	2.11e-05	0.417925	1
K02825	590	4	5.06e-05	1.41e-05	0.278616	1
K01580	585	50	5.02e-05	0.000176239	3.51247	7.98e-13
K09457	585	19	5.02e-05	6.7e-05	1.33474	0.183126
K01579	585	19	5.02e-05	6.7e-05	1.33474	0.183126
K05919	585	19	5.02e-05	6.7e-05	1.33474	0.183126
K08191	584	42	5.01e-05	0.000148041	2.95553	1.05e-08
K01438	584	24	5.01e-05	8.46e-05	1.68887	0.0417481
K01042	584	13	5.01e-05	4.58e-05	0.914806	0.658678
K14761	580	18	4.97e-05	6.34e-05	1.27539	0.221276
K07220	580	14	4.97e-05	4.93e-05	0.99197	0.54846
K05847	580	7	4.97e-05	2.47e-05	0.495985	1
K09951	579	2	4.97e-05	7.05e-06	0.141955	1
K07588	578	41	4.96e-05	0.000144516	2.91511	2.38e-08
K15772	578	23	4.96e-05	8.11e-05	1.6353	0.0627994
K09153	578	7	4.96e-05	2.47e-05	0.497701	1
K10797	578	2	4.96e-05	7.05e-06	0.1422	1
K10536	577	27	4.95e-05	9.52e-05	1.92303	0.00596277
K06905	577	4	4.95e-05	1.41e-05	0.284894	1
K02437	575	18	4.93e-05	6.34e-05	1.28648	0.212476
K06196	575	6	4.93e-05	2.11e-05	0.428827	1
K01667	572	24	4.91e-05	8.46e-05	1.7243	0.0333874
K06016	571	12	4.9e-05	4.23e-05	0.863662	0.727458
K05595	570	37	4.89e-05	0.000130417	2.66763	1.06e-06
K06177	570	31	4.89e-05	0.000109268	2.23504	0.000251284
K08156	569	38	4.88e-05	0.000133942	2.74454	3.8e-07
K02400	569	14	4.88e-05	4.93e-05	1.01115	0.522281
K08676	567	66	4.86e-05	0.000232636	4.78365	0
K01256	566	28	4.85e-05	9.87e-05	2.03301	0.00227304
K11051	565	17	4.85e-05	5.99e-05	1.23651	0.261177
K01911	565	14	4.85e-05	4.93e-05	1.01831	0.51209
K07814	564	26	4.84e-05	9.16e-05	1.89449	0.00834499
K00008	564	7	4.84e-05	2.47e-05	0.510056	1
K01478	563	9	4.83e-05	3.17e-05	0.656951	0.939044
K02484	562	36	4.82e-05	0.000126892	2.63248	2.05e-06
K04655	562	16	4.82e-05	5.64e-05	1.16999	0.32521
K03667	557	5	4.78e-05	1.76e-05	0.368904	1
K03799	556	10	4.77e-05	3.52e-05	0.739135	0.870856
K09118	556	1	4.77e-05	3.52e-06	0.0739135	1
K00337	555	27	4.76e-05	9.52e-05	1.99926	0.00349643
K03389	555	16	4.76e-05	5.64e-05	1.18475	0.30774
K01305	552	32	4.73e-05	0.000112793	2.38237	5.96e-05
K07033	551	18	4.73e-05	6.34e-05	1.34252	0.184033
K00170	551	5	4.73e-05	1.76e-05	0.372921	1
K05820	550	6	4.72e-05	2.11e-05	0.448319	1
K03559	549	14	4.71e-05	4.93e-05	1.04798	0.470878
K00526	546	27	4.68e-05	9.52e-05	2.03222	0.00276431
K00257	544	34	4.67e-05	0.000119843	2.56849	6.98e-06
K06978	545	34	4.67e-05	0.000119843	2.56378	7.24e-06
K03592	545	11	4.67e-05	3.88e-05	0.829459	0.765694
K16212	542	20	4.65e-05	7.05e-05	1.51645	0.0957552
K01751	542	18	4.65e-05	6.34e-05	1.36481	0.166513
K03781	541	13	4.64e-05	4.58e-05	0.987517	0.552041
K05813	540	12	4.63e-05	4.23e-05	0.913242	0.654161
K03475	540	7	4.63e-05	2.47e-05	0.532725	0.991387
K09936	539	18	4.62e-05	6.34e-05	1.37241	0.160509
K01644	539	13	4.62e-05	4.58e-05	0.991181	0.546481
K07483	539	13	4.62e-05	4.58e-05	0.991181	0.546481
K01633	538	14	4.61e-05	4.93e-05	1.06941	0.442878
K02390	537	11	4.61e-05	3.88e-05	0.841816	0.747798
K01247	535	11	4.59e-05	3.88e-05	0.844963	0.743444
K01295	534	12	4.58e-05	4.23e-05	0.923504	0.638015
K00176	534	9	4.58e-05	3.17e-05	0.692628	0.906922
K11104	533	41	4.57e-05	0.000144516	3.16122	2.41e-09
K10670	532	14	4.56e-05	4.93e-05	1.08147	0.428936
K06987	530	25	4.55e-05	8.81e-05	1.93849	0.00745369
K02477	529	12	4.54e-05	4.23e-05	0.932232	0.625664
K09935	529	9	4.54e-05	3.17e-05	0.699174	0.900768
K01858	528	32	4.53e-05	0.000112793	2.49066	2.52e-05
K00001	528	17	4.53e-05	5.99e-05	1.32316	0.195842
K04654	525	13	4.5e-05	4.58e-05	1.01761	0.51209
K01007	525	6	4.5e-05	2.11e-05	0.469668	1
K07502	524	34	4.49e-05	0.000119843	2.66653	3.09e-06
K00634	523	23	4.49e-05	8.11e-05	1.80728	0.0230375
K03885	523	16	4.49e-05	5.64e-05	1.25724	0.24598
K02007	523	10	4.49e-05	3.52e-05	0.785773	0.812112
K07341	522	2	4.48e-05	7.05e-06	0.157456	1
K03719	519	30	4.45e-05	0.000105744	2.37549	0.000110036
K00853	517	18	4.43e-05	6.34e-05	1.43081	0.136165
K00042	512	15	4.39e-05	5.29e-05	1.20398	0.29648
K04761	511	23	4.38e-05	8.11e-05	1.84972	0.0177726
K00690	511	20	4.38e-05	7.05e-05	1.60845	0.0874818
K02006	511	9	4.38e-05	3.17e-05	0.723803	0.87283
K06911	510	30	4.37e-05	0.000105744	2.41741	7.96e-05
K09775	507	11	4.35e-05	3.88e-05	0.891627	0.675631
K00633	505	8	4.33e-05	2.82e-05	0.651024	0.929107
K03322	504	31	4.32e-05	0.000109268	2.52772	2.58e-05
K02058	504	22	4.32e-05	7.75e-05	1.79387	0.0284744
K02203	503	20	4.31e-05	7.05e-05	1.63403	0.0840868
K02472	502	12	4.31e-05	4.23e-05	0.982372	0.554872
K03534	502	9	4.31e-05	3.17e-05	0.736779	0.85769
K01665	501	25	4.3e-05	8.81e-05	2.05069	0.00364882
K07405	501	19	4.3e-05	6.7e-05	1.55853	0.0874818
K03273	501	8	4.3e-05	2.82e-05	0.656222	0.924489
K01002	500	12	4.29e-05	4.23e-05	0.986302	0.550167
K05879	499	10	4.28e-05	3.52e-05	0.823565	0.760711
K00989	499	5	4.28e-05	1.76e-05	0.411783	1
K02279	498	13	4.27e-05	4.58e-05	1.07278	0.438796
K02044	498	12	4.27e-05	4.23e-05	0.990263	0.544764
K01684	498	10	4.27e-05	3.52e-05	0.825219	0.759164
K01205	497	25	4.26e-05	8.81e-05	2.0672	0.00327611
K03269	497	17	4.26e-05	5.99e-05	1.4057	0.158879
K03549	496	4	4.25e-05	1.41e-05	0.331419	1
K06391	493	15	4.23e-05	5.29e-05	1.25038	0.261177
K06934	493	10	4.23e-05	3.52e-05	0.833588	0.746558
K03473	491	29	4.21e-05	0.000102219	2.42725	9.93e-05
K09011	490	25	4.2e-05	8.81e-05	2.09673	0.00270042
K00940	490	10	4.2e-05	3.52e-05	0.838692	0.739446
K10188	489	34	4.19e-05	0.000119843	2.85738	6.62e-07
K05776	488	25	4.19e-05	8.81e-05	2.10532	0.00255254
K16213	489	18	4.19e-05	6.34e-05	1.51273	0.113359
K05396	488	8	4.19e-05	2.82e-05	0.673703	0.908513
K14534	487	11	4.18e-05	3.88e-05	0.928244	0.624
K08177	487	10	4.18e-05	3.52e-05	0.843859	0.733118
K01916	487	3	4.18e-05	1.06e-05	0.253158	1
K01719	486	25	4.17e-05	8.81e-05	2.11399	0.00241177
K02392	486	23	4.17e-05	8.11e-05	1.94487	0.0100467
K00350	485	33	4.16e-05	0.000116318	2.79622	1.55e-06
K02588	485	17	4.16e-05	5.99e-05	1.44048	0.138595
K07726	485	5	4.16e-05	1.76e-05	0.423669	1
K06310	484	24	4.15e-05	8.46e-05	2.03781	0.00481212
K00172	484	5	4.15e-05	1.76e-05	0.424545	1
K00970	483	15	4.14e-05	5.29e-05	1.27627	0.238366
K03773	481	21	4.13e-05	7.4e-05	1.79421	0.0328746
K05814	481	14	4.13e-05	4.93e-05	1.19614	0.306589
K07706	481	0	4.13e-05	0	0	1
K12506	479	11	4.11e-05	3.88e-05	0.943747	0.603327
K10200	478	37	4.1e-05	0.000130417	3.18106	1.28e-08
K07141	477	16	4.09e-05	5.64e-05	1.37848	0.173229
K02759	477	6	4.09e-05	2.11e-05	0.51693	0.987266
K07791	476	17	4.08e-05	5.99e-05	1.46771	0.126829
K12992	475	25	4.07e-05	8.81e-05	2.16294	0.00176737
K13922	474	23	4.07e-05	8.11e-05	1.99411	0.00749337
K00348	475	18	4.07e-05	6.34e-05	1.55732	0.0919192
K03811	474	17	4.07e-05	5.99e-05	1.4739	0.126829
K05825	475	6	4.07e-05	2.11e-05	0.519106	0.986837
K01971	474	2	4.07e-05	7.05e-06	0.1734	1
K00036	472	26	4.05e-05	9.16e-05	2.26376	0.000720717
K07273	472	15	4.05e-05	5.29e-05	1.30601	0.216289
K05343	471	20	4.04e-05	7.05e-05	1.74505	0.048502
K14742	471	19	4.04e-05	6.7e-05	1.6578	0.082755
K02662	466	18	4e-05	6.34e-05	1.5874	0.0874818
K07783	466	14	4e-05	4.93e-05	1.23464	0.27689
K01919	465	8	3.99e-05	2.82e-05	0.707026	0.874133
K15460	464	19	3.98e-05	6.7e-05	1.68281	0.0738497
K07668	463	7	3.97e-05	2.47e-05	0.62132	0.937504
K01089	462	30	3.96e-05	0.000105744	2.66857	1.28e-05
K03182	462	8	3.96e-05	2.82e-05	0.711617	0.869404
K02304	460	13	3.95e-05	4.58e-05	1.16141	0.34497
K07571	461	11	3.95e-05	3.88e-05	0.980597	0.552674
K00241	459	33	3.94e-05	0.000116318	2.95461	4.62e-07
K03474	458	20	3.93e-05	7.05e-05	1.79458	0.03778
K01661	456	14	3.91e-05	4.93e-05	1.26172	0.257465
K03708	456	2	3.91e-05	7.05e-06	0.180245	1
K12940	455	9	3.9e-05	3.17e-05	0.812886	0.760533
K02431	455	8	3.9e-05	2.82e-05	0.722565	0.856342
K00394	454	39	3.89e-05	0.000137467	3.53027	2.67e-10
K02019	453	11	3.89e-05	3.88e-05	0.997914	0.530938
K00647	452	21	3.88e-05	7.4e-05	1.90932	0.0174443
K02023	452	11	3.88e-05	3.88e-05	1.00012	0.527981
K06877	452	10	3.88e-05	3.52e-05	0.909202	0.641731
K16328	452	6	3.88e-05	2.11e-05	0.545521	0.973632
K03646	451	4	3.87e-05	1.41e-05	0.364487	1
K09922	450	15	3.86e-05	5.29e-05	1.36986	0.186929
K03775	449	16	3.85e-05	5.64e-05	1.46444	0.133148
K06384	449	10	3.85e-05	3.52e-05	0.915276	0.633915
K00537	449	5	3.85e-05	1.76e-05	0.457638	0.998948
K07334	449	5	3.85e-05	1.76e-05	0.457638	0.998948
K03694	448	34	3.84e-05	0.000119843	3.11889	8.54e-08
K16329	448	7	3.84e-05	2.47e-05	0.642124	0.919156
K03430	446	22	3.83e-05	7.75e-05	2.02715	0.00748833
K16211	447	21	3.83e-05	7.4e-05	1.93068	0.0156535
K07665	447	11	3.83e-05	3.88e-05	1.01131	0.514241
K00065	446	7	3.83e-05	2.47e-05	0.645003	0.91618
K01130	444	36	3.81e-05	0.000126892	3.3321	6.23e-09
K02426	443	18	3.8e-05	6.34e-05	1.66981	0.0871709
K03610	443	16	3.8e-05	5.64e-05	1.48428	0.126829
K16264	443	7	3.8e-05	2.47e-05	0.649371	0.91254
K05367	442	24	3.79e-05	8.46e-05	2.23145	0.00145418
K03148	442	7	3.79e-05	2.47e-05	0.65084	0.911111
K07322	441	22	3.78e-05	7.75e-05	2.05014	0.00664041
K10192	440	44	3.77e-05	0.000155091	4.10959	1.02e-13
K02008	439	8	3.77e-05	2.82e-05	0.7489	0.824408
K06998	440	2	3.77e-05	7.05e-06	0.1868	1
K09961	438	0	3.76e-05	0	0	1
K02440	436	13	3.74e-05	4.58e-05	1.22534	0.286894
K01255	436	7	3.74e-05	2.47e-05	0.659797	0.904061
K01028	436	0	3.74e-05	0	0	1
K02843	435	13	3.73e-05	4.58e-05	1.22815	0.283838
K03839	433	22	3.71e-05	7.75e-05	2.08801	0.00536429
K10548	433	12	3.71e-05	4.23e-05	1.13892	0.368502
K02650	433	1	3.71e-05	3.52e-06	0.0949097	1
K08641	431	20	3.7e-05	7.05e-05	1.907	0.0208076
K02412	431	14	3.7e-05	4.93e-05	1.3349	0.212107
K07484	431	8	3.7e-05	2.82e-05	0.762801	0.807132
K07459	430	2	3.69e-05	7.05e-06	0.191144	1
K07339	429	2	3.68e-05	7.05e-06	0.191589	1
K13940	428	17	3.67e-05	5.99e-05	1.63231	0.0874818
K00818	427	35	3.66e-05	0.000123368	3.36852	7.79e-09
K00349	425	20	3.65e-05	7.05e-05	1.93393	0.0179446
K09800	425	11	3.65e-05	3.88e-05	1.06366	0.451003
K03644	424	20	3.64e-05	7.05e-05	1.93849	0.0176387
K03803	424	10	3.64e-05	3.52e-05	0.969243	0.563869
K03830	424	1	3.64e-05	3.52e-06	0.0969243	1
K02041	422	7	3.62e-05	2.47e-05	0.681686	0.881564
K07118	420	5	3.6e-05	1.76e-05	0.489237	0.986173
K16153	419	22	3.59e-05	7.75e-05	2.15778	0.0036216
K14392	418	14	3.59e-05	4.93e-05	1.37642	0.186929
K09123	418	5	3.59e-05	1.76e-05	0.491578	0.985174
K01838	417	5	3.58e-05	1.76e-05	0.492757	0.985174
K02510	417	2	3.58e-05	7.05e-06	0.197103	1
K07505	417	0	3.58e-05	0	0	1
K08138	414	30	3.55e-05	0.000105744	2.97796	1.36e-06
K03300	413	22	3.54e-05	7.75e-05	2.18913	0.00301411
K11381	413	15	3.54e-05	5.29e-05	1.49259	0.127451
K05305	413	6	3.54e-05	2.11e-05	0.597035	0.937404
K00754	413	0	3.54e-05	0	0	1
K01286	411	14	3.53e-05	4.93e-05	1.39986	0.177471
K01218	412	11	3.53e-05	3.88e-05	1.09722	0.416262
K05995	410	22	3.52e-05	7.75e-05	2.20515	0.00274493
K01226	410	18	3.52e-05	6.34e-05	1.80421	0.0472428
K11645	409	26	3.51e-05	9.16e-05	2.61245	7.27e-05
K02417	408	11	3.5e-05	3.88e-05	1.10798	0.402676
K03820	408	6	3.5e-05	2.11e-05	0.604352	0.930866
K01802	407	24	3.49e-05	8.46e-05	2.42335	0.000447128
K01304	406	10	3.48e-05	3.52e-05	1.01221	0.512061
K00009	406	10	3.48e-05	3.52e-05	1.01221	0.512061
K03387	405	38	3.47e-05	0.000133942	3.85591	3.64e-11
K06298	404	14	3.47e-05	4.93e-05	1.42412	0.161375
K06395	405	10	3.47e-05	3.52e-05	1.01471	0.508493
K09988	405	4	3.47e-05	1.41e-05	0.405886	1
K06402	405	4	3.47e-05	1.41e-05	0.405886	1
K11741	403	8	3.46e-05	2.82e-05	0.8158	0.739623
K11065	402	20	3.45e-05	7.05e-05	2.04457	0.0100467
K01761	402	8	3.45e-05	2.82e-05	0.817829	0.737386
K01267	401	24	3.44e-05	8.46e-05	2.45961	0.000359357
K02409	401	18	3.44e-05	6.34e-05	1.8447	0.0393182
K04088	401	11	3.44e-05	3.88e-05	1.12732	0.382275
K16850	401	9	3.44e-05	3.17e-05	0.922352	0.615719
K12511	401	4	3.44e-05	1.41e-05	0.409934	1
K02397	400	25	3.43e-05	8.81e-05	2.56849	0.000133696
K07306	400	12	3.43e-05	4.23e-05	1.23288	0.286894
K00680	400	4	3.43e-05	1.41e-05	0.410959	1
K06403	399	22	3.42e-05	7.75e-05	2.26594	0.00194762
K01512	399	10	3.42e-05	3.52e-05	1.02997	0.489784
K03606	396	10	3.4e-05	3.52e-05	1.03778	0.481789
K03382	396	9	3.4e-05	3.17e-05	0.933998	0.602115
K05815	396	8	3.4e-05	2.82e-05	0.83022	0.720991
K06317	396	4	3.4e-05	1.41e-05	0.41511	1
K00010	394	21	3.38e-05	7.4e-05	2.19039	0.00377545
K07315	392	18	3.36e-05	6.34e-05	1.88706	0.0319381
K12137	392	7	3.36e-05	2.47e-05	0.733856	0.821671
K09684	390	18	3.35e-05	6.34e-05	1.89673	0.0304169
K09702	391	12	3.35e-05	4.23e-05	1.26126	0.266793
K01581	390	5	3.35e-05	1.76e-05	0.526871	0.965911
K01611	389	4	3.34e-05	1.41e-05	0.42258	0.997963
K07170	387	17	3.32e-05	5.99e-05	1.80525	0.0541116
K00996	386	1	3.31e-05	3.52e-06	0.106466	1
K07160	385	19	3.3e-05	6.7e-05	2.02811	0.0135115
K01807	385	12	3.3e-05	4.23e-05	1.28091	0.256951
K06188	385	10	3.3e-05	3.52e-05	1.06743	0.447313
K00162	385	3	3.3e-05	1.06e-05	0.320228	1
K09680	384	12	3.29e-05	4.23e-05	1.28425	0.253916
K02055	384	9	3.29e-05	3.17e-05	0.963185	0.565043
K07504	384	0	3.29e-05	0	0	1
K11537	382	25	3.28e-05	8.81e-05	2.68952	6.38e-05
K01843	382	22	3.28e-05	7.75e-05	2.36678	0.00110156
K02424	382	20	3.28e-05	7.05e-05	2.15162	0.00589027
K02800	382	19	3.28e-05	6.7e-05	2.04404	0.012473
K16052	383	17	3.28e-05	5.99e-05	1.8241	0.0496798
K09758	381	30	3.27e-05	0.000105744	3.2359	2.43e-07
K13043	380	25	3.26e-05	8.81e-05	2.70368	5.92e-05
K03608	380	10	3.26e-05	3.52e-05	1.08147	0.434071
K01222	379	13	3.25e-05	4.58e-05	1.40962	0.181603
K01185	379	0	3.25e-05	0	0	1
K01322	378	12	3.24e-05	4.23e-05	1.30463	0.238366
K01910	378	11	3.24e-05	3.88e-05	1.19591	0.32521
K02819	378	9	3.24e-05	3.17e-05	0.978474	0.545618
K00161	378	3	3.24e-05	1.06e-05	0.326158	1
K06975	377	13	3.23e-05	4.58e-05	1.4171	0.17634
K08300	377	10	3.23e-05	3.52e-05	1.09008	0.423927
K02405	375	15	3.22e-05	5.29e-05	1.64384	0.0874818
K01235	376	12	3.22e-05	4.23e-05	1.31157	0.238366
K00076	375	8	3.22e-05	2.82e-05	0.876713	0.661742
K00674	375	7	3.22e-05	2.47e-05	0.767124	0.78117
K05795	375	6	3.22e-05	2.11e-05	0.657535	0.88254
K03578	376	6	3.22e-05	2.11e-05	0.655786	0.88445
K07214	374	22	3.21e-05	7.75e-05	2.41741	0.000836025
K08999	374	13	3.21e-05	4.58e-05	1.42847	0.169539
K04762	373	14	3.2e-05	4.93e-05	1.54247	0.126829
K01428	372	16	3.19e-05	5.64e-05	1.76757	0.072109
K03503	372	1	3.19e-05	3.52e-06	0.110473	1
K07148	371	29	3.18e-05	0.000102219	3.21235	4.5e-07
K13004	370	4	3.17e-05	1.41e-05	0.44428	0.988484
K01266	368	15	3.16e-05	5.29e-05	1.67511	0.0874818
K04023	369	9	3.16e-05	3.17e-05	1.00234	0.518482
K03390	369	8	3.16e-05	2.82e-05	0.890968	0.643594
K02361	366	16	3.14e-05	5.64e-05	1.79654	0.0640382
K06416	366	0	3.14e-05	0	0	1
K00331	365	16	3.13e-05	5.64e-05	1.80146	0.0628618
K06888	365	2	3.13e-05	7.05e-06	0.225183	1
K05306	364	13	3.12e-05	4.58e-05	1.46771	0.158879
K13479	364	12	3.12e-05	4.23e-05	1.35481	0.212476
K07132	364	2	3.12e-05	7.05e-06	0.225802	1
K09797	363	7	3.11e-05	2.47e-05	0.792483	0.750599
K06221	363	5	3.11e-05	1.76e-05	0.566059	0.937735
K01878	363	3	3.11e-05	1.06e-05	0.339636	1
K01144	362	22	3.1e-05	7.75e-05	2.49754	0.000532337
K03779	362	13	3.1e-05	4.58e-05	1.47582	0.158728
K10026	361	9	3.1e-05	3.17e-05	1.02455	0.493842
K01082	360	17	3.09e-05	5.99e-05	1.94064	0.0292901
K15584	360	6	3.09e-05	2.11e-05	0.684932	0.853335
K03975	359	11	3.08e-05	3.88e-05	1.25921	0.27745
K02048	357	27	3.06e-05	9.52e-05	3.10809	2.17e-06
K02779	357	8	3.06e-05	2.82e-05	0.920917	0.60742
K13730	357	0	3.06e-05	0	0	1
K09002	356	0	3.05e-05	0	0	1
K09181	355	24	3.04e-05	8.46e-05	2.77832	5.5e-05
K02856	354	18	3.04e-05	6.34e-05	2.08962	0.0122427
K05540	355	12	3.04e-05	4.23e-05	1.38916	0.19232
K06971	353	3	3.03e-05	1.06e-05	0.349257	1
K00832	351	3	3.01e-05	1.06e-05	0.351247	1
K08724	351	2	3.01e-05	7.05e-06	0.234165	1
K05786	350	6	3e-05	2.11e-05	0.704501	0.831012
K16092	350	3	3e-05	1.06e-05	0.352251	1
K04047	349	15	2.99e-05	5.29e-05	1.7663	0.0819185
K03413	347	13	2.98e-05	4.58e-05	1.53962	0.126829
K01476	348	8	2.98e-05	2.82e-05	0.944734	0.578448
K08159	347	7	2.98e-05	2.47e-05	0.829024	0.705256
K02473	347	3	2.98e-05	1.06e-05	0.355296	1
K06286	347	1	2.98e-05	3.52e-06	0.118432	1
K16881	347	0	2.98e-05	0	0	1
K03758	346	4	2.97e-05	1.41e-05	0.475097	0.974137
K06908	346	0	2.97e-05	0	0	1
K01903	345	10	2.96e-05	3.52e-05	1.19119	0.331865
K08325	344	24	2.95e-05	8.46e-05	2.86716	3.34e-05
K03707	344	21	2.95e-05	7.4e-05	2.50876	0.000690248
K03801	342	20	2.93e-05	7.05e-05	2.40327	0.00160892
K00359	342	3	2.93e-05	1.06e-05	0.36049	1
K02791	341	30	2.92e-05	0.000105744	3.61548	2.04e-08
K09696	341	9	2.92e-05	3.17e-05	1.08464	0.431021
K07749	341	5	2.92e-05	1.76e-05	0.602579	0.907519
K04744	338	4	2.9e-05	1.41e-05	0.486342	0.966734
K10189	337	16	2.89e-05	5.64e-05	1.95114	0.0334072
K02169	337	16	2.89e-05	5.64e-05	1.95114	0.0334072
K08302	337	15	2.89e-05	5.29e-05	1.82919	0.0643406
K01232	337	14	2.89e-05	4.93e-05	1.70725	0.0874818
K04031	337	9	2.89e-05	3.17e-05	1.09752	0.417839
K10709	337	9	2.89e-05	3.17e-05	1.09752	0.417839
K00060	337	6	2.89e-05	2.11e-05	0.731678	0.799953
K03666	337	2	2.89e-05	7.05e-06	0.243893	1
K07387	335	20	2.87e-05	7.05e-05	2.45349	0.00123684
K02619	335	18	2.87e-05	6.34e-05	2.20814	0.00698006
K01419	335	2	2.87e-05	7.05e-06	0.245349	1
K06436	335	1	2.87e-05	3.52e-06	0.122674	1
K00190	333	20	2.86e-05	7.05e-05	2.46822	0.0011458
K06404	333	15	2.86e-05	5.29e-05	1.85117	0.0590767
K00662	333	4	2.86e-05	1.41e-05	0.493645	0.962858
K07016	334	2	2.86e-05	7.05e-06	0.246083	1
K03594	331	15	2.84e-05	5.29e-05	1.86235	0.0568473
K13688	331	0	2.84e-05	0	0	1
K02401	330	14	2.83e-05	4.93e-05	1.74346	0.0874818
K03471	330	1	2.83e-05	3.52e-06	0.124533	1
K10193	329	30	2.82e-05	0.000105744	3.74735	8.96e-09
K00574	329	9	2.82e-05	3.17e-05	1.1242	0.392613
K00824	329	8	2.82e-05	2.82e-05	0.999293	0.516627
K00366	328	11	2.81e-05	3.88e-05	1.37822	0.210846
K12343	327	20	2.8e-05	7.05e-05	2.51351	0.000917051
K08169	325	24	2.79e-05	8.46e-05	3.03477	1.29e-05
K02587	325	19	2.79e-05	6.7e-05	2.40253	0.00213518
K03814	325	13	2.79e-05	4.58e-05	1.64384	0.103822
K07657	325	4	2.79e-05	1.41e-05	0.505796	0.954765
K03769	324	8	2.78e-05	2.82e-05	1.01471	0.499492
K02422	324	7	2.78e-05	2.47e-05	0.887875	0.633892
K07221	323	20	2.77e-05	7.05e-05	2.54464	0.00078326
K09703	323	5	2.77e-05	1.76e-05	0.63616	0.874676
K15739	323	4	2.77e-05	1.41e-05	0.508928	0.952448
K03346	323	1	2.77e-05	3.52e-06	0.127232	1
K04087	322	12	2.76e-05	4.23e-05	1.53152	0.139805
K05895	321	10	2.75e-05	3.52e-05	1.28025	0.268497
K01753	321	8	2.75e-05	2.82e-05	1.0242	0.490394
K00339	319	15	2.74e-05	5.29e-05	1.93241	0.0428897
K07272	319	10	2.74e-05	3.52e-05	1.28827	0.261563
K00980	320	6	2.74e-05	2.11e-05	0.770548	0.753962
K02481	318	28	2.73e-05	9.87e-05	3.61851	6.11e-08
K03741	318	14	2.73e-05	4.93e-05	1.80925	0.0792361
K06714	318	4	2.73e-05	1.41e-05	0.51693	0.946568
K05337	318	1	2.73e-05	3.52e-06	0.129232	1
K10009	317	24	2.72e-05	8.46e-05	3.11136	8.3e-06
K01118	317	3	2.72e-05	1.06e-05	0.38892	0.990902
K00603	316	30	2.71e-05	0.000105744	3.90151	3.51e-09
K09001	315	6	2.7e-05	2.11e-05	0.782779	0.73903
K02045	314	20	2.69e-05	7.05e-05	2.61757	0.000541691
K09155	314	15	2.69e-05	5.29e-05	1.96318	0.0382083
K16209	314	6	2.69e-05	2.11e-05	0.785272	0.737386
K02410	313	12	2.68e-05	4.23e-05	1.57556	0.126829
K01595	313	6	2.68e-05	2.11e-05	0.787781	0.734015
K03716	311	8	2.67e-05	2.82e-05	1.05713	0.455868
K03446	310	6	2.66e-05	2.11e-05	0.795405	0.724267
K09963	310	4	2.66e-05	1.41e-05	0.53027	0.935689
K08679	307	3	2.63e-05	1.06e-05	0.401589	0.98559
K04029	306	13	2.62e-05	4.58e-05	1.7459	0.0874818
K03486	306	8	2.62e-05	2.82e-05	1.0744	0.43871
K03316	306	3	2.62e-05	1.06e-05	0.402901	0.985174
K01589	304	6	2.61e-05	2.11e-05	0.811103	0.705856
K03325	304	3	2.61e-05	1.06e-05	0.405552	0.984408
K06903	304	2	2.61e-05	7.05e-06	0.270368	1
K00338	303	19	2.6e-05	6.7e-05	2.57697	0.000926181
K07219	302	5	2.59e-05	1.76e-05	0.680396	0.827371
K01426	302	3	2.59e-05	1.06e-05	0.408238	0.982736
K09773	302	1	2.59e-05	3.52e-06	0.136079	1
K06281	301	13	2.58e-05	4.58e-05	1.77491	0.0874818
K00782	301	12	2.58e-05	4.23e-05	1.63838	0.117809
K02556	301	11	2.58e-05	3.88e-05	1.50184	0.158879
K01494	300	3	2.57e-05	1.06e-05	0.410959	0.981425
K15524	300	3	2.57e-05	1.06e-05	0.410959	0.981425
K15778	300	1	2.57e-05	3.52e-06	0.136986	1
K08369	298	12	2.56e-05	4.23e-05	1.65487	0.112062
K03412	297	15	2.55e-05	5.29e-05	2.07555	0.0242487
K08316	297	9	2.55e-05	3.17e-05	1.24533	0.300655
K09124	297	3	2.55e-05	1.06e-05	0.41511	0.979019
K00197	296	10	2.54e-05	3.52e-05	1.38838	0.212476
K01841	296	7	2.54e-05	2.47e-05	0.971863	0.538821
K14415	295	12	2.53e-05	4.23e-05	1.6717	0.105214
K07812	294	2	2.52e-05	7.05e-06	0.279564	1
K03113	293	16	2.51e-05	5.64e-05	2.24415	0.00955411
K00917	293	4	2.51e-05	1.41e-05	0.561036	0.910307
K10194	292	27	2.5e-05	9.52e-05	3.79996	3.92e-08
K00691	292	13	2.5e-05	4.58e-05	1.82961	0.0852825
K01046	292	7	2.5e-05	2.47e-05	0.985176	0.52534
K03579	292	5	2.5e-05	1.76e-05	0.703697	0.801485
K06948	291	1	2.5e-05	3.52e-06	0.141223	1
K12990	290	2	2.49e-05	7.05e-06	0.28342	1
K07078	289	18	2.48e-05	6.34e-05	2.55961	0.0013884
K09749	288	16	2.47e-05	5.64e-05	2.28311	0.00811737
K07816	288	12	2.47e-05	4.23e-05	1.71233	0.0914511
K03780	288	9	2.47e-05	3.17e-05	1.28425	0.274752
K13990	287	4	2.46e-05	1.41e-05	0.572765	0.900768
K01436	287	2	2.46e-05	7.05e-06	0.286383	1
K03931	286	31	2.45e-05	0.000109268	4.45445	7.09e-11
K00575	286	12	2.45e-05	4.23e-05	1.7243	0.0875443
K10190	286	12	2.45e-05	4.23e-05	1.7243	0.0875443
K05593	286	4	2.45e-05	1.41e-05	0.574768	0.898739
K13052	285	9	2.44e-05	3.17e-05	1.29777	0.264342
K07048	285	6	2.44e-05	2.11e-05	0.865177	0.642657
K03186	285	5	2.44e-05	1.76e-05	0.720981	0.781484
K03319	285	1	2.44e-05	3.52e-06	0.144196	1
K03385	283	21	2.43e-05	7.4e-05	3.04952	4.42e-05
K15977	283	13	2.43e-05	4.58e-05	1.8878	0.0701102
K02614	283	13	2.43e-05	4.58e-05	1.8878	0.0701102
K10546	282	15	2.42e-05	5.29e-05	2.18595	0.0156535
K13581	282	0	2.42e-05	0	0	1
K03199	282	0	2.42e-05	0	0	1
K03735	281	8	2.41e-05	2.82e-05	1.16999	0.358794
K03335	280	8	2.4e-05	2.82e-05	1.17417	0.354773
K02773	279	1	2.39e-05	3.52e-06	0.147297	1
K09960	279	0	2.39e-05	0	0	1
K16345	277	27	2.38e-05	9.52e-05	4.00574	1.27e-08
K03286	277	14	2.38e-05	4.93e-05	2.07705	0.0293757
K07347	278	12	2.38e-05	4.23e-05	1.77392	0.0874818
K03272	278	10	2.38e-05	3.52e-05	1.47827	0.175869
K00880	278	2	2.38e-05	7.05e-06	0.295654	1
K04653	275	2	2.36e-05	7.05e-06	0.298879	1
K00330	274	14	2.35e-05	4.93e-05	2.09979	0.0271758
K10012	274	9	2.35e-05	3.17e-05	1.34987	0.238366
K06956	274	9	2.35e-05	3.17e-05	1.34987	0.238366
K02053	274	7	2.35e-05	2.47e-05	1.0499	0.461881
K01523	274	1	2.35e-05	3.52e-06	0.149985	1
K02416	273	14	2.34e-05	4.93e-05	2.10748	0.0264178
K01902	273	8	2.34e-05	2.82e-05	1.20428	0.33259
K09974	273	8	2.34e-05	2.82e-05	1.20428	0.33259
K07559	273	2	2.34e-05	7.05e-06	0.301069	0.999127
K07216	271	27	2.32e-05	9.52e-05	4.09443	7.92e-09
K03969	270	5	2.32e-05	1.76e-05	0.761035	0.737386
K04019	271	5	2.32e-05	1.76e-05	0.758227	0.739459
K08094	270	2	2.32e-05	7.05e-06	0.304414	0.997963
K03367	270	1	2.32e-05	3.52e-06	0.152207	1
K03293	269	3	2.31e-05	1.06e-05	0.458319	0.951758
K09698	269	3	2.31e-05	1.06e-05	0.458319	0.951758
K03640	268	8	2.3e-05	2.82e-05	1.22674	0.319682
K00564	268	2	2.3e-05	7.05e-06	0.306686	0.997438
K01492	267	15	2.29e-05	5.29e-05	2.30876	0.00949547
K06989	267	13	2.29e-05	4.58e-05	2.00092	0.0473407
K03652	267	0	2.29e-05	0	0	1
K00658	266	15	2.28e-05	5.29e-05	2.31744	0.00921603
K05606	266	11	2.28e-05	3.88e-05	1.69945	0.108157
K07704	266	8	2.28e-05	2.82e-05	1.23597	0.311486
K05499	265	3	2.27e-05	1.06e-05	0.465237	0.94664
K01760	265	2	2.27e-05	7.05e-06	0.310158	0.995766
K00340	263	11	2.26e-05	3.88e-05	1.71884	0.101076
K00879	263	8	2.26e-05	2.82e-05	1.25007	0.305315
K13015	264	1	2.26e-05	3.52e-06	0.155666	1
K00198	261	6	2.24e-05	2.11e-05	0.944734	0.556789
K01739	261	5	2.24e-05	1.76e-05	0.787278	0.707156
K07067	261	1	2.24e-05	3.52e-06	0.157456	1
K03336	260	11	2.23e-05	3.88e-05	1.73867	0.0956147
K09989	260	7	2.23e-05	2.47e-05	1.10643	0.411468
K07217	260	4	2.23e-05	1.41e-05	0.632245	0.841485
K16087	260	3	2.23e-05	1.06e-05	0.474184	0.939044
K02198	259	6	2.22e-05	2.11e-05	0.952029	0.549529
K02052	259	4	2.22e-05	1.41e-05	0.634686	0.838504
K01821	259	0	2.22e-05	0	0	1
K00432	258	7	2.21e-05	2.47e-05	1.11501	0.402944
K00803	258	3	2.21e-05	1.06e-05	0.477859	0.936485
K11144	258	1	2.21e-05	3.52e-06	0.159286	1
K07017	256	12	2.2e-05	4.23e-05	1.92637	0.0721232
K02421	257	9	2.2e-05	3.17e-05	1.43916	0.197087
K01034	256	4	2.2e-05	1.41e-05	0.642124	0.830261
K00171	255	1	2.19e-05	3.52e-06	0.16116	1
K10819	254	23	2.18e-05	8.11e-05	3.72128	6.16e-07
K02419	254	13	2.18e-05	4.58e-05	2.10333	0.0331622
K05340	254	12	2.18e-05	4.23e-05	1.94154	0.0690302
K10547	254	9	2.18e-05	3.17e-05	1.45615	0.187715
K03337	254	7	2.18e-05	2.47e-05	1.13256	0.389551
K08981	253	2	2.17e-05	7.05e-06	0.324869	0.988187
K07445	253	0	2.17e-05	0	0	1
K00096	252	10	2.16e-05	3.52e-05	1.63079	0.126829
K03604	251	10	2.15e-05	3.52e-05	1.63729	0.126829
K06979	251	0	2.15e-05	0	0	1
K00261	251	0	2.15e-05	0	0	1
K01966	250	13	2.14e-05	4.58e-05	2.13699	0.0292901
K00428	250	10	2.14e-05	3.52e-05	1.64384	0.126829
K02379	250	9	2.14e-05	3.17e-05	1.47945	0.186929
K11184	250	8	2.14e-05	2.82e-05	1.31507	0.261991
K00786	249	3	2.14e-05	1.06e-05	0.495131	0.921777
K09707	249	1	2.14e-05	3.52e-06	0.165044	1
K10039	248	9	2.13e-05	3.17e-05	1.49138	0.183059
K15586	248	6	2.13e-05	2.11e-05	0.994256	0.509337
K09459	248	3	2.13e-05	1.06e-05	0.497128	0.920604
K02822	248	1	2.13e-05	3.52e-06	0.165709	1
K01646	247	2	2.12e-05	7.05e-06	0.33276	0.985174
K01551	247	2	2.12e-05	7.05e-06	0.33276	0.985174
K02821	247	2	2.12e-05	7.05e-06	0.33276	0.985174
K13040	247	0	2.12e-05	0	0	1
K07735	246	16	2.11e-05	5.64e-05	2.6729	0.00169945
K01433	246	15	2.11e-05	5.29e-05	2.50585	0.00451123
K02000	246	14	2.11e-05	4.93e-05	2.33879	0.0110945
K02526	246	3	2.11e-05	1.06e-05	0.50117	0.916526
K01239	246	3	2.11e-05	1.06e-05	0.50117	0.916526
K13954	245	9	2.1e-05	3.17e-05	1.50965	0.173229
K03760	244	6	2.09e-05	2.11e-05	1.01056	0.493576
K03408	243	14	2.08e-05	4.93e-05	2.36767	0.00993463
K10852	243	7	2.08e-05	2.47e-05	1.18383	0.351579
K00641	242	4	2.08e-05	1.41e-05	0.679271	0.789512
K09697	243	4	2.08e-05	1.41e-05	0.676476	0.793063
K07062	242	3	2.08e-05	1.06e-05	0.509453	0.910307
K01501	243	2	2.08e-05	7.05e-06	0.338238	0.982467
K07707	243	1	2.08e-05	3.52e-06	0.169119	1
K07071	241	10	2.07e-05	3.52e-05	1.70522	0.119954
K06330	241	5	2.07e-05	1.76e-05	0.852612	0.633915
K05844	241	3	2.07e-05	1.06e-05	0.511567	0.908513
K02069	240	12	2.06e-05	4.23e-05	2.0548	0.047876
K12297	240	3	2.06e-05	1.06e-05	0.513699	0.907069
K07792	239	12	2.05e-05	4.23e-05	2.06339	0.046671
K02082	239	9	2.05e-05	3.17e-05	1.54754	0.158879
K03738	239	6	2.05e-05	2.11e-05	1.0317	0.473524
K02777	239	5	2.05e-05	1.76e-05	0.859747	0.627048
K07713	238	19	2.04e-05	6.7e-05	3.28077	3.89e-05
K04565	238	2	2.04e-05	7.05e-06	0.345344	0.978425
K12996	238	1	2.04e-05	3.52e-06	0.172672	1
K02411	237	11	2.03e-05	3.88e-05	1.90741	0.0874818
K05566	237	2	2.03e-05	7.05e-06	0.346801	0.978002
K13821	236	28	2.02e-05	9.87e-05	4.87579	7.35e-11
K01048	236	16	2.02e-05	5.64e-05	2.78616	0.00107331
K03818	235	3	2.02e-05	1.06e-05	0.524629	0.897501
K01496	235	1	2.02e-05	3.52e-06	0.174876	1
K00194	232	6	1.99e-05	2.11e-05	1.06283	0.445782
K00982	232	3	1.99e-05	1.06e-05	0.531413	0.890995
K02046	231	14	1.98e-05	4.93e-05	2.49066	0.00643924
K01241	230	15	1.97e-05	5.29e-05	2.68017	0.00233491
K03558	230	14	1.97e-05	4.93e-05	2.50149	0.00619877
K01057	230	13	1.97e-05	4.58e-05	2.32281	0.0155497
K03274	230	3	1.97e-05	1.06e-05	0.536034	0.886656
[truncated: 5,256 more rows]
